# Supplementary material for: Structural basis for receptor selectivity and inverse agonism in S1P5 receptors
Source: Nat Commun. 2022 Aug 12;13:4736. doi: 10.1038/s41467-022-32447-1 (PMC9374744; doi:10.1038/s41467-022-32447-1)
Supplement: Supplementary file 4 — Supplementary Data 1 [file 41467_2022_32447_MOESM4_ESM.zip]

Archive with 59 entries (57 files):
- Sup_file_1_alphafold_structures/run_alphafold.sh
- Sup_file_1_alphafold_structures/s1p_structures/
- Sup_file_1_alphafold_structures/s1p_structures/S1P_1_1.zip
- Sup_file_1_alphafold_structures/s1p_structures/S1P_1_10.zip
- Sup_file_1_alphafold_structures/s1p_structures/S1P_1_2.zip
- Sup_file_1_alphafold_structures/s1p_structures/S1P_1_3.zip
- Sup_file_1_alphafold_structures/s1p_structures/S1P_1_4.zip
- Sup_file_1_alphafold_structures/s1p_structures/S1P_1_5.zip
- Sup_file_1_alphafold_structures/s1p_structures/S1P_1_6.zip
- Sup_file_1_alphafold_structures/s1p_structures/S1P_1_7.zip
- Sup_file_1_alphafold_structures/s1p_structures/S1P_1_8.zip
- Sup_file_1_alphafold_structures/s1p_structures/S1P_1_9.zip
- Sup_file_1_alphafold_structures/s1p_structures/S1P_2_1.zip
- Sup_file_1_alphafold_structures/s1p_structures/S1P_2_10.zip
- Sup_file_1_alphafold_structures/s1p_structures/S1P_2_2.zip
- Sup_file_1_alphafold_structures/s1p_structures/S1P_2_3.zip
- Sup_file_1_alphafold_structures/s1p_structures/S1P_2_4.zip
- Sup_file_1_alphafold_structures/s1p_structures/S1P_2_5.zip
- Sup_file_1_alphafold_structures/s1p_structures/S1P_2_6.zip
- Sup_file_1_alphafold_structures/s1p_structures/S1P_2_7.zip
- Sup_file_1_alphafold_structures/s1p_structures/S1P_2_8.zip
- Sup_file_1_alphafold_structures/s1p_structures/S1P_2_9.zip
- Sup_file_1_alphafold_structures/s1p_structures/S1P_3_1.zip
- Sup_file_1_alphafold_structures/s1p_structures/S1P_3_10.zip
- Sup_file_1_alphafold_structures/s1p_structures/S1P_3_2.zip
- Sup_file_1_alphafold_structures/s1p_structures/S1P_3_3.zip
- Sup_file_1_alphafold_structures/s1p_structures/S1P_3_4.zip
- Sup_file_1_alphafold_structures/s1p_structures/S1P_3_5.zip
- Sup_file_1_alphafold_structures/s1p_structures/S1P_3_6.zip
- Sup_file_1_alphafold_structures/s1p_structures/S1P_3_7.zip
- Sup_file_1_alphafold_structures/s1p_structures/S1P_3_8.zip
- Sup_file_1_alphafold_structures/s1p_structures/S1P_3_9.zip
- Sup_file_1_alphafold_structures/s1p_structures/S1P_4_1.zip
- Sup_file_1_alphafold_structures/s1p_structures/S1P_4_10.zip
- Sup_file_1_alphafold_structures/s1p_structures/S1P_4_2.zip
- Sup_file_1_alphafold_structures/s1p_structures/S1P_4_3.zip
- Sup_file_1_alphafold_structures/s1p_structures/S1P_4_4.zip
- Sup_file_1_alphafold_structures/s1p_structures/S1P_4_5.zip
- Sup_file_1_alphafold_structures/s1p_structures/S1P_4_6.zip
- Sup_file_1_alphafold_structures/s1p_structures/S1P_4_7.zip
- Sup_file_1_alphafold_structures/s1p_structures/S1P_4_8.zip
- Sup_file_1_alphafold_structures/s1p_structures/S1P_4_9.zip
- Sup_file_1_alphafold_structures/s1p_structures/S1P_5_1.zip
- Sup_file_1_alphafold_structures/s1p_structures/S1P_5_10.zip
- Sup_file_1_alphafold_structures/s1p_structures/S1P_5_2.zip
- Sup_file_1_alphafold_structures/s1p_structures/S1P_5_3.zip
- Sup_file_1_alphafold_structures/s1p_structures/S1P_5_4.zip
- Sup_file_1_alphafold_structures/s1p_structures/S1P_5_5.zip
- Sup_file_1_alphafold_structures/s1p_structures/S1P_5_6.zip
- Sup_file_1_alphafold_structures/s1p_structures/S1P_5_7.zip
- Sup_file_1_alphafold_structures/s1p_structures/S1P_5_8.zip
- Sup_file_1_alphafold_structures/s1p_structures/S1P_5_9.zip
- Sup_file_1_alphafold_structures/seed_run.sh
- Sup_file_1_alphafold_structures/sequences/
- Sup_file_1_alphafold_structures/sequences/S1P_1.fasta
- Sup_file_1_alphafold_structures/sequences/S1P_2.fasta
- Sup_file_1_alphafold_structures/sequences/S1P_3.fasta
- Sup_file_1_alphafold_structures/sequences/S1P_4.fasta
- Sup_file_1_alphafold_structures/sequences/S1P_5.fasta
