# Supplementary material for: Structural basis for receptor selectivity and inverse agonism in S1P5 receptors
Source: Nat Commun. 2022 Aug 12;13:4736. doi: 10.1038/s41467-022-32447-1 (PMC9374744; doi:10.1038/s41467-022-32447-1)
Supplement: Supplementary file 4 — Supplementary Data 1 [file 41467_2022_32447_MOESM4_ESM.zip › Sup_file_1_alphafold_structures/run_alphafold.sh]

#!/bin/bash
# Description: AlphaFold non-docker version
# Author: Sanjay Kumar Srikakulam

export TF_FORCE_UNIFIED_MEMORY='1'
export XLA_PYTHON_CLIENT_MEM_FRACTION='2.4'
export NVIDIA_VISIBLE_DEVICES="1,2,3,4"

usage() {
        echo ""
        echo "Please make sure all required parameters are given"
        echo "Usage: $0 <OPTIONS>"
        echo "Required Parameters:"
        echo "-d <data_dir>     Path to directory of supporting data"
        echo "-o <output_dir>   Path to a directory that will store the results."
        echo "-m <model_preset>  Model preset to use"
        echo "-f <fasta_path>   Path to a FASTA file containing one sequence"
        echo "-t <max_template_date> Maximum template release date to consider (ISO-8601 format - i.e. YYYY-MM-DD). Important if folding historical test sets"
        echo "Optional Parameters:"
        echo "-b <benchmark>    Run multiple JAX model evaluations to obtain a timing that excludes the compilation time, which should be more indicative of the time required for inferencing many
    proteins (default: 'False')"
        echo "-g <use_gpu>      Enable NVIDIA runtime to run with GPUs (default: True)"
        echo "-a <gpu_devices>  Comma separated list of devices to pass to 'CUDA_VISIBLE_DEVICES' (default: 0)"
        echo "-p <db_preset>       Choose db_preset model configuration - full or (full_dbs) or reduced (reduced_dbs) mode"
        echo ""
        exit 1
}

while getopts ":s:d:o:m:f:t:a:p:g:b" i; do
        case "${i}" in
		s)
				random_seed=$OPTARG
		;;
        d)
                data_dir=$OPTARG
        ;;
        o)
                output_dir=$OPTARG
        ;;
        m)
                model_preset=$OPTARG
        ;;
        f)
                fasta_path=$OPTARG
        ;;
        p)
                use_gpu=$OPTARG
        ;;
        a)
                gpu_devices=$OPTARG
        ;;
        t)
                max_template_date=$OPTARG
        ;;
        b)
                benchmark=true
        ;;
        g)
                db_preset=$OPTARG
        ;;
        esac
done

# Parse input and set defaults
if [[ "$data_dir" == "" || "$output_dir" == "" || "$model_preset" == "" || "$fasta_path" == "" || "$max_template_date" == "" ]] ; then
	echo $data_dir
	echo $output_dir
	echo $model_preset
	echo $fasta_path
	echo $max_template_date
    usage
fi

if [[ "$benchmark" == "" ]] ; then
    benchmark=false
fi

if [[ "$use_gpu" == "" ]] ; then
    use_gpu=true
fi

if [[ "$gpu_devices" == "" ]] ; then
    gpu_devices=0
fi

if [[ "$db_preset" == "" ]] ; then
    db_preset="full_dbs"
fi

if [[ "$random_seed" == "" ]] ; then
	random_seed=0
fi

if [[ "$db_preset" != "full_dbs" && "$db_preset" != "reduced_dbs" ]] ; then
    echo "Unknown preset! Using default ('full_dbs')"
    preset="full_dbs"
fi

# This bash script looks for the run_alphafold.py script in its current working directory, if it does not exist then exits
current_working_dir=$(pwd)
alphafold_script="$current_working_dir/run_alphafold.py"

if [ ! -f "$alphafold_script" ]; then
    echo "Alphafold python script $alphafold_script does not exist."
    exit 1
fi

# Export ENVIRONMENT variables and set CUDA devices for use
export CUDA_VISIBLE_DEVICES=-1
if [[ "$use_gpu" == true ]] ; then
    export CUDA_VISIBLE_DEVICES=0

    if [[ "$gpu_devices" ]] ; then
        export CUDA_VISIBLE_DEVICES=$gpu_devices
    fi
fi

# Path and user config (change me if required)
bfd_database_path="$data_dir/bfd/bfd_metaclust_clu_complete_id30_c90_final_seq.sorted_opt"
mgnify_database_path="$data_dir/mgnify/mgy_clusters.fa"
template_mmcif_dir="$data_dir/pdb_mmcif/mmcif_files"
obsolete_pdbs_path="$data_dir/pdb_mmcif/obsolete.dat"
pdb70_database_path="$data_dir/pdb70/pdb70"
uniclust30_database_path="$data_dir/uniclust30/uniclust30_2018_08/uniclust30_2018_08"
uniref90_database_path="$data_dir/uniref90/uniref90.fasta"

# Binary path (change me if required)
hhblits_binary_path=$(which hhblits)
hhsearch_binary_path=$(which hhsearch)
jackhmmer_binary_path=$(which jackhmmer)
kalign_binary_path=$(which kalign)

# Run AlphaFold with required parameters
$(python $alphafold_script --hhblits_binary_path=$hhblits_binary_path --random_seed=$random_seed --hhsearch_binary_path=$hhsearch_binary_path --jackhmmer_binary_path=$jackhmmer_binary_path --kalign_binary_path=$kalign_binary_path --bfd_database_path=$bfd_database_path --mgnify_database_path=$mgnify_database_path --template_mmcif_dir=$template_mmcif_dir --obsolete_pdbs_path=$obsolete_pdbs_path --pdb70_database_path=$pdb70_database_path --uniclust30_database_path=$uniclust30_database_path --uniref90_database_path=$uniref90_database_path --data_dir=$data_dir --output_dir=$output_dir --fasta_paths=$fasta_path --model_preset=$model_preset --max_template_date=$max_template_date --db_preset=$db_preset --benchmark=$benchmark --logtostderr)
