# Supplementary material for: Structural basis for receptor selectivity and inverse agonism in S1P5 receptors
Source: Nat Commun. 2022 Aug 12;13:4736. doi: 10.1038/s41467-022-32447-1 (PMC9374744; doi:10.1038/s41467-022-32447-1)
Supplement: Supplementary file 4 — Supplementary Data 1 [file 41467_2022_32447_MOESM4_ESM.zip › Sup_file_1_alphafold_structures/seed_run.sh]

#!/bin/bash

export CUDA_VISIBLE_DEVICES="0"

mkdir outputs
for seq in sequences/*; do
	folder=outputs/$(basename ${seq%.fasta})
	if ! [[ -z $seq ]]; then
		echo "Started $(date +%F) working with: $seq"
		
		for seed in `seq 1 1 10`; do
			### energy minimization mode
			bash run_alphafold.sh \
				-d ./data \
				-o ${folder}_${seed} \
				-s $seed \
				-m monomer -a 2 \
				-f $seq \
				-t "1900-01-01" |& tee run.log
		done
		mv $seq ${seq}.done
	fi
	#-------
done
