# Supplementary material for: Structural basis for receptor selectivity and inverse agonism in S1P5 receptors
Source: Nat Commun. 2022 Aug 12;13:4736. doi: 10.1038/s41467-022-32447-1 (PMC9374744; doi:10.1038/s41467-022-32447-1)
Supplement: Supplementary file 4 — Supplementary Data 1 [file 41467_2022_32447_MOESM4_ESM.zip › Sup_file_1_alphafold_structures/sequences/S1P_3.fasta]

>sp|Q99500|S1PR3_HUMAN Sphingosine 1-phosphate receptor 3 OS=Homo sapiens OX=9606 GN=S1PR3 PE=1 SV=2
MATALPPRLQPVRGNETLREHYQYVGKLAGRLKEASEGSTLTTVLFLVICSFIVLENLMV
LIAIWKNNKFHNRMYFFIGNLALCDLLAGIAYKVNILMSGKKTFSLSPTVWFLREGSMFV
ALGASTCSLLAIAIERHLTMIKMRPYDANKRHRVFLLIGMCWLIAFTLGALPILGWNCLH
NLPDCSTILPLYSKKYIAFCISIFTAILVTIVILYARIYFLVKSSSRKVANHNNSERSMA
LLRTVVIVVSVFIACWSPLFILFLIDVACRVQACPILFKAQWFIVLAVLNSAMNPVIYTL
ASKEMRRAFFRLVCNCLVRGRGARASPIQPALDPSRSKSSSSNNSSHSPKVKEDLPHTAP
SSCIMDKNAALQNGIFCN
