# Supplementary material for: Structural basis for receptor selectivity and inverse agonism in S1P5 receptors
Source: Nat Commun. 2022 Aug 12;13:4736. doi: 10.1038/s41467-022-32447-1 (PMC9374744; doi:10.1038/s41467-022-32447-1)
Supplement: Supplementary file 5 — Supplementary Data 2 [file 41467_2022_32447_MOESM5_ESM.zip]

Archive with 2 entries (2 files):
- Sup_file_2_docking_and_sdf/docking_results.csv
- Sup_file_2_docking_and_sdf/patent_parsing_table1.sdf
