# Supplementary material for: Structural basis for receptor selectivity and inverse agonism in S1P5 receptors
Source: Nat Commun. 2022 Aug 12;13:4736. doi: 10.1038/s41467-022-32447-1 (PMC9374744; doi:10.1038/s41467-022-32447-1)
Supplement: Supplementary file 5 — Supplementary Data 2 [file 41467_2022_32447_MOESM5_ESM.zip › Sup_file_2_docking_and_sdf/docking_results.csv]

Smiles	Score_0	Score_1	Score_2	ligand_group	structure	mean_Score	std_Score
O=C([O-])c1ccc(S(=O)(=O)[N-]C(CF)C(F)(F)F)cc1Br	-1.121161	-1.19627	1.390412	false_Enamine	AF2_8_4	-0.309006333	1.472218511
Cc1c([N-]S(=O)(=O)c2cccc(Br)c2F)cccc1S(C)(=O)=O	-1.19997	-1.315281	-5.901972	false_Enamine	AF2_8_4	-2.805741	2.682034482
Cc1c([N-]S(=O)(=O)c2ccc(F)cc2C(F)(F)F)cccc1S(C)(=O)=O	-10.821972	-4.644576	-10.793396	false_Enamine	AF2_8_4	-8.753314667	3.558300749
Cc1ccc(S(=O)(=O)[N-]C(=O)c2nc(-c3ccc(Cl)cc3)ncc2C)cc1	3.74944	-9.917885	-18.260027	false_Enamine	AF2_8_4	-8.142824	11.11158362
COc1ccc(C(CC(=O)[O-])NC(=O)c2nc(-c3ccco3)sc2C)c(OC)c1	-9.230588	-15.707756	-6.212747	false_Enamine	AF2_8_4	-10.383697	4.851396114
CCc1ccccc1N1CC(C(=O)Nc2ccc3c(ccn3CC(=O)[O-])c2)CC1=O	-34.148015	-30.499693	-8.959841	false_Enamine	AF2_8_4	-24.53584967	13.61200198
CCOC(=O)[N-]c1scnc1C(=O)NC(C)Cc1nc(-c2ccccc2)no1	2.513844	-4.590373	-2.546846	false_Enamine	AF2_8_4	-1.541125	3.657332476
O=C([O-])c1cnn(C2CCCN(C(=O)c3cn(-c4cccc(Cl)c4F)nn3)C2)c1	-16.844567	-16.728204	-16.29714	false_Enamine	AF2_8_4	-16.62330367	0.288395804
O=C([O-])CC1CN(C(=O)CSc2ccc3ccccc3c2)CC1CC(=O)[O-]	-15.7341	-7.919066	-10.310392	false_Enamine	AF2_8_4	-11.321186	4.00436855
O=C([O-])c1cnn(C2CCCN(C(=O)COc3ccc(Cl)c4ccccc34)C2)c1	-11.403355	-19.475725	-19.801194	false_Enamine	AF2_8_4	-16.89342467	4.757323956
COc1ccc(CC(NC(=O)NCCc2noc(-c3ccccn3)n2)C(=O)[O-])cc1	-8.267034	-9.654031	-22.09098	false_Enamine	AF2_8_4	-13.33734833	7.612521966
CCS(=O)(=O)[N-]c1ccc(S(=O)(=O)N(C)CCCS(C)(=O)=O)c(OC)c1	13.221653	10.782922	13.250318	false_Enamine	AF2_8_4	12.41829767	1.416349392
Cc1nn(-c2ccc(Cl)cc2Cl)c(C)c1CC(=O)NCc1cn(CC(=O)[O-])nn1	-17.613997	-22.315672	-7.93071	false_Enamine	AF2_8_4	-15.95345967	7.334836134
CC1Cc2cc(S(=O)(=O)[N-]c3cnn(-c4ncccc4Cl)c3)cc(Cl)c2O1	-0.048216	-1.049799	-0.124533	false_Enamine	AF2_8_4	-0.407516	0.557540725
COCc1cn2cc(C(=O)NCc3ccc(-c4ccccc4C(=O)[O-])cc3)cc(F)c2n1	-8.164158	-10.981819	-10.747464	false_Enamine	AF2_8_4	-9.964480333	1.563521968
COc1cc(-n2cccc2)c(Cl)cc1C(=O)N1CCCC(n2cc(C(=O)[O-])cn2)C1	-0.630313	-18.911794	5.36671	false_Enamine	AF2_8_4	-4.725132333	12.64662398
CCNS(=O)(=O)c1ccc(C)c(C(=O)N2CCCC(n3cc(C(=O)[O-])cn3)C2)c1	8.032868	6.191112	10.82845	false_Enamine	AF2_8_4	8.35081	2.334960657
CCOC(=O)c1c(C)n[n-]c1S(=O)(=O)NCc1cc(COc2ccccc2F)on1	-0.742926	1.189915	7.568744	false_Enamine	AF2_8_4	2.671911	4.349505564
Cc1ncsc1CCS(=O)(=O)[N-]C(=O)c1ccc(CN2CCOC(C)C2)cc1	-17.893395	-15.307221	0.598969	false_Enamine	AF2_8_4	-10.86721567	10.01384627
Cc1nc(CO)sc1C(=O)N1CCCC(c2nc3ccc(F)cc3o2)C1	-12.150374	-10.619691	-12.400861	false_Enamine	AF2_8_4	-11.723642	0.964218228
CC1CN(Cc2ccc(C(=O)[N-]S(=O)(=O)c3cn(C)nc3C(F)(F)F)cc2)CCO1	-4.57154	-1.745483	-4.775873	false_Enamine	AF2_8_4	-3.697632	1.693694861
Cn1nc2c(cc1=O)CN(C(=O)C1C(c3ccncc3Cl)C1(C)C)CC2	-8.848424	-9.026014	-4.693541	false_Enamine	AF2_8_4	-7.522659667	2.451697142
CC(C)OCCN(C)C(=O)c1cc([O-])nc2ccc(S(=O)(=O)N3CCOCC3)cc12	10.06437	15.980635	1.39206	false_Enamine	AF2_8_4	9.145688333	7.337548101
CCC(NC(=O)N1CCSc2c([nH]c3ccccc23)C1)C1COCCO1	-3.091171	3.449327	4.617276	false_Enamine	AF2_8_4	1.658477333	4.154563236
Cc1nc[nH]c1CC(O)C(=O)N1CCC(NC(=O)c2cnsc2)C1C	-16.583714	-17.39087	-6.10745	false_Enamine	AF2_8_4	-13.360678	6.294431072
CCC1CCC(C(C)(O)CNC(=O)CNC(=O)c2cc(C)oc2C)CC1	-13.572336	-15.110156	-15.673076	false_Enamine	AF2_8_4	-14.78518933	1.087418796
CCCS(=O)(=O)[N-]c1ccc(S(=O)(=O)NC2CCN(c3ccccn3)C2)c(OC)c1	8.190871	1.909578	-9.921233	false_Enamine	AF2_8_4	0.059738667	9.196657382
Cc1ccc2c(CC(C)NC(=O)NCc3nc(C(C)(F)F)no3)c[nH]c2c1	-11.454029	-1.479553	-11.640511	false_Enamine	AF2_8_4	-8.191364333	5.81334692
CCCC(C)(C)C(=O)N1CCC(O)(C(C)CNC(=O)Cc2ccco2)C1	-5.204296	1.906329	1.704885	false_Enamine	AF2_8_4	-0.531027333	4.048422525
CCC(=O)NCCC1CSCCN1C(=O)c1cnc2c(c1)OCCN2	-8.50226	2.958466	5.135782	false_Enamine	AF2_8_4	-0.136004	7.326722039
O=C(CCCc1cnccn1)NCC1CCN1C(=O)CCC1CCOC1	-15.824446	-13.023917	-15.633055	false_Enamine	AF2_8_4	-14.82713933	1.564565664
CC(O)(CN1CCS(=O)(=O)C(C)(C)C1)c1ccc(S(C)(=O)=O)cc1	1.812365	-10.580551	-3.956176	false_Enamine	AF2_8_4	-4.241454	6.201381249
CCCC(=O)N1CCCN(C(=O)C2(CS(C)(=O)=O)COC2)CCC1	8.957984	7.192149	5.992883	false_Enamine	AF2_8_4	7.381005333	1.491544844
COCc1nc(C(=O)NC2CC3C2CCN3C(=O)c2cnco2)cs1	-10.478561	-10.235169	-15.81257	false_Enamine	AF2_8_4	-12.17543333	3.152202764
CC(C)/C=C/c1cn(CCC(=O)N2Cc3cccc4c3C(CCC4)C2)nn1	-6.962391	-2.258301	-7.3438	false_Enamine	AF2_8_4	-5.521497333	2.832438162
Cn1c(Br)cnc1NC(=O)c1ncsc1-c1ccccc1	-20.873211	-20.814704	-20.766447	false_Enamine	AF2_8_4	-20.81812067	0.053463942
CCC(Cc1nc(C2CCCO2)nn1-c1ccc(OC)c(C)c1)SC	0.567935	-5.925969	1.045738	false_Enamine	AF2_8_4	-1.437432	3.894521437
CC(C)(C)OC(=O)C12CCCN(Cc3ccc4onc(N)c4c3)C1COC2	-3.790633	4.81201	-4.346745	false_Enamine	AF2_8_4	-1.108456	5.134808018
CCn1cc(CC(=O)NC(CO)CNC(=O)C2CC2c2ccco2)cn1	-13.778836	-8.755354	-17.087245	false_Enamine	AF2_8_4	-13.207145	4.195262192
CC12CCC1CCN2C(=O)c1cc(Br)cc(N2CCCC2)c1	-7.091503	-3.786368	-7.044358	false_Enamine	AF2_8_4	-5.974076333	1.89475763
CCOC(=O)c1cnn2ccc(NC(=O)c3c(C)nc4n3CCCC4)cc12	-7.139834	-3.963014	-4.112872	false_Enamine	AF2_8_4	-5.071906667	1.792444406
CS(=O)(=O)c1ccc(S(C)(=O)=O)c(CNc2ccn(C(F)F)n2)c1	-9.095916	-8.665946	-5.643416	false_Enamine	AF2_8_4	-7.801759333	1.881502859
CCn1cnnc1C(=O)N1CC2CCC2(NC(=O)Cc2cscn2)C1	-2.420921	-3.977529	-19.822877	false_Enamine	AF2_8_4	-8.740442333	9.629175755
COc1ccccc1-n1nc(C(C)(C)C)cc1NC(=O)CC1COC(=O)N1	-6.411728	-5.933752	-9.534659	false_Enamine	AF2_8_4	-7.293379667	1.955662305
CC(C)n1ncc2c1C(NC(=O)NCc1cn[nH]c1C(F)(F)F)CCC2	-1.502674	-7.024807	-1.719062	false_Enamine	AF2_8_4	-3.415514333	3.127611086
O=C(c1cccc(Cl)c1)N1CCCN(C(=O)c2c[nH]c(=O)o2)CCC1	-11.921133	-14.571163	-26.589248	false_Enamine	AF2_8_4	-17.693848	7.816762157
COc1ccccc1-n1cnc(C(=O)N2CCOCC2C2CC(F)(F)C2)c1	-5.194592	2.002609	-5.708485	false_Enamine	AF2_8_4	-2.966822667	4.311317643
COCCc1ccc(OCC(O)CN2CCOCC(n3cncn3)C2)cc1	-5.347421	-7.109829	2.994895	false_Enamine	AF2_8_4	-3.154118333	5.39761931
CCC(C)C(=O)N(CCO)C1CCN(C(=O)C2(C)CC3(CCC3)C2)CC1	0.036856	1.570131	0.701236	false_Enamine	AF2_8_4	0.769407667	0.768907399
CC1(C)CC2(CC2C(=O)NC2CCCC2NC(=O)C2COCCOC2)C1	-3.698557	-3.516119	3.415073	false_Enamine	AF2_8_4	-1.266534333	4.055416911
CC(C)COC(C)C(=O)N1CCN(C(=O)C2CC3CCCCCC32)CC1	-1.317209	2.53616	2.929263	false_Enamine	AF2_8_4	1.382738	2.346469229
CCC(CCOC)C(=O)NC(C)CNC(=O)c1cnc2c(c1)OCCN2	-6.706594	-3.43332	-1.112981	false_Enamine	AF2_8_4	-3.750965	2.810302539
Cc1n[nH]c(C(=O)N2CCC(C(C)NC(=O)Cc3cnns3)C2)c1O	-5.461994	-9.786847	-17.527709	false_Enamine	AF2_8_4	-10.92551667	6.112920421
Cn1ccc(CCC(=O)NC2CC2NC(=O)C2(O)CCC(C)(C)CC2)n1	-9.378136	2.106496	-8.931146	false_Enamine	AF2_8_4	-5.400928667	6.505460695
CCC(CC(=O)N1CCOCC1CNC(=O)c1occc1C)C1CCC1	-8.310888	0.451838	0.129675	false_Enamine	AF2_8_4	-2.576458333	4.968773486
Cc1cc[nH]c1C(=O)NC1CC2(NC(=O)CC3CNC(=O)C3)COC1C2	-7.411435	-14.763635	-6.276846	false_Enamine	AF2_8_4	-9.483972	4.607380394
CC(C)(C)C1(C(=O)N2CC3CC2CN3C(=O)C2(CO)CCC2)CCCC1	12.132348	13.686588	16.515714	false_Enamine	AF2_8_4	14.11155	2.222367859
COC(=O)CCC1CN(CC(=O)NCc2ccccn2)c2ccc(C)cc21	-5.887167	-6.945444	-6.445652	false_Enamine	AF2_8_4	-6.426087667	0.529409694
CCCC(C#N)C(=O)N1CCC(O)C(NC(=O)c2cnc(C3CC3)o2)C1	3.182678	2.503022	12.502009	false_Enamine	AF2_8_4	6.062569667	5.58706249
CCOC(=O)c1sc(C(C)NC(=O)Nc2ccc3c(c2)N(C)CCO3)nc1C	-12.528264	-10.465674	-9.615531	false_Enamine	AF2_8_4	-10.869823	1.497833667
CC(C)(C)CCC(=O)N1CCN(C(=O)C2(C)CC3(CCC3)C2)CC1CO	13.832894	-5.097339	13.429288	false_Enamine	AF2_8_4	7.388281	10.81474709
CC(Cc1nc(-c2ccccc2)no1)NC(=O)NCc1cccc2c1OCCCO2	-18.962116	-19.174524	-8.039074	false_Enamine	AF2_8_4	-15.39190467	6.368623745
Cc1cc(Br)c(C)c(S(=O)(=O)N(C)CCS(=O)(=O)C(C)C)c1	-2.262948	-0.70691	7.098238	false_Enamine	AF2_8_4	1.376126667	5.016196981
COCC(=O)N1CCc2c(NC(=O)NCCc3ccc(-n4cccn4)cc3)cccc21	-23.630222	-23.001485	-26.266142	false_Enamine	AF2_8_4	-24.299283	1.73211671
CC(=O)CCc1ccc(OCC(=O)NC2CCCN(c3ccccc3C#N)C2)cc1	-5.086861	-9.820754	-11.471492	false_Enamine	AF2_8_4	-8.793035667	3.314065778
O=C(NCC1CCN(C(=O)Cc2ccccc2)C1)c1cc(Cl)c2c(c1)OCCO2	-18.571084	-15.720639	-13.972667	false_Enamine	AF2_8_4	-16.08813	2.321130533
NC(=O)c1ccc(N2CCCCC2)c(NC(=O)NC2CCN(c3ccccn3)C2)c1	-12.924136	-9.367779	-9.979735	false_Enamine	AF2_8_4	-10.75721667	1.901388199
CCn1nccc1C1CCN(C(=O)Cc2cccc(OCc3cccnc3)c2)CC1	-11.481935	-24.360133	-9.583445	false_Enamine	AF2_8_4	-15.14183767	8.039514457
CC(C(=O)N(C)CC(=O)NCc1cccc(-c2ccc(C#N)s2)c1)n1cccn1	-9.917011	-11.514788	-19.09871	false_Enamine	AF2_8_4	-13.51016967	4.905309382
COc1ccc(CCC(C)(C)CC(=O)NC2CCCn3c(C)nnc32)c(OC)c1	4.920364	-4.49539	5.895598	false_Enamine	AF2_8_4	2.106857333	5.738468674
CCc1c(C(=O)N2CCC(O)(Cn3ccnn3)CC2)cnn1-c1ccccc1OC	-0.541163	-13.848947	-12.12699	false_Enamine	AF2_8_4	-8.839033333	7.237559881
Cc1nc(CNC(=O)Nc2cccc(-n3cc(C(F)(F)F)cn3)c2)c2ccccn12	-14.689385	-14.242875	-10.518943	false_Enamine	AF2_8_4	-13.150401	2.289819032
CC(Cc1nc(-c2ccccc2)no1)NC(=O)Nc1ccc(OC(C)C)c(C#N)c1	-23.652909	-13.495354	-19.917157	false_Enamine	AF2_8_4	-19.02180667	5.137627863
CCC(NC(=O)N1CC(C)(C)OC2(CCOC2)C1)c1ccccc1OCC(=O)NC	1.82847	4.945177	-0.12217	false_Enamine	AF2_8_4	2.217159	2.555936376
COCc1nnc(-c2cccc(C(=O)NCc3ccc(C)cc3N3CCCC3)c2)o1	-13.264173	-9.608659	-8.667936	false_Enamine	AF2_8_4	-10.51358933	2.428069773
CCc1c(NC(=O)c2cn(-c3ccccc3)nc2-c2ccc(OC)cc2OC)cnn1C	-3.968908	-3.12985	-3.991917	false_Enamine	AF2_8_4	-3.696891667	0.49120723
O=C(NCc1ccnc(OC2CCC2)c1)c1cccc(-n2ccc(C(F)(F)F)n2)c1	-6.090045	-18.164603	-18.325938	false_Enamine	AF2_8_4	-14.19352867	7.018286322
COC(=O)Cn1cc(CNC(=O)c2c[nH]nc2-c2cccc(OC(F)F)c2)nn1	-2.433179	5.427423	0.754724	false_Enamine	AF2_8_4	1.249656	3.953603953
Nc1nccc(C(F)(F)F)c1C(=O)NCC1CCN(C(=O)Cc2ccccc2)C1	-19.451548	-10.710929	-19.642827	false_Enamine	AF2_8_4	-16.601768	5.102512617
O=C(c1ccc(CN2CCOCC2)cn1)N1CCCC(Oc2ccc(Cl)cn2)C1	3.883783	3.452221	3.368891	false_Enamine	AF2_8_4	3.568298333	0.27637638
COC1CC(CO)N(C(=O)NCC2c3ccccc3CCN2C(=O)OC(C)(C)C)C1	4.476556	-3.717241	4.441537	false_Enamine	AF2_8_4	1.733617333	4.720614262
COc1cc(NC(=O)NC(C)Cc2nc(-c3ccccc3)no2)cc(S(C)(=O)=O)c1	-12.537869	-14.908974	-6.793544	false_Enamine	AF2_8_4	-11.41346233	4.172920894
CC1(C(=O)Nc2nc(-c3cccnc3)c(-c3ccncc3F)s2)CCCS1(=O)=O	-6.687421	-5.211416	-2.776291	false_Enamine	AF2_8_4	-4.891709333	1.975068033
CC(O)(Cn1ccc2sccc2c1=O)C(=O)N1CCC(OCCC(F)(F)F)CC1	-6.02577	3.83726	-14.410852	false_Enamine	AF2_8_4	-5.533120667	9.134025696
CCOC(=O)c1csc(-c2cccc(CNC(=O)Nc3cn(C)nc3C3CC3)c2)n1	-3.718461	-7.914812	-13.084516	false_Enamine	AF2_8_4	-8.239263	4.691449446
O=C(NCc1cc(Oc2ccc(F)c(F)c2)ccn1)Nc1ccn(CC2CCOC2)n1	-14.628078	-22.668968	-14.300717	false_Enamine	AF2_8_4	-17.19925433	4.739738073
Cc1ccc(CNC(=O)NCCc2nc3cc(Cl)ccc3n2C)c(N2CCCC2)c1	-12.609067	-11.489669	-11.561367	false_Enamine	AF2_8_4	-11.886701	0.62661362
CCN(CC)c1ccc(CNC(=O)NC(C)Cc2nc(-c3ccccc3)no2)cc1F	-17.569686	-17.753363	-2.818041	false_Enamine	AF2_8_4	-12.71369667	8.57038127
O=C(CN1CCCC(Oc2ccc(Cl)cn2)C1)NCCc1cccc2cccnc12	-14.380783	-15.893383	-15.560983	false_Enamine	AF2_8_4	-15.278383	0.794913052
CCOc1cc2c(cc1NC(=O)NCC1CCN(C(=O)Cc3ccccc3)C1)OC(C)C2	-5.440545	-16.052702	-9.577581	false_Enamine	AF2_8_4	-10.35694267	5.348833752
CCc1nc(CN2CCN(S(=O)(=O)c3cc4c(cc3Cl)NC(=O)CO4)CC2)cs1	7.009689	-6.505825	-12.504273	false_Enamine	AF2_8_4	-4.000136333	9.995375681
Cc1nn(-c2ccccc2)c(C(F)F)c1C(=O)NC1CCCS(=O)(=O)c2ccccc21	5.985576	2.421308	-4.003924	false_Enamine	AF2_8_4	1.467653333	5.062570541
CCCCn1c(=O)[nH]c(=O)c2cc(C(=O)NC3CCCN(c4ccccc4C#N)C3)cnc21	-6.977413	-5.242568	-3.751387	false_Enamine	AF2_8_4	-5.323789333	1.614545948
COC(=O)CC(NC(=O)Nc1cc(-c2ccccc2F)on1)c1ccc(OC)cc1OC	-7.741118	-3.488013	-18.228671	false_Enamine	AF2_8_4	-9.819267333	7.586881972
Cn1cc(C(=O)NC2CCN(C(=O)c3ccc(-c4ccccc4C(F)(F)F)o3)CC2)cn1	-21.771276	-6.815641	-18.767111	false_Enamine	AF2_8_4	-15.784676	7.911317429
Cc1cc(C)n(-c2ccc(Cl)c(C(=O)NC3CCCS(=O)(=O)c4ccccc43)n2)n1	-0.746033	-4.172178	-1.583804	false_Enamine	AF2_8_4	-2.167338333	1.786057566
O=C(NCC1CCN(C(=O)Cc2ccccc2)C1)Nc1cccc(OCCn2cccn2)c1	-22.860844	-20.623695	-25.131974	false_Enamine	AF2_8_4	-22.872171	2.254160844
Cc1c(C(=O)NC(C)c2nnnn2-c2ccccc2)cnn1-c1ccc(C(F)(F)F)cn1	-9.370751	-9.177242	-6.905529	false_Enamine	AF2_8_4	-8.484507333	1.370854064
CC(=O)NC(Cc1c[nH]c2cc(F)ccc12)C(=O)NC1CCCN(c2ccccc2C#N)C1	-1.303137	7.594653	-10.073712	false_Enamine	AF2_8_4	-1.260732	8.83425883
O=C(COc1cccc(Oc2ccccn2)c1)NCC1CN(Cc2ccccc2)CCCO1	-6.608876	-9.513437	-9.158419	false_Enamine	AF2_8_4	-8.426910667	1.584439012
Cc1nc2c(s1)CCCC2CNC(=O)NCc1cccc(OCCN2CCOCC2)c1	3.571119	-0.983681	-7.27349	false_Enamine	AF2_8_4	-1.562017333	5.44538711
CC(Cc1nc(-c2ccccc2)no1)NC(=O)Nc1cccc(C(=O)NCC(F)(F)F)c1	-16.311228	-21.080294	-19.436141	false_Enamine	AF2_8_4	-18.94255433	2.422543803
Cc1cnn(-c2ccc(S(=O)(=O)NC(C)Cc3nc(-c4ccccc4)no3)cc2F)c1	-13.876573	-18.005569	-12.035442	false_Enamine	AF2_8_4	-14.63919467	3.057253335
O=C(Cn1nnn(-c2cccs2)c1=O)NCc1cc(Oc2ccc(F)c(F)c2)ccn1	-18.043275	-19.869744	-18.146194	false_Enamine	AF2_8_4	-18.68640433	1.026093395
CCOC(=O)c1sc(C(C)NC(=O)N2CCn3c(C4CCCC4)nnc3C2C)nc1C	6.448412	-2.836665	-16.701894	false_Enamine	AF2_8_4	-4.363382333	11.65042129
O=C(c1cc(S(=O)(=O)Nc2ccccc2F)c[nH]1)N1CCC(O)(Cn2ccnn2)CC1	-32.55359	-11.562047	-33.362121	false_Enamine	AF2_8_4	-25.82591933	12.35948911
CN(CC1CC1)C(=O)COC(=O)c1cnc(N2CCCN(C(=O)OC(C)(C)C)CC2)cn1	-7.654085	3.414713	-0.525005	false_Enamine	AF2_8_4	-1.588125667	5.610458221
CC(C)(C)OC(=O)NCC(C(=O)NCc1ccnc(OC2CCC2)c1)c1ccc(F)cc1	-6.617612	-3.768659	-7.896974	false_Enamine	AF2_8_4	-6.094415	2.113302513
CCc1c(C(=O)N2CCC(NC(=O)c3cnn(C)c3)CC2)nnn1-c1cccc(Cl)c1	-11.161627	-17.448853	6.206533	false_Enamine	AF2_8_4	-7.467982333	12.25261523
O=C(NC1CCCS(=O)(=O)c2ccccc21)c1cccc(-n2ccc(C(F)(F)F)n2)c1	-10.673148	-10.051886	0.081157	false_Enamine	AF2_8_4	-6.881292333	6.03765411
CC(C)(C)OC(=O)N1C(c2ccccc2)CCC1c1nc(CS(=O)(=O)NC2CC2)no1	-2.189083	-1.719381	-2.728648	false_Enamine	AF2_8_4	-2.212370667	0.505036341
CC(C)(C)OC(=O)N1CCC2NC(=O)N(CCc3cc4ccccc4s3)C(=O)C2CC1	-13.172203	3.42943	-2.055735	false_Enamine	AF2_8_4	-3.932836	8.458497839
CC(=O)Nc1ccc(S(=O)(=O)N2CCCC(Oc3ccc(Cl)cn3)C2)cc1Cl	0.950674	-11.490198	-6.508708	false_Enamine	AF2_8_4	-5.682744	6.261428465
CC(NC(=O)c1csc(-c2ncccc2F)n1)c1ccc(N2CCCS2(=O)=O)cc1	-10.10034	6.673288	-5.049681	false_Enamine	AF2_8_4	-2.825577667	8.60515112
CC1CCN(S(=O)(=O)CC(=O)OCc2coc(-c3cccc(C(F)(F)F)c3)n2)CC1	-10.948716	-24.064638	-7.996767	false_Enamine	AF2_8_4	-14.336707	8.552951647
Cc1nc2ncnn2c(C)c1CCC(=O)N1CCNC(=O)c2ccc(Br)cc21	-11.402957	-1.946834	-11.440582	false_Enamine	AF2_8_4	-8.263457667	5.470388909
CCOC(=O)C1CN(c2nccc(C)n2)CCC1Nc1ccc(NC(=O)OC(C)(C)C)cn1	1.640301	4.662643	1.22204	false_Enamine	AF2_8_4	2.508328	1.877375936
COc1cccc(CC(NC(=O)N2CCN(C(=O)Cn3cnnn3)CC2)c2ccccc2)c1	-21.579553	0.502467	-22.448721	false_Enamine	AF2_8_4	-14.50860233	13.00722934
CC1CN(Cc2ccc(C(=O)N3CCN(C)CC3CNC(=O)OC(C)(C)C)cc2)CCO1	7.421117	-2.69851	10.27793	false_Enamine	AF2_8_4	5.000179	6.818555886
O=C(NC1CC(=O)N(Cc2ccccc2C(F)(F)F)C1)NC1CCN(c2ccccn2)C1	-25.130896	-14.445463	-26.209405	false_Enamine	AF2_8_4	-21.928588	6.502973569
CCOC(=O)CN1C(=O)C(F)(F)c2cc(NCc3cccc(-c4cnn(C)c4)c3)ccc21	-3.920591	-12.562239	-8.297713	false_Enamine	AF2_8_4	-8.260181	4.320946254
Cc1cc(Br)c(C[NH+](CC(=O)[O-])C(C)C(=O)[O-])cc1Cl	-20.63937	-24.921086	-19.660215	false_Enamine	AF2_8_4	-21.74022367	2.797874196
Cc1cnn(-c2ccc(S(=O)(=O)NC3CCCS(=O)(=O)c4ccccc43)cc2F)c1	-4.249708	-7.207696	-10.484941	false_Enamine	AF2_8_4	-7.314115	3.118978421
CC1(C(=O)NC2(C(=O)[O-])CC[NH2+]C2)CS(=O)(=O)C1	0.037234	-2.392571	-1.958661	false_Enamine	AF2_8_4	-1.437999333	1.295879822
CC(C)([NH2+]Cc1conc1C(F)(F)F)c1nnn[n-]1	-4.430548	1.050826	-19.650835	false_Enamine	AF2_8_4	-7.676852333	10.72583614
COc1cccc(CC(NC(=O)N(C)Cc2nc3ccsc3c(=O)[nH]2)c2ccccc2)c1	-9.011162	-7.605385	-0.152809	false_Enamine	AF2_8_4	-5.589785333	4.760733765
O=C(OCc1ccccc1)N1CCCC1CS(=O)(=O)NC1CCN(c2ccccn2)C1	-13.155941	-9.818253	-8.830163	false_Enamine	AF2_8_4	-10.60145233	2.266746506
Cc1ccc(CNC(=O)CC(O)(c2nc3ccccc3o2)C(F)(F)F)c(N2CCCC2)c1	-7.625387	-4.345185	-3.612047	false_Enamine	AF2_8_4	-5.194206333	2.137136497
Cc1nn(-c2ccc(S(N)(=O)=O)cc2)c(C)c1CCC(=O)NCc1cc2c(s1)CCC2	-6.831876	-7.466078	5.640493	false_Enamine	AF2_8_4	-2.885820333	7.390809654
CC(C)(C)OC(=O)N1C(C(=O)NCc2cc(Oc3ccc(F)c(F)c3)ccn2)CC2CC21	-8.329095	-8.949143	-1.377436	false_Enamine	AF2_8_4	-6.218558	4.20398163
O=C([O-])C1CCC([NH+]2CCC3(COCCO3)C2)CC1	1.031211	-2.060012	1.348213	false_Enamine	AF2_8_4	0.106470667	1.882912087
C=C(Br)CC[NH+]1CCc2c([O-])noc2C1	-8.265186	-8.032971	-8.69876	false_Enamine	AF2_8_4	-8.332305667	0.337931258
CCCN(CCC)C(=O)C[NH+](CC(=O)[O-])CC(C)O	-10.903383	-12.824729	-12.367647	false_Enamine	AF2_8_4	-12.03191967	1.003706752
CCc1csc(C[NH2+]C(C)(CC(=O)[O-])C(C)C)n1	-25.188458	-13.821692	-7.435082	false_Enamine	AF2_8_4	-15.481744	8.992353381
C[NH+]1CCCC(C(=O)NCC(F)(F)CC(=O)[O-])C1	0.268168	3.670734	-12.810227	false_Enamine	AF2_8_4	-2.957108333	8.700995601
CC(O)CC(C(=O)[O-])[NH+](C)Cc1ccc(C2CC2)cc1	-22.36998	-25.748699	-16.48948	false_Enamine	AF2_8_4	-21.536053	4.685601328
O=C([O-])C1(CC(O)C[NH+]2CCC(CCCO)C2)CC1	-5.640769	-8.31707	-9.229058	false_Enamine	AF2_8_4	-7.728965667	1.865034723
CC(C[NH+](C)Cc1cscc1C(F)(F)F)C(=O)[O-]	-3.836856	-3.88148	-3.605837	false_Enamine	AF2_8_4	-3.774724333	0.147952776
CCC1(C(=O)[O-])CCC[NH+](CC(C)C(C)(F)F)C1	-4.649498	-1.303417	-4.945048	false_Enamine	AF2_8_4	-3.632654333	2.022584329
COc1cccc2c1CCCN(C(=O)NC1CCN(S(=O)(=O)c3cnn(C)c3)CC1)C2	-4.797986	-6.519844	-10.252547	false_Enamine	AF2_8_4	-7.190125667	2.788371758
CCn1cc(C(O)CN(Cc2ccccc2)C(=O)N2CCNC(=O)c3c(C)cccc32)cn1	-2.415231	4.986399	7.201261	false_Enamine	AF2_8_4	3.257476333	5.035981512
CCC1(C[NH+]2CCc3c(cc(F)cc3C(=O)[O-])C2)COC1	-14.815685	-14.945262	-4.367447	false_Enamine	AF2_8_4	-11.37613133	6.070044449
CN(CC(C)(C)C[NH+](C)C)C(=O)CC(F)(F)CC(=O)[O-]	-7.898432	-9.672325	3.820002	false_Enamine	AF2_8_4	-4.583585	7.331567359
CC(C)[NH+](C)CC(=O)N1CCN(C2(C(=O)[O-])CC2)CC1	-2.421619	5.100627	-4.68782	false_Enamine	AF2_8_4	-0.669604	5.124020988
CN(CC[NH+](C)CCO)C(=O)C1CCCC(C(=O)[O-])C1	-5.869192	4.476926	3.749009	false_Enamine	AF2_8_4	0.785581	5.774683416
CC(F)(F)C1(CCNC(=O)C2CCC(C(=O)[O-])[NH2+]2)CC1	-4.654329	-14.900076	-7.45766	false_Enamine	AF2_8_4	-9.004021667	5.295022068
CC[C-](C#N)C(=O)N=S1(=O)CCC2(CCC[NH2+]2)CC1	-1.608373	-2.489128	-9.145461	false_Enamine	AF2_8_4	-4.414320667	4.120885704
C[NH+](C)C1CC(C(=O)NCC2CC(C(=O)[O-])C23CCC3)C1	-0.56531	6.795243	-0.578195	false_Enamine	AF2_8_4	1.883912667	4.253341714
CCC[NH+]1CCCC(C(=O)NC(C)(C)C(C)(C)C(=O)[O-])C1	-1.346373	8.426887	2.309981	false_Enamine	AF2_8_4	3.130165	4.937983303
Cc1cc(NC(=O)NCC2CCN(C(=O)Cc3ccccc3)C2)cnc1N1CCCCC1C	-9.995123	-22.441856	-6.545136	false_Enamine	AF2_8_4	-12.99403833	8.361910462
CCC(C)(C[NH2+]C1CCC2(CC1)CC(C(=O)[O-])C2)OC	-7.386906	-0.49636	-0.790349	false_Enamine	AF2_8_4	-2.891205	3.896165165
CC(C[NH+]1CCCC(COCC(=O)[O-])C1)CC(F)(F)F	-10.119293	-16.402823	0.717292	false_Enamine	AF2_8_4	-8.601608	8.660375871
O=C([N-]S(=O)(=O)CC(F)(F)F)C1[NH2+]CCC12CC2	-11.249312	-11.206351	-11.234678	false_Enamine	AF2_8_4	-11.23011367	0.021841171
O=C([O-])CCC[NH+](CCO)CCc1ccc(Cl)cc1	-24.50829	-19.385637	-22.029462	false_Enamine	AF2_8_4	-21.974463	2.561769331
CC(C)(C)c1coc(C[NH+]2CC3(CC(CC(=O)[O-])C3)C2)n1	-26.717669	-18.33278	-26.955263	false_Enamine	AF2_8_4	-24.001904	4.911042448
O=C([O-])C1CCC(C(=O)NC(C2CCC2)C(F)(F)F)[NH2+]1	-5.918224	-6.758214	-6.155729	false_Enamine	AF2_8_4	-6.277389	0.433008853
O=C([O-])C1(O)CCC[NH+](CC2CCCC23CCOCC3)C1	-18.299997	-0.856928	3.502471	false_Enamine	AF2_8_4	-5.218151333	11.53698853
COCC1(S(=O)(=O)[N-]C(=O)C(F)C(C)C[NH3+])CC1	0.820414	-10.458445	-8.845413	false_Enamine	AF2_8_4	-6.161148	6.09976426
C/C(=C\c1ccccc1)C[NH+](C)C1CCC(C(=O)[O-])CC1	-15.493726	-16.281944	-9.76157	false_Enamine	AF2_8_4	-13.84574667	3.558889741
O=C([O-])CCC(O)C[NH2+]C1CCCCC1C(F)(F)F	-3.243608	1.4289	-0.508117	false_Enamine	AF2_8_4	-0.774275	2.347597243
CC(CCNC(=O)N1CC[NH+](C(C)(C)C)CC1)CC(=O)[O-]	-3.616368	-2.22746	-5.297468	false_Enamine	AF2_8_4	-3.713765333	1.537319733
COC(C)C(C(=O)[O-])[NH+]1CCC(C(=O)N2CCC2)CC1	-3.459092	-13.086025	-4.652664	false_Enamine	AF2_8_4	-7.065927	5.247603117
CC1COCCN1CC[NH+]1CCCC(C)(C)C1C(=O)[O-]	-1.179284	2.742508	-2.951959	false_Enamine	AF2_8_4	-0.462911667	2.914040253
CC(Cc1ccccc1)C[NH+](C)CC(O)C(O)CC(=O)[O-]	-8.005665	-8.287831	-17.881484	false_Enamine	AF2_8_4	-11.39166	5.622122915
CC(C)OCC(NC(=O)CC(C)(C)C[NH+](C)C)C(=O)[O-]	-0.121669	2.48817	4.955926	false_Enamine	AF2_8_4	2.440809	2.539128796
[NH3+]CC1(F)CCC(C(=O)NC2(CC(=O)[O-])CCC2)CC1	6.523288	-3.94269	3.92591	false_Enamine	AF2_8_4	2.168836	5.449739045
CC(O)C[NH+](CCC1C2CC3CC(C2)CC1C3)CC(=O)[O-]	-13.541487	-10.397319	-15.302022	false_Enamine	AF2_8_4	-13.080276	2.484665887
CCC([NH3+])C(C)(C)C(=O)NCC1CCC(C(=O)[O-])CC1	9.595907	2.785775	1.526854	false_Enamine	AF2_8_4	4.636178667	4.341128814
COC1CC([NH2+]CC(C)CC2CCCCC2)(C(=O)[O-])C1	-5.626929	-7.880313	-12.809698	false_Enamine	AF2_8_4	-8.772313333	3.673525701
[NH3+]CCCC(=O)[N-]S(=O)(=O)C1CCS(=O)(=O)CC1	3.522169	-0.898745	-6.743372	false_Enamine	AF2_8_4	-1.373316	5.149198601
C[NH+](C)CC1(C(=O)N2CC(C(=O)[O-])CCC23CCC3)CC1	1.546163	12.575042	1.078642	false_Enamine	AF2_8_4	5.066615667	6.506688365
COc1ccc(C)cc1C[NH+](C)CC(O)CCC(=O)[O-]	-3.584592	-12.693949	-22.802303	false_Enamine	AF2_8_4	-13.026948	9.613182109
CCC1(C)CC([NH2+]Cc2ccc(C(=O)[O-])c(Cl)c2)C1	-8.790327	-7.0092	-6.757344	false_Enamine	AF2_8_4	-7.518957	1.108216639
CC(C(=O)[O-])N(C)C(=O)C1CC2(C1)CC1(CC([NH3+])C1)C2	-0.154458	-18.942775	-0.741161	false_Enamine	AF2_8_4	-6.612798	10.68210207
CC[NH+](CCC(=O)[O-])CC1CCCCC1C(F)(F)F	-14.16033	-1.183745	-20.825644	false_Enamine	AF2_8_4	-12.056573	9.988513113
CN1CCCC1C[NH+]1CCCC12CCC(C(=O)[O-])CC2	-8.026122	-13.733162	-14.530186	false_Enamine	AF2_8_4	-12.09649	3.547496801
CC1(C)CC(C[NH+]2CCCC(O)(C(=O)[O-])C2)C(C)(C)O1	-6.616953	-6.551256	-4.257287	false_Enamine	AF2_8_4	-5.808498667	1.343790255
O=C([O-])CC1(O)CCN(C(=O)C23CC[NH+](CC2)C3)CC1	-12.168588	-11.717683	5.5749	false_Enamine	AF2_8_4	-6.103790333	10.11655498
C[NH+]1CCC(CC(=O)NC2(C(=O)[O-])CCS(=O)(=O)C2)CC1	-5.175218	-13.14131	-7.604581	false_Enamine	AF2_8_4	-8.640369667	4.082805293
CC[NH+](CC(=O)NCC1(C(=O)[O-])CC1C(F)(F)F)C1CC1	-7.827266	-13.168964	-17.966685	false_Enamine	AF2_8_4	-12.98763833	5.072140935
O=C([O-])CCC[NH+](CCO)Cc1cc(Cl)sc1Cl	-26.696046	-24.307169	-26.691821	false_Enamine	AF2_8_4	-25.89834533	1.378000746
CCC(CC)CS(=O)(=O)[N-]C(=O)C([NH3+])CCS(C)=O	-3.799223	-2.354064	-4.171079	false_Enamine	AF2_8_4	-3.441455333	0.959887574
CC1(C)CC(C[NH+]2CC3CCC2(C(=O)[O-])CC3)CCO1	2.489734	2.342851	2.364952	false_Enamine	AF2_8_4	2.399179	0.079197661
O=C([O-])C1CC(O)(C[NH+]2CCC(OCC3CC3)CC2)C1	-8.759864	0.332951	-6.317684	false_Enamine	AF2_8_4	-4.914865667	4.705926648
CC(C)C1(CO)CC[NH+](C23CC(C(F)(F)C(=O)[O-])(C2)C3)C1	-2.479418	2.151455	-2.381612	false_Enamine	AF2_8_4	-0.903191667	2.645853586
Cc1nnc(S(=O)(=O)N(C)CC[NH+](C(C)C)C(C)C)[n-]1	10.339688	9.364995	1.010394	false_Enamine	AF2_8_4	6.905025667	5.128110615
O=C([O-])C1(c2ccc(F)cc2)CC[NH+](CC2CCC3(CC3)C2)C1	-10.721275	-3.834207	-0.81226	false_Enamine	AF2_8_4	-5.122580667	5.078589824
COc1cc2ccc(C[NH+](C)C(C)(C)C(=O)[O-])cc2cc1OC	-8.265263	-10.719267	-7.820729	false_Enamine	AF2_8_4	-8.935086333	1.561050322
O=C([O-])C1CC(O)(C[NH+]2CCCC(C3CCCCC3)C2)C1	-8.02982	-23.116602	-6.378243	false_Enamine	AF2_8_4	-12.50822167	9.224165362
CC(C)CCc1nnc(NC(=O)C(F)CC([NH3+])C(=O)[O-])s1	-6.632068	-5.846602	-4.407736	false_Enamine	AF2_8_4	-5.628802	1.128047358
CC(CC1CCCOC1)[NH+]1CCC(C(F)(F)C(=O)[O-])CC1	-9.023108	-9.348715	-10.424872	false_Enamine	AF2_8_4	-9.598898333	0.733607084
C[NH+](C)CC1(C(=O)NC(C(=O)[O-])C2(C(F)(F)F)CC2)CC1	7.184664	-3.604272	-3.626779	false_Enamine	AF2_8_4	-0.015462333	6.23550247
CCCC(C(=O)[O-])N(C)C(=O)COCC(C)[NH+]1CCCC1	-16.874049	8.68677	4.404012	false_Enamine	AF2_8_4	-1.261089	13.68973681
O=C([O-])C1C(O)C(O)CN1C(=O)C[NH+]1CCC(CO)CC1	-6.605317	-0.583231	-10.388722	false_Enamine	AF2_8_4	-5.85909	4.945154648
CC(C)[NH+]1CCC(N(C)C(=O)C23CCCC2(C(=O)[O-])C3)CC1	-2.713806	-7.916064	1.194301	false_Enamine	AF2_8_4	-3.145189667	4.570476617
O=C([O-])C1([NH2+]CC2CCCC3(CC3)C2)CCC(F)(F)CC1	-1.520893	-1.388289	-1.483559	false_Enamine	AF2_8_4	-1.464247	0.068378873
CC(CNC(=O)C1CCCC(C(=O)[O-])C1)[NH+]1CCN(C)CC1	10.158941	-1.526069	3.771602	false_Enamine	AF2_8_4	4.134824667	5.850966818
C=C(Br)CC[NH+]1CC(C(C)(C)C)CCC1C(=O)[O-]	-3.533099	-5.325286	-4.646907	false_Enamine	AF2_8_4	-4.501764	0.904866525
C[NH+](CC1CCC1C(=O)[O-])C1CCN(Cc2ccccc2)CC1	-13.940143	-0.249214	-2.318031	false_Enamine	AF2_8_4	-5.502462667	7.380097425
COCc1ccc(CCNC(=O)C2CCC(C(=O)[O-])[NH2+]2)cc1	-16.078805	-15.283606	-13.802093	false_Enamine	AF2_8_4	-15.05483467	1.155468141
C[NH+]1CCN(CC(O)CC2(C(=O)[O-])CC2)C2(CCCCC2)C1	1.022788	1.277351	2.230476	false_Enamine	AF2_8_4	1.510205	0.636626512
O=C([N-]S(=O)(=O)N1CC[NH2+]CC1)C1CC2COCC2C1	3.684941	1.473572	4.148228	false_Enamine	AF2_8_4	3.102247	1.429368883
CN(C)Cc1nc(C[NH2+]C(C(=O)[O-])C(O)C(C)(C)C)cs1	-6.87674	-11.833229	-10.283596	false_Enamine	AF2_8_4	-9.664521667	2.535574013
CCC(CC)C(C[NH2+]CC(c1ccccc1)C(C)C)C(=O)[O-]	1.960402	-3.445787	-2.024245	false_Enamine	AF2_8_4	-1.169876667	2.802530787
CCOC1CCC(C[NH+]2CCC(COCC(=O)[O-])CC2)CC1	-1.00576	-8.528115	-0.565448	false_Enamine	AF2_8_4	-3.366441	4.475558907
CCCC(CCC)(C[NH2+]Cc1ccc2cnccc2c1)C(=O)[O-]	-3.325022	-3.286834	-1.29667	false_Enamine	AF2_8_4	-2.636175333	1.160202777
CC(C[NH2+]C(C(=O)[O-])C1(O)CCCCC1)CN1CCOCC1	8.291064	-8.819011	6.988659	false_Enamine	AF2_8_4	2.153570667	9.524821574
CC(C)n1cc(C(C)(C)NC(=O)C(F)CC([NH3+])C(=O)[O-])nn1	-0.365639	0.608842	-11.621573	false_Enamine	AF2_8_4	-3.79279	6.797410224
CC([NH2+]CC1CCC(c2ccccc2)CC1)C(C)(C)C(=O)[O-]	-7.644698	-7.411939	-7.34469	false_Enamine	AF2_8_4	-7.467109	0.157429339
C=C(Br)CC[NH+](C)C(Cc1ccccc1)C(=O)[O-]	-4.045657	-2.912851	-6.322326	false_Enamine	AF2_8_4	-4.426944667	1.736423093
CC(C)(C[NH2+]C1CCC(C)(C(=O)[O-])CC1)OCC(F)(F)F	-2.07521	-1.870365	-1.500002	false_Enamine	AF2_8_4	-1.815192333	0.291546014
COC1C[NH+](CC2CCCC(C)(C)C2)CCC1(OC)C(=O)[O-]	-0.174663	-1.030134	5.243142	false_Enamine	AF2_8_4	1.346115	3.401921845
COC(=O)C1(C2CC[NH+](C(CC(C)C)C(=O)[O-])CC2)CCC1	3.192531	-15.717688	-16.401094	false_Enamine	AF2_8_4	-9.642083667	11.12035346
[NH3+]C1CC2CC(C(=O)[N-]S(=O)(=O)c3ncsn3)CC12	-5.898977	4.010404	-1.662406	false_Enamine	AF2_8_4	-1.183659667	4.97200729
CC(C)CC(CNC(=O)C1([NH3+])CC(C2CCC2)C1)CC(=O)[O-]	-8.941732	-4.646572	-7.031575	false_Enamine	AF2_8_4	-6.873293	2.15195022
CC(C)C1CCCC1[NH2+]C1CC(C(=O)[O-])(c2ccccc2)C1	0.124107	-6.750079	-2.871548	false_Enamine	AF2_8_4	-3.16584	3.446529287
C[NH+](C)C1CCC(C(=O)NC(CC(=O)[O-])CC(C)(C)C)CC1	-8.538896	-8.928812	-10.798954	false_Enamine	AF2_8_4	-9.422220667	1.208120286
CC1CCC(C(=O)[O-])CN1C(=O)C1([NH3+])CC2(CCCCC2)C1	5.476132	-1.574421	-5.358994	false_Enamine	AF2_8_4	-0.485761	5.49898848
O=C([O-])c1sncc1C[NH+](Cc1ccccc1)CC1CCC1	-7.576324	1.707927	-7.73695	false_Enamine	AF2_8_4	-4.535115667	5.407230019
CN(C1CC1)S(=O)(=O)[N-]C(=O)C([NH3+])C(C)(O)C(F)(F)F	4.201146	-2.103374	6.946519	false_Enamine	AF2_8_4	3.014763667	4.640125872
O=C([O-])C1COCCC1[NH2+]CC1CCC2(CCCCC2)CC1	-4.042114	-4.691459	-13.610602	false_Enamine	AF2_8_4	-7.448058333	5.346786003
CC(C)(C)[NH+](CC(=O)[O-])Cc1sccc1S(C)(=O)=O	-0.786101	-1.362644	3.239647	false_Enamine	AF2_8_4	0.363634	2.507326971
CC1C2CN(C(=O)N3CC[NH+](C(C)(C)C)CC3)C1(C(=O)[O-])C2	13.177194	13.640274	9.527567	false_Enamine	AF2_8_4	12.11501167	2.252723507
CC(C)CSCC(C)[NH2+]C(CC1CCCCC1)C(=O)[O-]	-3.602504	-4.121737	-3.540316	false_Enamine	AF2_8_4	-3.754852333	0.319249285
Cc1ccc(CC2CC[NH+](C3CCC(C(=O)[O-])CC3)CC2)cc1	-13.36667	-2.992932	-2.300049	false_Enamine	AF2_8_4	-6.219883667	6.198986843
C[NH+](C)CCc1ccc(CNC(=O)CC2(CC(=O)[O-])CC2)cc1	7.283739	-1.090287	5.758908	false_Enamine	AF2_8_4	3.98412	4.460211004
CCS(=O)(=O)N(C)CC(=O)N1CC([NH+](C)CC(=O)[O-])C1	-14.659937	-8.297165	-15.529965	false_Enamine	AF2_8_4	-12.82902233	3.94873845
O=C([O-])C(O)CCC[NH+]1CCC(O)C1c1ccc(Cl)cc1	-17.186632	-33.493861	2.299285	false_Enamine	AF2_8_4	-16.12706933	17.92008175
[NH3+]C1CC(C(=O)[O-])CN(C(=O)CC2(C(F)(F)F)CCC2)C1	-8.71448	-0.996821	8.465908	false_Enamine	AF2_8_4	-0.415131	8.604952376
O=C([O-])CCc1ccccc1C[NH2+]Cc1cccc(O)c1Cl	2.704925	-17.88128	-5.772287	false_Enamine	AF2_8_4	-6.982880667	10.34635742
Cc1c(C[NH2+]C2CC3(C2)CC3C(=O)[O-])sc2ccccc12	-13.626841	-15.797231	-15.478903	false_Enamine	AF2_8_4	-14.96765833	1.17203947
C[NH+](C)C1(CS(=O)(=O)[N-]C(=O)CCC(C)(C)F)CCC1	2.251554	5.506444	-15.105089	false_Enamine	AF2_8_4	-2.449030333	11.08063369
C[NH+]1CCC(CC(=O)NC2(C(C)(F)F)CCC2)(C(=O)[O-])CC1	3.160692	6.265338	-0.778935	false_Enamine	AF2_8_4	2.882365	3.530374621
CCOc1ccccc1C[NH+](C)Cc1cc(C(=O)[O-])ccc1C	-6.89621	1.437036	-4.852937	false_Enamine	AF2_8_4	-3.437370333	4.343226792
CC[NH+]1C(C)CN(CC(O)C2(C(=O)[O-])CCOCC2)CC1C	-0.845591	14.399989	-1.283157	false_Enamine	AF2_8_4	4.090413667	8.9310343
CC1CCC(C2CCCC2)C[NH+]1Cc1ccccc1CC(=O)[O-]	-11.662374	-11.802815	11.325741	false_Enamine	AF2_8_4	-4.046482667	13.3129214
COc1cccc(C([NH2+]C2(c3ccncc3)CCC2)C(=O)[O-])c1	-9.142451	1.473458	-1.279031	false_Enamine	AF2_8_4	-2.982674667	5.50919071
CC1C[NH2+]CC(C(=O)[N-]S(=O)(=O)N2CCOCC2C)O1	-1.01499	-0.75734	-3.103587	false_Enamine	AF2_8_4	-1.625305667	1.286694469
COCC(C)(CC(=O)[O-])NC(=O)N1CC[NH+](C(C)(C)C)CC1	8.532758	0.913639	9.639695	false_Enamine	AF2_8_4	6.362030667	4.750795322
CCCC[NH+]1CCC(NC(=O)C2CCCC(C(=O)[O-])C2)CC1	-5.740203	-1.846461	6.259076	false_Enamine	AF2_8_4	-0.442529333	6.121596379
CSC1(C[NH+]2CCC(C3(C(=O)[O-])CCOCC3)CC2)CC1	9.458821	4.030894	4.318704	false_Enamine	AF2_8_4	5.936139667	3.054123685
C[NH+](CCNC(=O)NC(C)(C)CC(C)(C)O)CCC(=O)[O-]	-2.143119	-0.911897	-3.395716	false_Enamine	AF2_8_4	-2.150244	1.241924829
CC(C)N(C)C(=O)CCC(=O)[N-]S(=O)(=O)C1CCC[NH2+]C1	-0.39129	-11.082748	-9.364981	false_Enamine	AF2_8_4	-6.946339667	5.741444763
CCSC1CCCCC1[NH2+]CC1(F)CCC(C(=O)[O-])CC1	-3.239728	-1.987142	-5.574409	false_Enamine	AF2_8_4	-3.600426333	1.820631373
CCCC(C)([NH3+])C(=O)[N-]S(=O)(=O)CCCC1CCCC1	2.999837	1.93134	1.018421	false_Enamine	AF2_8_4	1.983199333	0.991725458
O=C([O-])C(CCF)[NH2+]C1CCN(CCN2CCOCC2)CC1	-3.42786	-3.235423	-8.294376	false_Enamine	AF2_8_4	-4.985886333	2.866851218
CCC([NH3+])CN(CC)C(=O)CC[N-]S(=O)(=O)C(F)(F)F	-4.000979	-2.725059	4.507453	false_Enamine	AF2_8_4	-0.739528333	4.588583964
O=C([O-])C(CC1CCS(=O)(=O)C1)[NH2+]CCC1CCOCC1	3.175187	-0.598238	3.2003	false_Enamine	AF2_8_4	1.925749667	2.185873503
CCC(CC)C(C[NH2+]CC(C)(C)N1CCOCC1)C(=O)[O-]	6.416916	6.298988	6.021857	false_Enamine	AF2_8_4	6.245920333	0.202805415
CC1(C(=O)[O-])CCC([NH2+]CCC2CCC3CC2C3(C)C)CC1	-2.045009	-1.861427	-1.775399	false_Enamine	AF2_8_4	-1.893945	0.137715116
O=C([O-])C1CC12CCCN(C(=O)C13CCC[NH+](CCC1)C3)C2	1.209057	11.33198	11.249498	false_Enamine	AF2_8_4	7.930178333	5.820807917
Cc1c(C)c(C)c(C[NH+]2CC(O)CC(C(=O)[O-])C2)c(C)c1C	-6.28564	-3.706595	-6.328726	false_Enamine	AF2_8_4	-5.440320333	1.501604725
C[NH+](CC1CCC(F)(F)CC1)CC1CCCC(C(=O)[O-])C1	-2.913151	-6.808649	-6.834963	false_Enamine	AF2_8_4	-5.518921	2.256701371
CSCCS(=O)(=O)[N-]C(=O)CNC(=O)C([NH3+])C(C)C	-4.254001	-7.969435	-4.042445	false_Enamine	AF2_8_4	-5.421960333	2.208712152
CC(CCC1CC1)[NH2+]Cc1ccc(CC(C)(C)C(=O)[O-])cc1	-1.134967	-7.900189	1.059149	false_Enamine	AF2_8_4	-2.658669	4.669977001
O=C([O-])C1CC(F)(C[NH2+]CC2CCC3(CCCCC3)CC2)C1	-6.112945	-12.139842	-13.717237	false_Enamine	AF2_8_4	-10.65667467	4.013247215
Cc1cc(=O)n2[nH+]c(NCc3ncc(C(=O)[O-])n3C)sc2n1	-9.874034	-11.975023	-10.238309	false_Enamine	AF2_8_4	-10.69578867	1.122721884
COC(=O)C1CN(C(=O)N2CCC([NH+](C)CC(=O)[O-])CC2)C1	-10.47206	-20.032402	-20.07577	false_Enamine	AF2_8_4	-16.86007733	5.532227787
CCC(Cc1cn(Cc2cccc(C(C)(C)C)[nH+]2)nn1)C(=O)[O-]	4.866715	-2.606667	0.96006	false_Enamine	AF2_8_4	1.073369333	3.737979251
O=C([O-])C1CCC([NH+]2CCN(CC3CCOCC3)CC2)CC1	-4.149463	-5.58666	-2.723643	false_Enamine	AF2_8_4	-4.153255333	1.431512267
C/C(=C\c1cc(F)cc(F)c1)C[NH2+]CC1(C(=O)[O-])CC(F)(F)C1	-15.254451	-4.689102	-9.275127	false_Enamine	AF2_8_4	-9.73956	5.297964079
CCc1cc(C(=O)[O-])cc(CC)c1CC(=O)NCC(C)(C)[NH+](C)C	-0.726661	-3.342294	-3.031455	false_Enamine	AF2_8_4	-2.366803333	1.428882562
CN(C1(C(=O)[O-])COC1)S(=O)(=O)N1CC[NH+](C(C)(C)C)CC1	-5.370592	1.513932	4.869771	false_Enamine	AF2_8_4	0.337703667	5.220526162
CC1CC1([NH2+]Cc1ccc(CNC(=O)OC(C)(C)C)cc1)C(=O)[O-]	-3.456923	-3.881275	-3.543757	false_Enamine	AF2_8_4	-3.627318333	0.224177446
O=C([O-])C1CC([NH2+]CC2CCC3(CCCCC3)CC2)CS1	-3.902696	-8.60076	-0.597616	false_Enamine	AF2_8_4	-4.367024	4.021725853
N#CC1(C(=O)N2CC[NH+]3CC(C(=O)[O-])CCC3C2)CCSCC1	-8.514064	-8.082132	-7.432269	false_Enamine	AF2_8_4	-8.009488333	0.544543784
O=C([O-])C[NH+]1CCC(NC(=O)NC2(C3CC3)CCCC2)CC1	-6.405067	-5.597382	-5.764633	false_Enamine	AF2_8_4	-5.922360667	0.426318282
C[NH+](C)C1(CS(=O)(=O)[N-]C(=O)C2CCC23CCCO3)CCC1	0.71287	-18.44564	-18.540523	false_Enamine	AF2_8_4	-12.09109767	11.08866276
CC(C)(Cc1ccc(CNc2nc[nH+]c3c2CCCC3)cc1)C(=O)[O-]	-16.161448	-2.09101	7.529166	false_Enamine	AF2_8_4	-3.574430667	11.91476817
CC(C)C[NH+]1CCCC(C(=O)N2C(C(=O)[O-])CCC23CCC3)C1	1.11089	-9.290871	2.286362	false_Enamine	AF2_8_4	-1.964539667	6.371952739
CC(C)OCCS(=O)(=O)[N-]C(=O)CC(C[NH3+])C(F)(F)F	-2.326628	-2.492683	-8.755898	false_Enamine	AF2_8_4	-4.525069667	3.66494541
Cc1sc2ncc(C(=O)NCC[NH+](C)CCC(=O)[O-])n2c1C	-8.670903	-6.119274	-11.005982	false_Enamine	AF2_8_4	-8.598719667	2.444153554
O=C([O-])CCc1ccccc1C[NH2+]Cc1cc2c(F)cccc2[nH]1	-3.356327	-2.963589	-23.218295	false_Enamine	AF2_8_4	-9.846070333	11.58235102
CC(C)C(NC(=O)Cn1cc(C[NH+](C)C)nn1)(C(=O)[O-])C(C)C	0.806474	-1.319008	-1.099835	false_Enamine	AF2_8_4	-0.537456333	1.169025559
O=C([O-])CC1(O)CC[NH+](Cc2cc(Br)cs2)CC1	-19.091481	-18.831202	-19.104645	false_Enamine	AF2_8_4	-19.00910933	0.154212798
COCCN(C(=O)CC(C[NH+](C)C)C(F)(F)F)C(C)C(=O)[O-]	9.357776	1.871218	2.871631	false_Enamine	AF2_8_4	4.700208333	4.064469088
Cn1nc(C(=O)N2CCCC([NH3+])C2C(=O)[O-])cc1C1CCCC1	-8.457388	-9.353296	-10.462273	false_Enamine	AF2_8_4	-9.424319	1.004327718
O=C([O-])CC([NH2+]CC(Cc1ccccc1)Cc1ccccc1)C1CC1	-22.506325	-22.716131	-6.399967	false_Enamine	AF2_8_4	-17.20747433	9.360163765
C=C(Br)CC[NH+](CCc1nn[n-]n1)CC(CC)CC	-2.284044	-0.078133	5.405799	false_Enamine	AF2_8_4	1.014540667	3.959655685
O=C([O-])C1CCN(C(=O)C2CC[NH+](C3CCCCC3)C2)C2(CC2)C1	-3.85944	0.874036	-2.832656	false_Enamine	AF2_8_4	-1.939353333	2.489968072
O=C([O-])C1CC([NH2+]C2CCC(OC3CCCCC3)CC2)C12CCC2	-4.483671	-8.300483	-8.421206	false_Enamine	AF2_8_4	-7.068453333	2.239300849
COC1CC2(C1)CC(C(=O)N1CC[NH+](C(C)(C)C(=O)[O-])CC1)C2	-10.349423	-13.599796	-9.712864	false_Enamine	AF2_8_4	-11.22069433	2.084801045
C[NH+](Cc1cnc(C(=O)[O-])s1)C1c2ccccc2-c2ccccc21	-0.257505	-2.122918	-4.288707	false_Enamine	AF2_8_4	-2.223043333	2.017465292
COC(C[NH2+]Cc1cnc2ccc(C(=O)[O-])cn12)c1cccc(C)c1	-0.773622	-28.075919	-8.036529	false_Enamine	AF2_8_4	-12.29535667	14.14061757
O=C(CSc1nncs1)NCC[NH+]1CCC(C(=O)[O-])CC1	-9.975263	-13.613618	-6.778849	false_Enamine	AF2_8_4	-10.12257667	3.419765022
CC(C)(C)[NH+]1CCN(C(=O)N2CCC(C(=O)[O-])C(F)(F)C2)CC1	3.996525	3.318959	-5.110186	false_Enamine	AF2_8_4	0.735099333	5.07348937
CC1(C)C(C[NH3+])C[C-](C(=O)N=S2(=O)CCCC2)S1(=O)=O	-6.942039	3.980338	-4.970757	false_Enamine	AF2_8_4	-2.644152667	5.821030461
CC(C)OCCC(O)C[NH2+]C1(CC(=O)[O-])CCS(=O)(=O)CC1	3.124532	9.788601	-3.865863	false_Enamine	AF2_8_4	3.015756667	6.82788187
CC[NH+]1CCC(N(CC2(F)CCC(C(=O)[O-])CC2)C2CC2)CC1	4.403556	4.386001	6.652191	false_Enamine	AF2_8_4	5.147249333	1.303347271
CC(C)(C)[NH+]1CCCN(C(=O)c2cc(N)c(Cl)c([O-])n2)CC1	-0.966578	0.834053	-8.58458	false_Enamine	AF2_8_4	-2.905701667	4.99978123
CCC([NH2+]Cc1c(C)c(OC)c(C)c(C)c1OC)C(C)(C)C(=O)[O-]	1.480564	3.082315	-2.734245	false_Enamine	AF2_8_4	0.609544667	3.004513033
Cn1c(=O)n(C)c2cc(C(=O)NCC[NH+](C)CCC(=O)[O-])ccc21	-8.005262	-4.107215	-20.083498	false_Enamine	AF2_8_4	-10.73199167	8.329867684
CC(F)(F)CS(=O)(=O)[N-]C(=O)C1([NH3+])CC2(CCOCC2)C1	-0.6419	-0.553981	-8.985941	false_Enamine	AF2_8_4	-3.393940667	4.843013859
COCC(COC)S(=O)(=O)[N-]C(=O)C1[NH2+]CCC1C1CC1	3.090038	8.345094	11.456081	false_Enamine	AF2_8_4	7.630404333	4.22856416
C[NH+](CCNC(=O)C1CCC(S(N)(=O)=O)CC1)CC(=O)[O-]	-0.577823	-11.030515	-8.568163	false_Enamine	AF2_8_4	-6.725500333	5.464544518
C[NH2+]Cc1ncc(C(=O)[N-]S(=O)(=O)c2cnc(OC)nc2)cn1	-15.965563	4.660769	-11.026392	false_Enamine	AF2_8_4	-7.443728667	10.76977253
O=C([O-])CC(C(=O)NC(C1CC1)C(F)(F)F)[NH+]1CCCCC1	-1.701327	-8.274576	-2.368709	false_Enamine	AF2_8_4	-4.114870667	3.617832366
[NH3+]C12COC(C(=O)[N-]S(=O)(=O)c3ccc(Cl)cc3F)(C1)C2	0.750689	-0.285362	0.882632	false_Enamine	AF2_8_4	0.449319667	0.639664054
C[NH+](CC(=O)[O-])C1CN(Cc2nccc(Br)c2F)C1	-10.244445	-8.765491	-11.572579	false_Enamine	AF2_8_4	-10.19417167	1.404219113
C[NH+](C)CCc1ccc(CNC(=O)C23CCCC2(C(=O)[O-])C3)cc1	6.173345	2.315114	5.83695	false_Enamine	AF2_8_4	4.775136333	2.137071082
O=C([O-])C1CCC(C2CCCCC2)C[NH+]1CCc1ccsc1	34.342197	3.507529	0.178413	false_Enamine	AF2_8_4	12.67604633	18.83712602
CSC(C)(C)CC[NH2+]C12CC3CC(CC(CC(=O)[O-])(C3)C1)C2	22.584405	11.498291	14.231337	false_Enamine	AF2_8_4	16.10467767	5.775598224
O=C([O-])CN(C(=O)NC1CCC[NH+]2CCCC12)C1CCCCC1	-1.888708	3.979305	11.053704	false_Enamine	AF2_8_4	4.381433667	6.480570013
COc1c(C)c(C)c(OC)c(C[NH2+]C(C(=O)[O-])C(C)CO)c1C	-0.001075	-1.177974	5.384139	false_Enamine	AF2_8_4	1.401696667	3.498736632
O=C([O-])CC(CO)C[NH2+]C(CCc1ccccc1)c1ccccc1	-10.82885	-20.768575	-20.533632	false_Enamine	AF2_8_4	-17.377019	5.672097275
[NH3+]CC1CCC(CC(=O)N2CCC(C(=O)[O-])(C(F)(F)F)C2)CC1	-1.957192	-1.984693	0.620485	false_Enamine	AF2_8_4	-1.107133333	1.49622455
O=C(C1CC2(C[NH2+]1)OCCO2)N1CC2(F)CCCC2(C(=O)[O-])C1	-2.726657	-4.93205	-9.145778	false_Enamine	AF2_8_4	-5.601495	3.261502117
C[NH+]1CCC(C)(C(=O)N2CCC(C3(O)CC(C(=O)[O-])C3)CC2)CC1	-2.352357	-2.066392	-2.767029	false_Enamine	AF2_8_4	-2.395259333	0.35228328
CC1CC(C(=O)[O-])CC[NH+]1Cc1ccccc1OCc1ccccc1	-7.923972	-14.021732	-10.434023	false_Enamine	AF2_8_4	-10.79324233	3.064710125
CC(C)(CNC(=O)NC(C(=O)[O-])C1CCCC1)[NH+]1CCOCC1	-3.33059	-7.912976	18.216435	false_Enamine	AF2_8_4	2.324289667	13.95241118
O=C([N-]S(=O)(=O)C1CCCCC1)C1CCC2(CCC[NH2+]2)CC1	1.786999	1.959173	1.543719	false_Enamine	AF2_8_4	1.763297	0.208738701
O=C(CC1(C(=O)[O-])CC1)N1CCC(O)(C[NH+]2CCOCC2)CC1	8.216375	-11.977273	9.06948	false_Enamine	AF2_8_4	1.769527333	11.91271743
CCOC(=O)CC(C)(C)C[NH+]1CC(CC(C)(C)C)C(C(=O)[O-])C1	0.396833	0.746337	-1.411504	false_Enamine	AF2_8_4	-0.089444667	1.158196409
O=C([O-])CC(C(=O)N1CC2(CO)CCC1CC2)[NH+]1CCCCC1	0.049691	-1.149562	2.519079	false_Enamine	AF2_8_4	0.473069333	1.870606481
C[NH+](C)C1CC2(CC(NC(=O)C3CC4C(CO3)C4C(=O)[O-])C2)C1	-10.44326	-14.507661	-20.821037	false_Enamine	AF2_8_4	-15.25731933	5.229345521
C[NH+](CC(=O)[O-])C1CN(C(=O)N(c2ccccc2)c2ccccc2)C1	-9.073597	-6.233654	-6.239297	false_Enamine	AF2_8_4	-7.182182667	1.638015292
CC1(C(=O)[O-])CN(C(=O)C2(F)CC[NH+](C(C)(C)C)C2)C(C)(C)C1	13.081709	6.458129	3.514667	false_Enamine	AF2_8_4	7.684835	4.900069271
CC[NH+](CC)CCN(CC(=O)[O-])C(=O)CC1(C(F)(F)F)CCC1	3.605666	7.742133	-0.618037	false_Enamine	AF2_8_4	3.576587333	4.180160856
CCCCC(=O)Nc1ccc(C[NH+](C(C)C)C(C)C(=O)[O-])cc1	3.948757	-15.005976	-4.95852	false_Enamine	AF2_8_4	-5.338579667	9.483080185
C[NH+]1CC23CCCC2(CN(S(=O)(=O)c2c[n-]c(=O)s2)C3)C1	-7.562984	8.436011	10.518266	false_Enamine	AF2_8_4	3.797097667	9.893055043
CC1(CN2CCOCC2)CC[NH+](CC2(O)CC(C(=O)[O-])C2)CC1	5.447719	-2.772997	-1.985497	false_Enamine	AF2_8_4	0.229741667	4.536022999
CC(C)(C)OC(=O)NC1CC(C[NH+]2CC(O)(C(F)C(=O)[O-])C2)C1	-9.560837	-7.029578	-7.317279	false_Enamine	AF2_8_4	-7.969231333	1.385856924
COc1ccc(NC(=O)C2CCc3[nH+]ccn32)cc1-c1nn[n-]n1	-8.967392	-6.275267	-5.021061	false_Enamine	AF2_8_4	-6.754573333	2.01635389
O=C([O-])C1(C(F)(F)F)CCN(C(=O)C23CCCC2(F)C[NH2+]C3)C1	6.063438	5.854088	-3.940494	false_Enamine	AF2_8_4	2.659010667	5.716297162
C[NH+](C)CCCC1CN(C(=O)c2cc3cncn3c([O-])n2)CCO1	-0.104041	6.697121	-11.128813	false_Enamine	AF2_8_4	-1.511911	8.995974333
CC(CN(C)S(=O)(=O)N1CC[NH+](C(C)(C)C)CC1)C(=O)[O-]	4.793341	3.184125	-9.968056	false_Enamine	AF2_8_4	-0.66353	8.098027358
CSCCS(=O)(=O)[N-]C(=O)C1CC(O)CN1C(=O)C[NH3+]	-8.452097	-1.012509	7.460424	false_Enamine	AF2_8_4	-0.668060667	7.961850579
CN(CC[NH2+]C1CCC(OC2CCCCC2)CC1)CCC(=O)[O-]	4.870888	-5.401867	5.238279	false_Enamine	AF2_8_4	1.5691	6.039828617
O=C([O-])C1CCC(C(=O)N2CCN(C(=O)C[NH+]3CCCC3)CC2)O1	10.970487	2.878366	6.993725	false_Enamine	AF2_8_4	6.947526	4.046258312
O=C([O-])c1cnc(C2([NH2+]Cc3ccc(-n4cccn4)cc3)CCC2)nc1	-2.056303	-2.324023	-3.774421	false_Enamine	AF2_8_4	-2.718249	0.924414934
O=C1CC2CC(C1)CC(C(=O)Nc1nc(C3CC[NH2+]CC3)n[n-]1)C2	1.040683	7.919314	4.282691	false_Enamine	AF2_8_4	4.414229333	3.441201514
CC(C)(C[NH2+]Cc1cc2sc(C(=O)[O-])cc2s1)N1CCOCC1	-1.525503	-5.161484	-1.17227	false_Enamine	AF2_8_4	-2.619752333	2.208278354
C[NH+](C)CC1(O)CCCN(C(=O)C2CC3(C2)C(C(=O)[O-])C3(F)F)C1	1.881657	-0.13905	8.216099	false_Enamine	AF2_8_4	3.319568667	4.359222542
Cc1n[nH]c(C(=O)N2CCC(NC(=O)CCc3[nH]cc[nH+]3)C2C)c1[O-]	10.267844	4.954513	4.495452	false_Enamine	AF2_8_4	6.572603	3.20839349
CC(F)(F)c1cccc(C[NH2+]C(CCOc2ccccc2)C(=O)[O-])n1	-22.923553	-2.847666	-14.695621	false_Enamine	AF2_8_4	-13.48894667	10.09219287
Cc1nc2ccccc2c(C)c1[CH-]C(=O)Nc1nc2c(n1C)CCCC2	-14.603408	-14.185352	-14.062226	false_Enamine	AF2_8_4	-14.283662	0.283669053
Cc1cc(Br)cnc1C[NH2+]C(C1CC1)C(C)(C)C(=O)[O-]	-11.858421	-9.732142	-13.165024	false_Enamine	AF2_8_4	-11.58519567	1.732673878
[NH3+]C1CC(O)(CNC(=O)c2n[n-]c(C(F)(F)F)c2Br)C1	-3.504372	-3.882109	-3.245985	false_Enamine	AF2_8_4	-3.544155333	0.319922602
C[NH+](C)C1(CS(=O)(=O)[N-]C(=O)C23CC(C2)S(=O)(=O)C3)CCC1	2.056835	-1.892656	0.203477	false_Enamine	AF2_8_4	0.122552	1.975988723
O=C([O-])c1occc1C[NH+]1CCC(C2CCC3(CC2)OCCO3)CC1	1.065064	-4.987118	7.360443	false_Enamine	AF2_8_4	1.146129667	6.174179654
C[NH+](C)C1CCC(C(=O)N2CC(C(C)(C)C)CCC2C(=O)[O-])CC1	8.601579	-11.905646	17.13352	false_Enamine	AF2_8_4	4.609817667	14.92544503
CCc1cn2c([nH+]1)CC(C(=O)Nc1cc(-c3nn[n-]n3)n(C)n1)CC2	1.80739	-1.089466	-1.361197	false_Enamine	AF2_8_4	-0.214424333	1.756205948
CCN(CC)S(=O)(=O)CC(=O)[N-]S(=O)(=O)C1CCC[NH2+]C1	1.294526	-1.94426	2.373702	false_Enamine	AF2_8_4	0.574656	2.247189038
CC(C)([NH2+]Cc1ccc(-c2cccc(Cl)c2Cl)o1)c1nnn[n-]1	-27.747131	-28.152769	-28.009026	false_Enamine	AF2_8_4	-27.969642	0.205666894
O=C([O-])C(F)(F)C12CC([NH+]3CCCN(CC(F)(F)F)CC3)(C1)C2	-6.336315	-3.328771	-3.359958	false_Enamine	AF2_8_4	-4.341681333	1.727473807
COc1cccc(N2CCCC(C[NH2+]Cc3c([O-])cc(C)[nH]c3=O)C2)n1	-11.766722	-6.296868	-15.847681	false_Enamine	AF2_8_4	-11.303757	4.792208226
CC(CS(=O)(=O)[N-]C(=O)C1(C2CC[NH2+]CC2)CCC1)C(C)(C)C	10.020707	11.998959	11.199962	false_Enamine	AF2_8_4	11.07320933	0.995198434
CCc1nc(-c2nnc[n-]2)sc1C(=O)NCc1cnn2c1C[NH2+]CC2	11.255232	9.825122	-3.106215	false_Enamine	AF2_8_4	5.991379667	7.91112983
O=C(Cc1ccc(-c2nn[n-]n2)cc1F)NCC1CCCc2[nH+]ccn21	1.590499	-7.111886	-16.848918	false_Enamine	AF2_8_4	-7.456768333	9.224545121
CC(C)[NH+]1CCc2onc(C(=O)N3CCCCC3Cc3nn[n-]n3)c2C1	25.67601	19.686681	30.758342	false_Enamine	AF2_8_4	25.37367767	5.542018852
Cc1[n-]c(=O)c(Br)cc1NC(=O)CCC[NH+](C)C(C)C	-10.223043	-10.041764	-9.655227	false_Enamine	AF2_8_4	-9.973344667	0.290025268
CC1(C)CC[NH+](CC(=O)N2CCCC(C3(C(=O)[O-])CC(F)(F)C3)C2)C1	3.076855	8.157849	1.824616	false_Enamine	AF2_8_4	4.353106667	3.353963893
[NH3+]C1CC(C(=O)[O-])CN(C(=O)c2c(Cl)cnn2C2CCCC2)C1	-1.10304	-1.824946	-3.415791	false_Enamine	AF2_8_4	-2.114592333	1.183269008
CC[NH+]1CCCC(C(=O)NCC2(F)CC(NC(=O)c3c[n-]nn3)C2)C1	11.527453	9.770084	4.394679	false_Enamine	AF2_8_4	8.564072	3.716176118
CC(C)(C)CCC(NC(=O)C([NH3+])CCSC(F)(F)F)C(=O)[O-]	20.564882	4.931884	11.650728	false_Enamine	AF2_8_4	12.382498	7.842147162
COc1ccc(Br)c(C[NH2+]C(C)(C)C(C)(C)C(=O)[O-])c1	-6.411466	-6.90376	-11.131533	false_Enamine	AF2_8_4	-8.148919667	2.594720615
Cn1cc[nH+]c1CC1CCCN1C(=O)Cc1ccc(-c2nn[n-]n2)nc1	-1.852124	-2.611395	-1.774382	false_Enamine	AF2_8_4	-2.079300333	0.462444056
O=C([O-])c1ccoc1C[NH2+]CC1(c2ccc(Br)cc2)CC1	-17.02072	-8.631115	-17.264302	false_Enamine	AF2_8_4	-14.305379	4.915565787
CCC1(NC(=O)c2c[n-]nn2)CCCN(C(=O)C2CCc3[nH+]ccn32)C1	10.158961	-4.018384	-2.103816	false_Enamine	AF2_8_4	1.345587	7.69240298
Cc1cccc2c(CC([NH2+]Cc3ncoc3C3CCC3)C(=O)[O-])coc12	-10.197453	-10.411351	-2.60431	false_Enamine	AF2_8_4	-7.737704667	4.446936439
CS(=O)(=O)CCCS(=O)(=O)[N-]C(=O)C1(C[NH3+])CCOCC1	2.590941	-0.149798	0.533386	false_Enamine	AF2_8_4	0.991509667	1.426646606
COC(=O)c1ccc(C[NH2+]C(C(=O)[O-])C(C)O)cc1Br	-19.020996	-18.518344	-12.610788	false_Enamine	AF2_8_4	-16.71670933	3.564702969
CC(C)(C)[NH+]1CCC(F)(C(=O)N2CCC(C(=O)[O-])(C(C)(C)C)C2)C1	20.047729	6.776581	7.456373	false_Enamine	AF2_8_4	11.42689433	7.473594989
Cc1oc(C2C[NH2+]C2)nc1C(=O)NC(C)c1n[n-]c(-c2cccs2)n1	0.618428	7.562744	2.886483	false_Enamine	AF2_8_4	3.689218333	3.541068933
CCC(CC)C(C[NH2+]Cc1cc(C)c(Br)s1)C(=O)[O-]	0.287863	-13.1633	-12.744968	false_Enamine	AF2_8_4	-8.540135	7.648131271
CC1(c2ccc(C(F)(F)F)cc2)CCC[NH+]1CCCC(O)C(=O)[O-]	-2.706573	-5.818827	1.357413	false_Enamine	AF2_8_4	-2.389329	3.598623063
CCCc1nc(C)c(C[NH+]2CC(c3cccnc3)C(F)(C(=O)[O-])C2)o1	-8.175764	-8.661572	-15.030251	false_Enamine	AF2_8_4	-10.622529	3.824919904
O=C(NCc1cc2c[nH+]ccc2[nH]1)N1CCCCC1Cc1nn[n-]n1	-8.553933	-10.377734	1.050594	false_Enamine	AF2_8_4	-5.960357667	6.139759358
CSCc1nc(C(=O)NCC2CCC[NH+](Cc3nn[n-]n3)C2)no1	-8.36342	-4.395654	5.287205	false_Enamine	AF2_8_4	-2.490623	7.021876391
CCC(CC(=O)NCC(C)[NH+]1CCN(c2ccccc2)CC1)C(=O)[O-]	-5.576785	-3.608482	-4.360134	false_Enamine	AF2_8_4	-4.515133667	0.993263735
CN(C)c1cc(CC(NC(=O)C2CCc3nncn3C2)C(=O)[O-])cc[nH+]1	-6.13583	-11.65534	-3.478168	false_Enamine	AF2_8_4	-7.089779333	4.171216846
CC[NH+](C)CC(=O)N1CC(NC(=O)c2cc(C)c3[n-]nnc3c2)CC1C	6.772852	1.366303	-1.736111	false_Enamine	AF2_8_4	2.134348	4.306162175
O=C([O-])C1CCC2(CC1)CC[NH+](CC1CCS(=O)(=O)CC1)CC2	-5.040343	-3.356276	-23.860779	false_Enamine	AF2_8_4	-10.752466	11.38331774
C[NH2+]Cc1cn(CC2CCCN(C(=O)c3nc([O-])c(C)s3)C2)nn1	11.685774	7.521194	13.391415	false_Enamine	AF2_8_4	10.86612767	3.019724943
CC1(C)CCC[NH+]1C1CCN(C(=O)c2cc3occ(C(=O)[O-])c3[nH]2)CC1	0.136644	3.115343	-0.417063	false_Enamine	AF2_8_4	0.944974667	1.899874177
CCc1ccc(F)c(NC(=O)CC2(C(=O)[O-])CC[NH+](C)CC2)c1F	-7.164032	-3.281173	-9.44665	false_Enamine	AF2_8_4	-6.630618333	3.117158043
CCc1nc(-c2nnc[n-]2)sc1C(=O)OC1CC[NH+]2CCCC2C1	10.570696	11.079434	3.629913	false_Enamine	AF2_8_4	8.426681	4.161903534
COc1ccc(C[NH+]2CC3CCOC3(C(=O)[O-])C2)cc1Cn1cccn1	-1.958124	-8.592529	-5.900274	false_Enamine	AF2_8_4	-5.483642333	3.33676773
Cc1nc(Br)c(C[NH2+]C(CSC(F)(F)F)C(=O)[O-])[nH]1	-22.949317	-8.189178	-22.704561	false_Enamine	AF2_8_4	-17.94768533	8.452001266
NC(=O)c1ccc(S(=O)(=O)[N-]C(=O)C2CCC(F)(C[NH3+])CC2)cc1	-2.03143	-8.513328	3.270111	false_Enamine	AF2_8_4	-2.424882333	5.901564388
Cc1nc2c(C#N)cnn2c([O-])c1CC(=O)NCC[NH+]1CC2CCC1C2	-9.107799	-8.977239	4.757297	false_Enamine	AF2_8_4	-4.442580333	7.967594912
CC(CC(=O)NC(C(=O)[O-])C(C(F)(F)F)C(F)(F)F)n1cc[nH+]c1	-5.084288	-4.923045	-4.48405	false_Enamine	AF2_8_4	-4.830461	0.310644913
O=C([N-]S(=O)(=O)c1scc(Cl)c1Cl)C1([NH2+]C2CC2)CCC1	3.650973	-2.29278	-4.981654	false_Enamine	AF2_8_4	-1.207820333	4.41739916
CC1(C)CCOC1CS(=O)(=O)[N-]C(=O)C1C[NH2+]CC12CCOCC2	7.615411	0.285765	-0.763054	false_Enamine	AF2_8_4	2.379374	4.564763731
CCN(C)S(=O)(=O)[N-]C(=O)C1CC[NH2+]C12CCS(=O)(=O)CC2	1.87948	-3.91359	10.749101	false_Enamine	AF2_8_4	2.904997	7.384943512
COc1ccc(C[NH2+]Cc2cccc(-c3ccc(C(=O)[O-])cc3)c2)cc1O	-8.155668	-7.585451	-11.941711	false_Enamine	AF2_8_4	-9.22761	2.367708816
O=C([O-])C1C[NH+](CCS(=O)c2ccccc2)CC1c1cc(F)cc(F)c1	-3.434932	-12.866504	-7.34886	false_Enamine	AF2_8_4	-7.883432	4.738455763
CCS(=O)(=O)Nc1ccc(CNC(=O)C(F)CC([NH3+])C(=O)[O-])cc1	3.038502	-8.289075	-5.262701	false_Enamine	AF2_8_4	-3.504424667	5.864908518
Cc1[n-]c(=O)[nH]c1C(=O)N1CCC2(C1)CN(C(=O)C1([NH2+]C(C)C)CC1)C2	39.410089	10.842861	1.90592	false_Enamine	AF2_8_4	17.38629	19.58961512
CC(C)(C)c1ccc(C[NH+](CCC(=O)[O-])Cc2ccc(F)c(F)c2)cn1	-6.814822	-5.966193	-6.916439	false_Enamine	AF2_8_4	-6.565818	0.521770169
O=C([O-])C1(C(F)F)CC[NH+](CC(O)c2ccccc2Br)CC1	-2.174463	-8.193564	-2.656475	false_Enamine	AF2_8_4	-4.341500667	3.344679033
CC[NH+](CC)CCN(CC(C)C)C(=O)c1cc(C(=O)[O-])c(OC)cc1C	3.064116	-2.738627	8.545795	false_Enamine	AF2_8_4	2.957094667	5.642972191
O=C([O-])c1sncc1C[NH+]1CCN(C2CS(=O)(=O)CC2O)CC1	-8.033171	4.147117	4.352478	false_Enamine	AF2_8_4	0.155474667	7.092318498
O=C([O-])c1cn(CC(=O)N2CCN(Cc3cn4ccccc4[nH+]3)CC2)cn1	-24.668308	-25.312352	-24.482938	false_Enamine	AF2_8_4	-24.82119933	0.435331731
C/C(=C\c1cc(F)cc(F)c1)CN1CCC([NH+]2CCCC2C(=O)[O-])CC1	-11.039183	-10.965439	-7.100219	false_Enamine	AF2_8_4	-9.701613667	2.253175582
C[NH2+]Cc1c(C)cc(C(=O)[N-]S(=O)(=O)Cc2ccccc2F)cc1C	-5.773809	-7.155935	-6.682512	false_Enamine	AF2_8_4	-6.537418667	0.702393854
O=C([O-])C1C2CC2CN1C(=O)NC1CC([NH+]2CCC(C(F)(F)F)CC2)C1	0.442359	2.589423	-1.169935	false_Enamine	AF2_8_4	0.620615667	1.886007615
C[NH+](CCNS(=O)(=O)N=S(C)(=O)c1ccccc1)CCC(=O)[O-]	5.029672	-16.644406	22.971798	false_Enamine	AF2_8_4	3.785688	19.83737702
O=C([O-])C1([NH2+]Cc2cnc(-c3ncccn3)s2)CC2(CCOCC2)C1	-5.73386	-6.281272	-6.290766	false_Enamine	AF2_8_4	-6.101966	0.318824488
CC(c1ccccc1Br)N(C)C(=O)C(F)CC([NH3+])C(=O)[O-]	-11.9565	-11.133582	-5.782565	false_Enamine	AF2_8_4	-9.624215667	3.352313886
Cc1cc(F)cc(C)c1S(=O)(=O)N1CC([NH+]2CCC(C(=O)[O-])CC2)C1	-7.623856	-10.052308	-9.320762	false_Enamine	AF2_8_4	-8.998975333	1.245794836
C[NH+]1CCCC(O)(CC(=O)NCC2(C(=O)[O-])CC3(CC(F)(F)C3)C2)C1	-10.346975	-8.739534	2.481533	false_Enamine	AF2_8_4	-5.534992	6.988881988
CC1C[NH+](C)C(C)CN1C(=O)C(C)([N-]C(=O)C(F)(F)F)C(F)(F)F	10.775112	6.706726	14.605226	false_Enamine	AF2_8_4	10.695688	3.949848945
CC(C)C(F)(C[NH2+]Cc1cccc(CNC(=O)OC(C)(C)C)c1)C(=O)[O-]	1.0618	7.642332	-11.990136	false_Enamine	AF2_8_4	-1.095334667	9.992415745
Cc1ccc(COc2ccc(C[NH2+]Cc3ccc(C(=O)[O-])nc3)cc2)cc1	-35.802797	-15.378042	-14.989774	false_Enamine	AF2_8_4	-22.056871	11.90590396
CC[NH+](CC)C1CN(C(=O)C(C)([N-]C(=O)C(F)(F)F)C(F)(F)F)C1	-0.11348	3.855347	4.057839	false_Enamine	AF2_8_4	2.599902	2.352037874
CCC(CC)C(C(=O)NC1CC2CCC1CC2C(=O)[O-])[NH+]1CCOCC1	23.848815	17.869503	16.578381	false_Enamine	AF2_8_4	19.432233	3.878968475
CC(C)(C)[NH+]1CCN(S(=O)(=O)N2CCC(C3(C(=O)[O-])CC3)CC2)CC1	2.459832	6.651543	6.880099	false_Enamine	AF2_8_4	5.330491333	2.488689056
O=C([O-])C1CC[NH+](CCCN2CCN(c3ccccc3)c3ccccc32)CC1	-6.440998	-7.935428	-15.262709	false_Enamine	AF2_8_4	-9.879711667	4.721316074
COc1ccc(C)c2c1CC(C(=O)[O-])N2C(=O)Cc1c[nH+]c2c(C)cccn12	-5.92593	-9.882853	-6.748702	false_Enamine	AF2_8_4	-7.519161667	2.087945397
CC1CCC(NS(=O)(=O)CC(=O)NCC[NH+](C)CCC(=O)[O-])CC1	-2.471359	-5.107272	-9.462671	false_Enamine	AF2_8_4	-5.680434	3.530721864
CC1C(C(=O)NCCN(C)C(=O)c2cc3cncn3c([O-])n2)CC[NH+]1C	0.4151	-14.925521	2.289388	false_Enamine	AF2_8_4	-4.073677667	9.444581339
CC(C)(C)[NH+]1CCC(F)(C(=O)N2CCC3(CCC(C(=O)[O-])CC3)CC2)C1	-11.56326	5.546937	2.054129	false_Enamine	AF2_8_4	-1.320731333	9.040573657
Cn1cc[nH+]c1C1OCCC1COC(=O)c1ccc(C(C)(F)F)[n-]c1=O	1.16692	3.105636	-2.05911	false_Enamine	AF2_8_4	0.737815333	2.608974592
CCn1cc[nH+]c1C1OCCC1C(=O)NC1Cc2ccc(C(=O)[O-])cc2C1	-1.438338	0.563284	-14.75909	false_Enamine	AF2_8_4	-5.211381333	8.328906185
Cc1c[nH+]c2n1CCCC2C(=O)N(C)C(C)c1cccc(-c2nn[n-]n2)c1	-1.261639	14.375876	-1.157665	false_Enamine	AF2_8_4	3.985524	8.99845896
COc1cc(C)c2cc(C[NH2+]C(C(=O)[O-])C3CCOC4(CCC4)C3)[nH]c2c1	-16.329638	-2.480596	-10.198561	false_Enamine	AF2_8_4	-9.669598333	6.939657211
C[NH+](C)C1(C(=O)N2CC3CCC3(C(=O)[O-])C2)CCC(c2ccccc2)CC1	8.450775	-13.725984	2.44172	false_Enamine	AF2_8_4	-0.944496333	11.46961227
CC1CC[NH+](CCc2cn(CC(=O)NCCc3cc([O-])no3)nn2)CC1	7.359935	-9.6876	-7.144979	false_Enamine	AF2_8_4	-3.157548	9.196701413
CC(C)COC(=O)C[NH+]1CCC(Cc2ccc(F)c(-c3nn[n-]n3)c2)C1	1.76794	-5.004953	9.171936	false_Enamine	AF2_8_4	1.978307667	7.090785312
N#Cc1cccc(-c2n[nH]cc2C[NH2+]CC2(c3nocc3C(=O)[O-])CC2)c1	-10.500047	-7.026584	-9.707118	false_Enamine	AF2_8_4	-9.077916333	1.820208053
COc1ccc2c(c1)C(C(=O)[O-])C[NH+](Cc1c[nH]c(-c3cccs3)n1)C2	-11.820725	-18.689284	-16.874499	false_Enamine	AF2_8_4	-15.794836	3.559287826
Cc1cc(C(=O)NC2CC[NH+](Cc3ccccn3)CC2C)cc2nn[n-]c12	-9.832982	-10.100289	-3.158542	false_Enamine	AF2_8_4	-7.697271	3.932926259
COCC(NC(=O)CC1([NH+]2CCCC2)CC1)c1cccc(-c2nn[n-]n2)c1	18.410046	15.677964	8.228004	false_Enamine	AF2_8_4	14.105338	5.270043569
C[NH+]1CC(C(=O)NC(Cc2nn[n-]n2)c2ccccc2)C(c2cccnc2)C1	23.209951	15.941219	20.397474	false_Enamine	AF2_8_4	19.849548	3.665212599
COCCn1nc(C)c(CN(C)C(=O)c2nn[n-]c2C2CC[NH2+]C2)c1C	10.546184	6.52752	4.491314	false_Enamine	AF2_8_4	7.188339333	3.081050847
COc1ccnc(C2CC[NH+](CCCC3(c4nn[n-]n4)CCOCC3)C2)c1	3.24634	-10.158559	-9.652465	false_Enamine	AF2_8_4	-5.521561333	7.597440564
CC[NH+]1CCOC(CNC(=O)c2nn[n-]c2COC)C1c1cnn(C)c1	-1.147639	15.397387	11.714901	false_Enamine	AF2_8_4	8.654883	8.686613492
COc1cccc(CSCC([NH2+]Cc2nocc2C(C)(C)C)C(=O)[O-])c1	0.796163	-8.173267	-7.011528	false_Enamine	AF2_8_4	-4.796210667	4.877847045
COc1cccc(Cl)c1S(=O)(=O)[N-]c1nc(C2CCC[NH2+]2)nn1C	-3.821097	10.174746	-2.547273	false_Enamine	AF2_8_4	1.268792	7.73903543
C[NH+]1CCN(Cc2ccc(OCc3nn[n-]n3)cc2)CC1c1cccs1	12.642678	-7.966394	14.626663	false_Enamine	AF2_8_4	6.434315667	12.51077049
O=C(NCC1CCC[NH+](Cc2nn[n-]n2)C1)c1cnn2c1OCC(O)C2	-4.668062	-2.563002	-3.16123	false_Enamine	AF2_8_4	-3.464098	1.084719397
Cc1n[nH]c(C(=O)NC2CN(C(=O)CCc3[nH]cc[nH+]3)C(C)(C)C2)c1[O-]	-11.082934	-8.319031	16.975967	false_Enamine	AF2_8_4	-0.808666	15.46381803
CCc1cn2c([nH+]1)CCC(C(=O)N(Cc1ccccc1)Cc1nn[n-]n1)C2	-1.824276	5.902611	18.778928	false_Enamine	AF2_8_4	7.619087667	10.40830067
COC(=O)c1cccc(C(F)(F)C(=O)[N-]c2cnn(CC3CCC[NH2+]3)c2)c1	-4.768399	5.460481	-0.318454	false_Enamine	AF2_8_4	0.124542667	5.128808931
Cc1nc(CC2CC[NH2+]C2)sc1C(=O)N(C)CCc1nccc([O-])n1	6.452268	4.236982	1.615933	false_Enamine	AF2_8_4	4.101727667	2.421002759
CCC(C)Oc1cccc(S(=O)(=O)[N-]c2cnn(CC3CCC[NH2+]3)c2)c1	-9.960005	3.337168	-7.3229	false_Enamine	AF2_8_4	-4.648579	7.040433016
CC1CCC[NH+]1CC(=O)N1CC2CCOC2(CNC(=O)c2c[n-]nn2)C1	-3.266538	8.32886	-1.437132	false_Enamine	AF2_8_4	1.208396667	6.233973864
O=C(C[NH+]1CCC(OCC(F)F)CC1)NC1(c2nnn[n-]2)CCOC1	-11.290104	3.670673	2.445153	false_Enamine	AF2_8_4	-1.724759333	8.306463674
CC(C)(C[NH3+])CC(=O)[N-]S(=O)(=O)Cc1ccc(Br)cc1Cl	-3.740005	-6.367196	-5.318376	false_Enamine	AF2_8_4	-5.141859	1.32246052
CCC[NH+](C)CC(=O)N1CCC2(COC(CNC(=O)c3c[n-]nn3)C2)C1	25.126018	-8.71682	19.220404	false_Enamine	AF2_8_4	11.876534	18.07716075
CCCn1nc(C)cc1C[NH+]1CCCC(Cc2nc(C(=O)[O-])cs2)C1	1.614322	-6.670613	-1.673658	false_Enamine	AF2_8_4	-2.243316333	4.171740638
Cc1cc(Br)cc(S(=O)(=O)[N-]c2ncc(C3C[NH2+]C3)s2)c1	2.520057	3.502461	0.618328	false_Enamine	AF2_8_4	2.213615333	1.466282941
O=C(CC1COCc2ccccc21)NCC1CCC[NH+](Cc2nn[n-]n2)C1	-12.802107	-4.437637	-3.320505	false_Enamine	AF2_8_4	-6.853416333	5.181909538
C[NH+](CC1CC(OC(C)(C)C)C1)C(C(=O)[O-])c1ccccc1Br	2.720643	-7.151619	-6.595352	false_Enamine	AF2_8_4	-3.675442667	5.54615111
CCc1cc(Oc2ccc(F)cc2C[NH2+]C(C(=O)[O-])C(C)O)ccc1Cl	-28.307954	-19.271133	-27.575763	false_Enamine	AF2_8_4	-25.05161667	5.019414257
CC(CCC(=O)N1Cc2sc(C(=O)[O-])c(Br)c2C1)C[NH+](C)C	-5.035046	-9.282254	-9.005716	false_Enamine	AF2_8_4	-7.774338667	2.376323116
COc1ccc(C[NH+]2CCC(C(=O)[O-])C2(C)C)cc1OCc1cccnc1	-7.331543	-6.079925	-0.151994	false_Enamine	AF2_8_4	-4.521154	3.835206153
[NH3+]C1CC(C(=O)[O-])CN(C(=O)C2(Sc3ccc(Br)cc3)CC2)C1	2.259489	4.304203	-4.825058	false_Enamine	AF2_8_4	0.579544667	4.790877928
CC(C)(CCC(=O)N1CC(F)(C(=O)[O-])C(C)(C(F)(F)F)C1)[NH+]1CCOCC1	9.054285	11.606496	2.064011	false_Enamine	AF2_8_4	7.574930667	4.940255249
CN(C)c1cc(CC(NCc2c(Cl)cccc2-n2cc[nH+]c2)C(=O)[O-])ccn1	-9.61644	3.507659	6.312443	false_Enamine	AF2_8_4	0.067887333	8.503314074
O=C([N-]S(=O)(=O)C1CCC(C(F)(F)F)CC1)C1CC2(CCOCC2)C[NH2+]1	4.04062	-0.621186	3.376743	false_Enamine	AF2_8_4	2.265392333	2.521791828
COc1cc(-n2cccn2)ccc1C[NH2+]C(Cc1ccnc(N(C)C)c1)C(=O)[O-]	-11.475881	3.69436	-12.58072	false_Enamine	AF2_8_4	-6.787413667	9.094275766
CC[NH+]1CCCc2cc(CNC(=O)C3(c4nn[n-]n4)CC3C(F)(F)F)ccc21	13.265799	5.764344	10.948696	false_Enamine	AF2_8_4	9.992946333	3.84096991
Cc1cc(C)cc(-n2ncc(C[NH2+]CC3Oc4ccc(C(=O)[O-])cc4C3C)n2)c1	-17.214739	-16.468246	-21.454082	false_Enamine	AF2_8_4	-18.37902233	2.689108944
CC(C)c1[nH+]ccn1Cc1cccc(NC(=O)C23CCC(C(=O)[O-])(CO2)C3)c1	-7.725299	-23.971935	-12.065618	false_Enamine	AF2_8_4	-14.58761733	8.411816439
Cc1cn2c([nH+]1)C(C)CC(C(=O)N1CC(c3cccnc3)C(F)(C(=O)[O-])C1)C2	-6.437431	-9.252202	-6.50636	false_Enamine	AF2_8_4	-7.398664333	1.605580647
Cc1nn(C)c(OCc2ccccc2)c1C[NH+]1CC(C(=O)[O-])C2(CCOC2)C1	-15.929244	-7.210579	-20.667703	false_Enamine	AF2_8_4	-14.60250867	6.825959022
CCNC(=O)COc1ccc(C[NH+]2CCC(CCF)(C(=O)[O-])C2)cc1OC	-4.667407	-1.755944	-4.178373	false_Enamine	AF2_8_4	-3.533908	1.559055981
COc1ccc2c(c1)C(C(=O)[O-])C[NH+](Cc1cn(-c3ccc(F)cc3)nn1)C2	-8.138727	-9.252795	-8.563156	false_Enamine	AF2_8_4	-8.651559333	0.56227061
COc1cc(-n2cccn2)ccc1C[NH+]1CC2CC(C(=O)[O-])CC(C1)C2(F)F	-14.242556	-14.00955	-14.425131	false_Enamine	AF2_8_4	-14.22574567	0.208299862
O=C([O-])C1C(F)(F)C12CC(C(=O)N1CCC(CCC[NH+]3CCCC3)CC1)C2	-5.631793	-8.123041	2.483233	false_Enamine	AF2_8_4	-3.757200333	5.546064847
CCC(C)c1cn2c([nH+]1)CN(C(=O)c1ccccc1SCc1nn[n-]n1)CC2	7.898158	22.373594	4.047585	false_Enamine	AF2_8_4	11.439779	9.662709814
CCC[NH+](CCN1C(=O)CCN(Cc2cc([O-])n3nccc3n2)C1=O)C(C)C	1.725919	2.742063	-2.767187	false_Enamine	AF2_8_4	0.566931667	2.931790855
O=C([O-])C12CCOCC1C[NH+](Cc1c[nH]nc1-c1cccc(C(F)(F)F)c1)C2	-18.257673	-11.711719	-6.721879	false_Enamine	AF2_8_4	-12.23042367	5.785363143
CC[NH+]1CCCC1CN(CCC(=O)[O-])C(=O)c1ccn(-c2ccccc2C)n1	-3.942888	18.26924	-2.842084	false_Enamine	AF2_8_4	3.828089333	12.51850897
Cn1cc(C[NH2+]C2CCc3nc(C(=O)[O-])cn3C2)c(-c2cc(F)ccc2F)n1	-20.428587	-27.656734	-27.251593	false_Enamine	AF2_8_4	-25.11230467	4.061273593
O=C(NC1(C(=O)[O-])CCC[NH+](Cc2ccccc2)C1)c1cc2[nH]cnc2cc1F	-7.892577	-8.267503	-7.793252	false_Enamine	AF2_8_4	-7.984444	0.250116297
COCC1(C(=O)[O-])CC[NH+](Cc2cc(-c3c(OC)ccc4ccccc34)no2)C1	-4.405449	-9.322293	-9.045801	false_Enamine	AF2_8_4	-7.591181	2.76238633
COC(CC([NH2+]Cc1c[nH]nc1-c1cccc(C(F)(F)F)c1)C(=O)[O-])C1CC1	-17.155624	-7.886311	-12.785312	false_Enamine	AF2_8_4	-12.60908233	4.637168699
Cc1cc(C)c(C(=O)[O-])c(C)c1C[NH2+]Cc1ccncc1OCC1CCOC1	-1.24684	-5.27654	-0.327135	false_Enamine	AF2_8_4	-2.283505	2.632519365
Cn1nc(C[NH+](CCCC(=O)[O-])Cc2ccc(F)cc2Cl)c2c1CCOC2	5.127099	6.320972	1.751369	false_Enamine	AF2_8_4	4.399813333	2.37002663
Cc1cccc2c1CCN(C(=O)NCc1c(C)[nH+]c3n1CCCC3)C2C(=O)[O-]	1.193748	-2.961785	-9.156973	false_Enamine	AF2_8_4	-3.64167	5.208746396
CN(C)c1cc(CC(NC(=O)CCc2cccc3cnccc23)C(=O)[O-])cc[nH+]1	-15.295065	-3.337528	-12.499418	false_Enamine	AF2_8_4	-10.377337	6.25484561
CC[NH+]1CCCC1CNC(=O)C1CCN(C(=O)c2cc(C)c3[n-]nnc3c2)CC1	1.403957	12.405225	19.145995	false_Enamine	AF2_8_4	10.985059	8.955871353
Cc1nn(CCO)c(C)c1C[NH+]1CCC(Oc2ccc(Cl)c(C(=O)[O-])c2)C1	0.914302	5.320141	4.840193	false_Enamine	AF2_8_4	3.691545333	2.417105277
O=C([O-])C1CC2OCCC2N1C(=O)NCC1CCC[NH+](Cc2cccs2)C1	-10.386173	-10.047345	-10.435893	false_Enamine	AF2_8_4	-10.28980367	0.211441891
CCc1nc(-c2nnc[n-]2)sc1C(=O)NCC[N+]1=C(C(F)(F)F)NCC1	-0.453441	5.025891	1.126629	false_Enamine	AF2_8_4	1.899693	2.820282034
O=C([O-])c1ccc2c(c1)CCC([NH2+]Cc1csc(COc3ccccc3)n1)C2	-28.008911	-28.746742	-33.208101	false_Enamine	AF2_8_4	-29.987918	2.813055734
C[NH+]1CCC(CNC(=O)c2nnc(-c3ccccn3)[n-]2)C1c1cccc(Cl)c1	-13.476391	-6.511335	-15.017546	false_Enamine	AF2_8_4	-11.668424	4.532158967
Cc1c(-c2cc(C[NH2+]CC(C)(CC(=O)[O-])C(F)F)cc3c2OCO3)cnn1C	-12.064843	2.199229	-6.755886	false_Enamine	AF2_8_4	-5.5405	7.209286362
CN(C)c1cc(CC(NC(=O)C2CC(C)(C)Oc3ccccc32)C(=O)[O-])cc[nH+]1	3.653332	0.129269	7.229669	false_Enamine	AF2_8_4	3.670756667	3.55023207
Cc1ccc2c(c1)C(CCC(=O)[O-])CN2C(=O)C1C[NH+](C)CC1c1cccnc1	1.737498	-16.165871	0.781045	false_Enamine	AF2_8_4	-4.549109333	10.07177066
CC1CCC(CNC(=O)C(F)(F)F)N(Cc2cccc(Cc3nn[n-]n3)[nH+]2)C1	-0.855447	-5.514391	-4.377877	false_Enamine	AF2_8_4	-3.582571667	2.42916091
COc1cccc(C(=O)C2CCC[NH+](Cc3cn4cccc(C(=O)[O-])c4n3)C2)c1	-4.975187	-8.183201	-4.888934	false_Enamine	AF2_8_4	-6.015774	1.877542209
Cc1nn(C)c(OCC(F)(F)F)c1C[NH2+]C1CCCc2cc(C(=O)[O-])ccc21	-0.199812	-6.235994	7.072823	false_Enamine	AF2_8_4	0.212339	6.663974326
Cc1oc(-c2cccc(C(F)(F)F)c2)nc1C[NH2+]Cc1cnn(C)c1C(=O)[O-]	-16.174685	-15.527269	-3.330603	false_Enamine	AF2_8_4	-11.677519	7.235885703
Cc1cn2c([nH+]1)CCC(CN(C)C(=O)c1cccc(SCc3nn[n-]n3)c1)C2	-7.067765	13.448764	-2.145193	false_Enamine	AF2_8_4	1.411935333	10.71082919
Cc1[nH+]cn(-c2ccc(CN3CCOC(Cn4cc(C(=O)[O-])nn4)C3)cc2)c1C	-17.416782	-18.818879	-6.007852	false_Enamine	AF2_8_4	-14.081171	7.026758054
COc1ccc(C2CCN(C(=O)c3cc(C)c4[n-]nnc4c3)CC2[NH3+])cc1F	10.243217	13.231632	7.530919	false_Enamine	AF2_8_4	10.335256	2.851470771
COc1ccc(-n2cccn2)cc1C[NH2+]C(CC1CCCCC1)C(O)C(=O)[O-]	-21.115643	-2.315463	-20.725667	false_Enamine	AF2_8_4	-14.71892433	10.74348222
CC(C)(C)OC(=O)N1CCc2cccc(C[NH+]3CC(n4nccc4C(=O)[O-])C3)c21	-8.974482	-8.292685	-8.870658	false_Enamine	AF2_8_4	-8.712608333	0.367350732
Cc1c[nH+]c2n1CC(C(=O)Nc1nc(-c3cccc(OC(F)F)c3)n[n-]1)CC2	3.910763	-1.618785	-1.953234	false_Enamine	AF2_8_4	0.112914667	3.293281495
Cc1ccc(C[NH+]2CCC(CN(C)C(=O)c3ccc(-c4nnn[n-]4)nc3)C2)s1	14.108265	-11.57237	9.019661	false_Enamine	AF2_8_4	3.851852	13.59792046
CCN(C(=O)c1nnn2cc(-c3ccc(F)cc3)[n-]c(=O)c12)C1CC[NH+](CC)C1	-5.771916	-1.322684	3.286084	false_Enamine	AF2_8_4	-1.269505333	4.529234149
CC[NH+]1CCc2cc(CC(C)NC(=O)c3cnc(-c4nn[n-]n4)s3)ccc21	-5.143534	-4.065605	8.580745	false_Enamine	AF2_8_4	-0.209464667	7.63160024
C[NH+](C)CC1CCN(C(=O)C2CCCc3cc(-c4nn[n-]n4)ccc32)C1(C)C	7.076138	6.157025	5.688149	false_Enamine	AF2_8_4	6.307104	0.706060299
CCC(O)(CC)C(C)(C)[NH2+]Cc1nnn(C)c1C(F)(F)F	2.509345	0.683346	0.854715	false_Enamine	AF2_8_4	1.349135333	1.008417913
[NH3+]C1(C(=O)NC2COC(C(F)(F)F)C2)CC(C(F)F)C1	15.563326	7.934697	-3.657933	false_Enamine	AF2_8_4	6.613363333	9.67851442
Cc1cccc2c(CC([NH2+]Cc3ccc4c(c3)CCC(=O)N4C)C(=O)[O-])coc12	-14.749577	-14.646751	1.284237	false_Enamine	AF2_8_4	-9.370697	9.227586749
COc1cc(-n2cccn2)ccc1C[NH+]1CCC(Oc2cccc(C(=O)[O-])c2)C1	-22.658614	-5.132845	-10.908999	false_Enamine	AF2_8_4	-12.90015267	8.93093861
Cc1nn(CCCC(C)(C)C#N)c(C)c1C[NH2+]C1c2ccccc2CC1C(=O)[O-]	4.952198	4.42853	-6.687825	false_Enamine	AF2_8_4	0.897634333	6.574416477
CC(O)CC[NH+](C)Cc1ccc(C(C)(C)C(F)(F)F)cc1	-14.629609	0.427891	-4.861944	false_Enamine	AF2_8_4	-6.354554	7.638912882
CCC(C[NH+]1CCCC1)NC(=O)c1nocc1Br	-3.9436	-3.150861	-1.690613	false_Enamine	AF2_8_4	-2.928358	1.142855325
CS(=O)(=NC(=O)C1CCC2(CCC2)[NH2+]1)c1ccc(F)cc1	-8.714109	12.104999	15.442053	false_Enamine	AF2_8_4	6.277647667	13.09001751
O=C1CCCC2(C(=O)NC3CC4(CCC[NH2+]C4)C3)CCCN12	-13.527074	-1.115015	3.346816	false_Enamine	AF2_8_4	-3.765091	8.743524349
CCC[NH+](CCC)C(C)(C)COC(=O)C(F)C1CCOCC1	6.506025	7.010762	11.352682	false_Enamine	AF2_8_4	8.289823	2.664492222
COC(=O)N1CC(C[NH2+]C2CCCCC2S(C)(=O)=O)C1	0.103887	-8.255751	-9.184937	false_Enamine	AF2_8_4	-5.778933667	5.115811852
CCC1COCC[NH+]1CCNC(=O)Nc1ccn2ncnc2c1	-6.663765	-5.11899	-7.665456	false_Enamine	AF2_8_4	-6.482737	1.282848637
[NH3+]C1CC(C(=O)NC2(C3CCSCC3)CC2)C(O)C1O	4.83306	3.89486	4.800887	false_Enamine	AF2_8_4	4.509602333	0.532625457
COc1ccc(CC(NC(=O)NC2CC[NH+](Cc3cccc(C)c3)CC2)C(=O)[O-])cc1	15.398033	-4.394499	-2.276565	false_Enamine	AF2_8_4	2.908989667	10.86754635
CC(=O)Nc1c[nH]nc1C1CCCN(C(=O)Nc2cnn(-c3cc[nH+]cc3)c2C(F)F)C1	-8.608909	-6.489191	-0.116732	false_Enamine	AF2_8_4	-5.071610667	4.420002042
FC(F)(F)Oc1ccc(N2CC[NH+](CCCc3nc(-c4cccs4)no3)CC2)nc1	-23.469053	-6.609895	-2.237181	false_Enamine	AF2_8_4	-10.772043	11.21118656
CC(NC(=O)CC[NH+]1c2ccccc2CCC1C)c1ccc(N2CCCS2(=O)=O)cc1	0.805283	-1.148018	-6.925951	false_Enamine	AF2_8_4	-2.422895333	4.020196382
CCC(NC(=O)c1cn(CC)c2cc(N3CC[NH2+]CC3)c(F)cc2c1=O)c1cccs1	4.120312	2.024479	-3.925531	false_Enamine	AF2_8_4	0.739753333	4.173941473
CC(CC(=O)NCCC(=O)N(C)C1CC[NH+](C)CC1)NC1=NS(=O)(=O)c2ccccc21	5.409681	-6.87997	-9.816725	false_Enamine	AF2_8_4	-3.762338	8.077783228
[NH3+]CC1(C(=O)N2CCCS(=O)(=O)CC2)CC[NH+](Cc2ccccc2)CC1	11.719453	9.733821	7.003778	false_Enamine	AF2_8_4	9.485684	2.367609903
COc1cc(C(C)NC(=O)N2CCC(n3c[nH+]c4c3CCCC4)CC2)ccc1OCCO	-9.801421	2.947356	1.403231	false_Enamine	AF2_8_4	-1.816944667	6.957727879
Cn1c(Cl)c[nH+]c1CN1CCCN(C(=O)NC2CCOC3(CCSCC3)C2)CC1	-4.148183	-0.956769	-2.124722	false_Enamine	AF2_8_4	-2.409891333	1.614704924
CCCn1c(NC(=O)C2CCN(C(=O)C3CCC[NH2+]3)CC2)nc2c1CCOC2	0.818052	0.695734	-6.962032	false_Enamine	AF2_8_4	-1.816082	4.456943064
Cc1ccc(C2C[NH2+]CC2C(=O)Nc2cnn(C3CC[NH2+]CC3)c2)c(Cl)c1	1.341022	2.613499	4.368066	false_Enamine	AF2_8_4	2.774195667	1.51990671
CCc1[n-]c(=O)sc1S(=O)(=O)[N-]c1cccc(O)c1C(F)(F)F	-8.712676	-11.011631	-7.197385	false_Enamine	AF2_8_4	-8.973897333	1.920493576
Cc1nc2ccc(S(=O)(=O)[N-]c3cc(O)cc(C(=O)[O-])c3C)cc2o1	2.967021	7.820951	-0.570313	false_Enamine	AF2_8_4	3.405886333	4.212811409
COCC(=O)NC1C[NH+](CC2COc3ccccc3C2)CC1c1[nH+]ccn1C	-13.133919	-2.846724	-6.815477	false_Enamine	AF2_8_4	-7.598706667	5.188128928
COc1cc(C[NH+]2CCC(NC(=O)NCC3CCCc4sc(C)nc43)C2)cc(OC)c1	-2.770607	3.375793	-8.772132	false_Enamine	AF2_8_4	-2.722315333	6.074106479
C[NH+]1CCC(C(C)(O)C[NH2+]C(CCC(F)(F)F)CCC(F)(F)F)CC1	-5.602868	-5.531021	-6.669969	false_Enamine	AF2_8_4	-5.934619333	0.637843905
CCn1c(C)cc2[n-]nc([N-]C(=O)c3ccnn3-c3cccnc3)c2c1=O	13.516645	17.818165	17.259314	false_Enamine	AF2_8_4	16.19804133	2.338908577
CC(=O)NCC1C[NH+](Cc2cn(-c3ccncc3)nc2C)CC1c1c[nH+]cn1C	-2.300493	-12.121479	-8.166176	false_Enamine	AF2_8_4	-7.529382667	4.941363255
O=C([O-])c1ccc(NC(=O)c2cc([O-])nc3ccccc23)c2c1CCCC2	-4.26982	-4.141211	3.080117	false_Enamine	AF2_8_4	-1.776971333	4.206853382
CCn1c(C)cc2[n-]nc([N-]C(=O)CC(c3ccccc3F)C(F)F)c2c1=O	1.152469	13.81712	10.745265	false_Enamine	AF2_8_4	8.571618	6.606201798
CC(=O)NCC1C[NH+](Cc2ccc(C(=O)NC3CC3)cc2)CC1c1c[nH+]cn1C	-2.930643	-3.325737	-1.20222	false_Enamine	AF2_8_4	-2.4862	1.129370753
CC1CN(S(=O)(=O)c2ccc([N-]S(C)(=O)=O)c(F)c2)C(C(=O)[O-])CO1	-4.49827	-5.196056	-5.056053	false_Enamine	AF2_8_4	-4.916793	0.369149477
CC([N-]S(=O)(=O)c1ccc(C(=O)[O-])c(C(F)(F)F)c1)c1nnnn1-c1ccccc1	-11.83667	-5.600839	3.326893	false_Enamine	AF2_8_4	-4.703538667	7.621500615
Cn1c(C(=O)Nc2ccc3oc(=O)n(CC[NH+](C)C)c3c2)cc2c1CC[NH2+]C2	0.045188	-4.634714	-6.028567	false_Enamine	AF2_8_4	-3.539364333	3.181582644
Cc1nc(C(=O)NCc2cccc(-c3ccccn3)c2)nn1-c1nnc(C(F)(F)F)[n-]1	-10.152539	-12.581898	-7.538985	false_Enamine	AF2_8_4	-10.09114067	2.522017089
CN(Cc1nccn1C)c1nc(NCC2CC(O)C[NH+]2C)c2ccccc2[nH+]1	0.401843	-0.930643	3.197176	false_Enamine	AF2_8_4	0.889458667	2.106667796
CC(C)Oc1ccc(C[NH+]2CCC(c3ncc4c(n3)CC[NH2+]C4)CC2)cc1F	-0.487644	11.334828	9.089613	false_Enamine	AF2_8_4	6.645599	6.278743057
Cc1[n-]c(-c2ncccn2)nc(=O)c1CC(=O)NCc1cccc(-c2ccc(C#N)s2)c1	-11.612125	-3.802072	-11.980551	false_Enamine	AF2_8_4	-9.131582667	4.619166309
C[NH2+]Cc1ncc(C(=O)[N-]S(=O)(=O)c2ccc3ncsc3c2)cn1	-14.108769	-14.225552	-15.197675	false_Enamine	AF2_8_4	-14.51066533	0.597826295
CC(NC(=O)c1nn(-c2ccccc2F)cc1[O-])c1ccc(N2CCCS2(=O)=O)cc1	-16.735647	-8.85434	-9.665474	false_Enamine	AF2_8_4	-11.75182033	4.335133305
O=S(=O)([N-]C1(C(F)(F)F)CCOC1)c1cccc(S(=O)(=O)N2CCCCC2)c1	5.287408	2.419257	3.59455	false_Enamine	AF2_8_4	3.767071667	1.441837485
CCc1nn(C)cc1C[NH+]1CC(C(=O)[O-])C(c2ccc(C)cc2Cl)C1	-9.616844	-8.250402	-6.177876	false_Enamine	AF2_8_4	-8.015040667	1.731522869
CCOc1ccc2c(c1)CCN(C(=O)c1sccc1S(=O)(=O)[N-]c1cnn(C)c1)C2	-2.706393	-0.689701	12.289698	false_Enamine	AF2_8_4	2.964534667	8.138535805
O=C(c1ccn2c(=O)[n-][nH+]c2c1)N1CCOC(COc2ccc(F)cc2)C1	-8.554633	-11.197499	-10.928658	false_Enamine	AF2_8_4	-10.22693	1.454476474
CC[NH+](CC)C(CNC(=O)c1cc(C(=O)[O-])sn1)Cc1ccccc1	-17.82926	-5.272048	-20.224064	false_Enamine	AF2_8_4	-14.44179067	8.030996637
CC(F)CC(=O)NCC1(C)CCN(C(=O)c2ccn3c(=O)[n-][nH+]c3c2)C1	-5.868909	-18.643658	-16.474204	false_Enamine	AF2_8_4	-13.662257	6.835849432
CCC(CC)(CNC(=O)c1ccc(C(C)(F)F)[n-]c1=O)[NH+]1CCOCC1	-1.734362	-0.767149	-3.661174	false_Enamine	AF2_8_4	-2.054228333	1.473289187
COc1ccc(C(CC(=O)[O-])NC(=O)C2CCN(c3ccc(Cl)cn3)CC2)c(OC)c1	1.020041	-20.568143	-30.759337	false_Enamine	AF2_8_4	-16.76914633	16.22672174
CC(C)(C)OC(=O)N1C(C(=O)NCc2ccc(-c3nnn[n-]3)cc2)CCC1c1ccccc1	-1.024526	7.422831	10.087664	false_Enamine	AF2_8_4	5.495323	5.801435768
COc1ccccc1C1CC([NH3+])CCN1C(=O)c1cc2[n-]nnc2cc1F	13.360269	11.325019	13.635975	false_Enamine	AF2_8_4	12.77375433	1.26219214
CC1C[NH+](Cc2ccccc2)CC(C)C1NC(=O)c1cc(C(=O)[O-])sn1	-2.925358	-3.421968	-2.727192	false_Enamine	AF2_8_4	-3.024839333	0.357911755
CCOc1ccc(N2CC(C(=O)N3CCCC(n4cc(C(=O)[O-])cn4)C3)CC2=O)cc1	-12.078323	-10.595709	1.73727	false_Enamine	AF2_8_4	-6.978920667	7.584755821
Cc1nc(-n2nc(C)nc2-c2cnc(C)c(Br)c2[O-])n(C)n1	2.217249	2.364172	-4.701495	false_Enamine	AF2_8_4	-0.040024667	4.037620072
C[NH+](C)CC(=O)NCC1CN(C(=O)c2cc([O-])ccn2)C2CCCC2O1	11.842897	1.029405	-0.488061	false_Enamine	AF2_8_4	4.128080333	6.724170798
Cc1[nH]c2c([nH+]1)C(C(=O)NCCN(C)C(=O)c1c[n-]c(=O)n1C)CCC2	12.482885	1.561934	12.998896	false_Enamine	AF2_8_4	9.014571667	6.459328369
O=C(NCC[NH+](CC1CC1)C1CC1)N1CCC(C(=O)[O-])(C(F)(F)F)C1	5.889906	1.266129	-18.889373	false_Enamine	AF2_8_4	-3.911112667	13.1759645
CCc1cn2c([nH+]1)CC(C(=O)[N-]S(=O)(=O)Cc1ccc(C)cc1F)CC2	1.010998	-1.220184	4.918925	false_Enamine	AF2_8_4	1.569913	3.107483598
Cc1cccc(-n2cc(S(=O)(=O)[N-]C(=O)COC3CC[NH2+]C3)cn2)c1	-7.671182	-21.726257	-23.225994	false_Enamine	AF2_8_4	-17.54114433	8.58046736
CC(NC(=O)c1cc(-c2nn[n-]n2)ccn1)C1CC[NH+](Cc2ccccc2)C1	0.297628	-0.012585	-4.005062	false_Enamine	AF2_8_4	-1.240006333	2.399626566
C[NH+](C)CCOc1cnccc1CNC(=O)c1nnc(-c2ccccc2)[n-]1	15.613813	15.780199	16.047736	false_Enamine	AF2_8_4	15.813916	0.218917609
CC(C(=O)N1CCC(C(=O)[O-])C12CC2)[NH+]1CCN(c2ccc(F)cc2)CC1	-2.006368	-0.643664	1.651817	false_Enamine	AF2_8_4	-0.332738333	1.848806494
CCn1nc(C(=O)N2CC3CCC(C2)C(NC(=O)C[NH+](C)C)C3)cc1[O-]	8.736849	9.237493	0.723919	false_Enamine	AF2_8_4	6.232753667	4.777353414
CC(=O)N1CC[NH+](C2CCC(NC(=O)C(C)(C)c3nn[n-]n3)CC2)CC1	10.76099	6.051307	15.05056	false_Enamine	AF2_8_4	10.62095233	4.501260551
CC1(CCC(=O)[N-]S(=O)(=O)c2ccc3c(c2)OCCCO3)CCC[NH2+]1	6.918032	5.763976	-3.735602	false_Enamine	AF2_8_4	2.982135333	5.846277232
COc1cc(C(F)(F)C(=O)[N-]c2nc(C3CCC[NH2+]3)nn2C)ccc1C	-0.307928	-0.054139	-0.631047	false_Enamine	AF2_8_4	-0.331038	0.289147478
CC(C(=O)NCC1CC1NC(=O)c1cc(F)cc2[n-]nnc12)[NH+]1CCC1	5.669633	-10.201384	-10.463388	false_Enamine	AF2_8_4	-4.998379667	9.239698708
Cn1cc(C[NH2+]C(Cc2coc3ccccc23)C(=O)[O-])c(-c2ccnn2C)n1	-4.889932	-0.648707	-2.395553	false_Enamine	AF2_8_4	-2.644730667	2.131563864
CC(Cc1nnn[n-]1)[NH2+]Cc1ccn(C2CN(C(=O)OC(C)(C)C)C2)n1	-8.040704	-3.025063	1.480505	false_Enamine	AF2_8_4	-3.195087333	4.762881104
O=C([O-])C(CC1CCOC1)[NH2+]Cc1cccc(OCc2ccccc2F)c1	-14.29291	-13.578944	-15.661891	false_Enamine	AF2_8_4	-14.51124833	1.058499302
Cc1c([N-]C(=O)c2ccnc3c2C[NH2+]CC3)nnn1Cc1ccccc1F	3.484467	2.341533	2.59963	false_Enamine	AF2_8_4	2.808543333	0.599423154
C[NH+]1CCCCC12CCN(Cc1ccc(-c3nn[n-]n3)cc1Cl)CC2	5.678231	5.443329	13.267726	false_Enamine	AF2_8_4	8.129762	4.451157185
Cn1nccc1-c1ccccc1C[NH+]1CCCC(c2cn[nH]c2C(=O)[O-])C1	-0.725056	-0.563589	2.371973	false_Enamine	AF2_8_4	0.361109333	1.743329404
CC(NC1CC[NH+](CC2CCCO2)CC1)c1n[n-]c(-c2cccs2)n1	5.672136	3.469321	2.230869	false_Enamine	AF2_8_4	3.790775333	1.743008694
COc1c(C[NH2+]CC23CCCC(C(=O)[O-])(CO2)C3)cccc1-n1cccn1	-18.429043	-11.487822	-15.54996	false_Enamine	AF2_8_4	-15.15560833	3.487373248
CC[NH+](CCNC(=O)c1cc2[n-]c(-c3ccccc3)cc(=O)n2n1)C1CC1	3.962482	-6.051194	1.351382	false_Enamine	AF2_8_4	-0.245776667	5.194382891
O=C([O-])C1CCC2(CCC[NH+]2CC(O)Cc2ccc3ccccc3c2)CC1	-11.639915	-8.051997	-7.659593	false_Enamine	AF2_8_4	-9.117168333	2.193554942
Cn1ncc(CC([NH3+])C(=O)N2CCN(C3CC3)c3c(Cl)cccc32)c1[O-]	4.346106	-6.774428	-6.787212	false_Enamine	AF2_8_4	-3.071844667	6.424136901
CCOc1ccc(C2=CCN(C(=O)c3nn[n-]c3C3CC[NH2+]C3)CC2)cc1	-3.036897	-21.64867	-7.868389	false_Enamine	AF2_8_4	-10.85131867	9.657790927
O=C([O-])c1cc2cc(C[NH2+]Cc3cccc(NC(=O)C4CCC4)c3)ccc2o1	-7.657748	-0.335476	-13.713659	false_Enamine	AF2_8_4	-7.235627667	6.699073389
CCCn1cc[nH+]c1CCCN(C)C(=O)c1ccc(C(C)(F)F)[n-]c1=O	-5.172428	-9.633196	4.602348	false_Enamine	AF2_8_4	-3.401092	7.281201938
Cc1cc(Br)cc(C[NH+]2CCCC(c3cn[nH]c3C(=O)[O-])C2)c1	-6.988769	-7.810641	-7.088332	false_Enamine	AF2_8_4	-7.295914	0.448537748
CCc1cn2c([nH+]1)CC(C(=O)N(C)Cc1cc(-c3nn[n-]n3)cs1)CC2	-3.240744	4.071911	-3.576191	false_Enamine	AF2_8_4	-0.915008	4.322054142
C[NH+]1CCOC(C(=O)NC(CNC(=O)c2cc([O-])ncn2)C2CCC2)C1	5.527543	-3.828777	-3.861781	false_Enamine	AF2_8_4	-0.721005	5.411426466
CCC1(C(=O)[N-]S(=O)(=O)Cc2ccc3ccccc3c2)CCC[NH2+]C1	-6.211581	3.939214	-0.021722	false_Enamine	AF2_8_4	-0.764696333	5.116020712
CC1CN(C(=O)c2sccc2-c2nn[n-]n2)CCC12CCC[NH+](C)C2	1.676212	0.288521	-0.465671	false_Enamine	AF2_8_4	0.499687333	1.086443331
Cc1sc(C(=O)N2CCC3C(NC(=O)CCc4[nH]cc[nH+]4)C32)nc1[O-]	-9.387144	22.950752	-12.398308	false_Enamine	AF2_8_4	0.388433333	19.59746016
COC(=O)c1ccn2c1C[NH+](CCOc1cccc(-c3nn[n-]n3)c1)CC2	2.962748	3.073038	3.215952	false_Enamine	AF2_8_4	3.083912667	0.126951803
Cc1c(C[NH2+]C(Cc2csc3ccccc23)C(=O)[O-])cnn1C1CCC1	-4.937552	-3.502767	0.965013	false_Enamine	AF2_8_4	-2.491768667	3.078417876
COc1cc2c(cc1C[NH2+]C(Cc1cc(Cl)ccn1)C(=O)[O-])OC(C)C2	-15.137047	-14.196068	-27.060032	false_Enamine	AF2_8_4	-18.79771567	7.170827272
CCn1nc(C(=O)N2CC(C[NH+]3CCN(C(=O)C4CC4)CC3)C2)cc1[O-]	-5.300524	-5.751449	-9.308172	false_Enamine	AF2_8_4	-6.786715	2.195254516
C[NH+](Cc1cccc(OCC(=O)[O-])c1)Cc1ccsc1S(C)(=O)=O	3.214052	-12.903379	-0.391995	false_Enamine	AF2_8_4	-3.360440667	8.458820708
Cc1sc(-c2nnc[n-]2)nc1C(=O)N(CC1CCOCC1)C1C[NH2+]C1	-0.099666	0.97026	-0.277796	false_Enamine	AF2_8_4	0.197599333	0.675045149
COCc1cccc(OCC2(C[NH+]3Cc4occ(C(=O)[O-])c4C3)CCC2)c1	-9.991539	-1.259033	6.140869	false_Enamine	AF2_8_4	-1.703234333	8.075372009
O=C(NC1(c2nnn[n-]2)CC[NH2+]C1)c1ccn(-c2cc(F)ccc2F)n1	-13.027	-12.456437	1.478105	false_Enamine	AF2_8_4	-8.001777333	8.214774028
O=C([O-])C[NH+]1CCCC(NC(=O)c2cc(Cl)c3ncccc3c2F)C1	-2.692381	-3.783399	-23.368484	false_Enamine	AF2_8_4	-9.948088	11.63519882
COC(=O)C(C)(C)CC[NH+]1CCC(Cc2nc(C)c(C(=O)[O-])s2)CC1	2.667437	6.60537	-11.822537	false_Enamine	AF2_8_4	-0.84991	9.704418403
Cc1cccc2c(C(=O)NC(Cc3cc[nH+]c(N(C)C)c3)C(=O)[O-])cnn12	-5.664829	1.05838	4.24243	false_Enamine	AF2_8_4	-0.121339667	5.057889786
Cc1ccc(NC(=O)C2CCC([NH+]3CCOCC3)CC2)c(C)c1C(=O)[O-]	1.93144	2.811411	4.020545	false_Enamine	AF2_8_4	2.921132	1.048865553
Cc1[nH]c(CCC(=O)NC2CCN(C(=O)c3c[n-]c(=O)n3C)C2)[nH+]c1C	-18.31264	-11.708977	-15.703256	false_Enamine	AF2_8_4	-15.24162433	3.325946347
COc1c(C(=O)[O-])cccc1C(=O)N(C)CCC[NH+](C)Cc1ccncc1	-0.745641	1.138534	2.676564	false_Enamine	AF2_8_4	1.023152333	1.714017638
C[NH+](C)CC1CC(O)CN1Cc1cc(=O)n2c3ccccc3nc2[c-]1C#N	-5.838953	-6.13894	14.020602	false_Enamine	AF2_8_4	0.680903	11.5534919
COc1ccc(CC([NH2+]Cc2cc(Br)nn2C)C(=O)[O-])cc1	-8.591184	-3.478926	-16.337659	false_Enamine	AF2_8_4	-9.469256333	6.474180401
Cc1nn(C)c(Oc2cccnc2)c1C[NH2+]C1CCOC(CC(=O)[O-])C1	-1.057371	1.166594	-19.523137	false_Enamine	AF2_8_4	-6.471304667	11.3577837
Cc1cc(Br)cnc1S(=O)(=O)[N-]C(=O)C1CC1C(C)[NH3+]	-3.030731	6.194669	-1.054427	false_Enamine	AF2_8_4	0.703170333	4.857351396
CC(CCNC(=O)c1cncc([O-])c1)CCNC(=O)C1([NH+](C)C)CCC1	9.629487	11.126139	12.481263	false_Enamine	AF2_8_4	11.078963	1.426473193
COc1ccc(F)cc1C(O)C[NH2+]C1(C(=O)[O-])CC(O)(C(F)(F)F)C1	0.742457	-10.385652	-2.735882	false_Enamine	AF2_8_4	-4.126359	5.692870295
Cc1c(Cl)c(C(F)(F)F)nn1CC(=O)N1CC([NH+](C)CC(=O)[O-])C1	-7.026304	-8.142989	-6.900088	false_Enamine	AF2_8_4	-7.356460333	0.684070996
CC(C)CC(CNC(=O)c1cc([O-])ccn1)NC(=O)C1C[NH+](C)CCO1	-0.629378	-0.597526	-0.82571	false_Enamine	AF2_8_4	-0.684204667	0.123577737
O=C([O-])C1CCOCC1[NH2+]Cc1csc2c(Br)cccc12	-17.154035	-16.753069	-18.113856	false_Enamine	AF2_8_4	-17.34032	0.6992581
Cc1cccc2c(CC([NH2+]Cc3ccn(C4CC4(F)F)n3)C(=O)[O-])coc12	-10.178283	-20.447835	-21.873546	false_Enamine	AF2_8_4	-17.499888	6.380641645
C[NH+]1CCCC1C(=O)NC1CC2(NC(=O)c3cc([O-])ncn3)COC1C2	8.738973	2.88726	6.509815	false_Enamine	AF2_8_4	6.045349333	2.953376462
CC12C[NH2+]CC1(C(=O)[N-]S(=O)(=O)Cc1ccc(OC(F)(F)F)cc1)C2	2.01619	1.371776	-1.314452	false_Enamine	AF2_8_4	0.691171333	1.766553443
Cc1c[nH+]c2n1C(C(=O)NC(C)CNC(=O)c1nc([O-])n(C)n1)CCC2	1.048888	-1.010844	5.630831	false_Enamine	AF2_8_4	1.889625	3.399719213
CCOC(=O)C1CCCN1S(=O)(=O)[N-]C(=O)CCC(C)C[NH+](C)C	7.479664	14.228226	8.975005	false_Enamine	AF2_8_4	10.22763167	3.544372644
CCC[NH+](Cc1cccc(Cc2nn[n-]n2)n1)CC(C)(C)c1ccccc1	9.960016	2.52444	6.24428	false_Enamine	AF2_8_4	6.242912	3.717788189
CC(C)(C[NH+]1CCC(C(=O)[O-])C(c2ccccc2)C1)NC(=O)OC(C)(C)C	14.320926	2.625292	13.935144	false_Enamine	AF2_8_4	10.29378733	6.643912435
O=C([O-])CC1C[NH+](Cc2csc(COCC(F)F)n2)C2(CCC2)CO1	-18.648309	-17.675622	-17.102971	false_Enamine	AF2_8_4	-17.80896733	0.781250995
Cc1nc(-c2ccccc2)sc1C[NH+]1CC(C(=O)[O-])CC2COCCC21	-3.21073	5.610008	-24.604904	false_Enamine	AF2_8_4	-7.401875333	15.53735824
CC[NH+](C)CC(=O)N1CC2CC(NC(=O)c3nn[n-]c3COC)CC1C2	12.476415	8.266402	10.236708	false_Enamine	AF2_8_4	10.32650833	2.106442603
CC(C(=O)N1CCc2c([O-])noc2C1)n1cc(C2CCC[NH+](C)C2)nn1	-1.066462	4.45058	3.58888	false_Enamine	AF2_8_4	2.324332667	2.967953517
CC(C)[NH+]1CCc2nc(NC(=O)CC3CCCC(c4nn[n-]n4)C3)sc2C1	5.517346	7.783591	2.495208	false_Enamine	AF2_8_4	5.265381667	2.653179829
Cn1ccnc1COc1ccc(C[NH+]2CCCC(n3cc(C(=O)[O-])cn3)C2)cc1	-10.682431	-27.555092	-6.24846	false_Enamine	AF2_8_4	-14.828661	11.24217769
COCC[NH+](C)CC(=O)N1CC2CCC2(CCNC(=O)c2c[n-]nn2)C1	3.723003	9.896387	-6.725633	false_Enamine	AF2_8_4	2.297919	8.402144698
CC[NH+](CC(=O)[O-])C1CC(NC(=O)c2cc3cccc(OC(F)F)c3o2)C1	-3.996717	-11.084343	-19.430829	false_Enamine	AF2_8_4	-11.503963	7.725607679
C[NH+]1CCOC(CN(C(=O)c2ccc(C(C)(F)F)[n-]c2=O)c2nccs2)C1	6.500659	10.122478	10.137446	false_Enamine	AF2_8_4	8.920194333	2.095392429
CC1CCN(C(=O)c2sccc2S(=O)(=O)[N-]c2cnn(C)c2)CC[NH2+]1	6.027298	-3.444318	6.177845	false_Enamine	AF2_8_4	2.920275	5.512413187
Cn1ncc(CC([NH3+])C(=O)NC2CCN(c3ccc(Cl)c(F)c3)C2)c1[O-]	-9.241476	-4.03543	-9.851834	false_Enamine	AF2_8_4	-7.70958	3.196508703
COC(=O)C1C[NH+](Cc2cc(=O)nc(SC(C)(C)C)[n-]2)Cc2ccccc21	2.080552	2.813151	-1.196757	false_Enamine	AF2_8_4	1.232315333	2.135291461
C[NH+]1CCC(O)(C2(C(=O)N3CCC(C(C)(C)c4nn[n-]n4)CC3)CC2)CC1	26.83364	17.414675	26.767033	false_Enamine	AF2_8_4	23.67178267	5.418916533
CCOC(=O)c1nn(-c2ccccc2)cc1C[NH+]1CCC(C2CC2C(=O)[O-])CC1	-5.902263	1.614735	-8.826704	false_Enamine	AF2_8_4	-4.371410667	5.386422166
Cc1ccc(Nc2nc(C[NH+]3CCCC(c4c[nH]nc4C(=O)[O-])C3)cs2)cc1	-9.374577	-4.235844	-6.683879	false_Enamine	AF2_8_4	-6.764766667	2.570321249
Cc1nn(-c2ccc(F)cc2)c(C)c1C[NH+]1CCCC(c2ocnc2C(=O)[O-])C1	0.190422	-0.257594	0.552684	false_Enamine	AF2_8_4	0.161837333	0.405894594
CCC[NH+](C)CC1CCN(C(=O)C(c2cccc(-c3nn[n-]n3)c2)C(C)C)C1	8.625844	8.359662	12.40637	false_Enamine	AF2_8_4	9.797292	2.263444106
C[NH+](CCNC(=O)Nc1c(-c2ccc(F)cc2)nc2ccccn12)CCC(=O)[O-]	2.061443	-15.486446	3.643092	false_Enamine	AF2_8_4	-3.260637	10.61735408
COc1cc(C[NH+]2CCC(Cc3nc(C)c(C(=O)[O-])s3)CC2)ccc1C#N	-18.626872	-15.254684	-8.640259	false_Enamine	AF2_8_4	-14.17393833	5.080267532
CC(C)(C)n1c[nH+]cc1C1CCCN(Cc2cccc(Cc3nn[n-]n3)n2)C1	12.777173	-0.588996	12.944519	false_Enamine	AF2_8_4	8.377565333	7.765720686
Cc1c(Cl)cc(C[NH+](CCC(=O)[O-])CC2CCCO2)cc1Br	-23.547949	-17.036229	-24.805163	false_Enamine	AF2_8_4	-21.796447	4.1701203
Cc1ccc(-n2c(N(C)C)nc(C[NH+]3CCC(OCC(=O)[O-])C3)c2Cl)cc1	-9.853212	-1.24193	-3.321979	false_Enamine	AF2_8_4	-4.805707	4.493287327
COc1ccc2[nH]cc(C(C)CNC(=O)C(CC(=O)[O-])[NH+]3CCCCC3)c2c1	-0.382116	-1.785122	-25.623053	false_Enamine	AF2_8_4	-9.263430333	14.18520521
CC(C)(C)OC(=O)NC1CCCC1C[NH+]1Cc2cccc(F)c2CC1C(=O)[O-]	5.256414	10.08479	7.109214	false_Enamine	AF2_8_4	7.483472667	2.435848078
CCCC1CN(Cc2cccc(C(=O)[O-])c2Br)CC[NH+]1CCOC	-15.872121	-15.198506	-15.223619	false_Enamine	AF2_8_4	-15.43141533	0.381868798
CC1(C)Cc2c(cnn2-c2ccccc2F)C[NH+](CC2(F)CC(C(=O)[O-])C2)C1	-4.33144	-2.602985	1.449308	false_Enamine	AF2_8_4	-1.828372333	2.967200776
O=C(NCC1(C(=O)[O-])CCCO1)N1CCN(c2[nH+]ccc3sccc23)CC1	-18.214471	-1.130961	-20.106543	false_Enamine	AF2_8_4	-13.15065833	10.45226421
CCC[NH+](Cc1conc1C(F)(F)F)C(Cn1cnc2ccccc21)C(=O)[O-]	-3.587069	-1.550969	-3.089085	false_Enamine	AF2_8_4	-2.742374333	1.06140568
Cc1oc(-c2cccc(C(F)(F)F)c2)nc1C[NH2+]C(C(=O)[O-])c1cnn(C)c1	-23.327198	-23.296135	-22.904709	false_Enamine	AF2_8_4	-23.176014	0.235469806
C[NH+]1CCC(CC(=O)Nc2cc(Cl)c3c(c2)OCCCO3)(C(=O)[O-])CC1	3.254165	-16.295855	-2.522245	false_Enamine	AF2_8_4	-5.187978333	10.04392459
Cc1cc(C(=O)Nc2ccc(C[NH+]3CCCCC3)nc2)nc2nc([O-])[nH]c(=O)c12	-14.429347	-9.793095	-5.729022	false_Enamine	AF2_8_4	-9.983821333	4.353297162
CC[NH+](CC(=O)[O-])C1CC(NC(=O)c2cnn(C)c2-c2ccc(F)cc2F)C1	8.906035	-17.069447	-13.288573	false_Enamine	AF2_8_4	-7.150661667	14.03342022
Cc1nc(CC2CC[NH+](Cc3cccc(-c4cn[nH]c4)c3)C2)sc1C(=O)[O-]	-22.767588	-0.219554	-2.008769	false_Enamine	AF2_8_4	-8.331970333	12.53357952
O=C([N-]S(=O)(=O)CCc1cccc(Cl)c1)C1(C(F)F)CC[NH2+]CC1	-8.599742	-1.306288	-0.254899	false_Enamine	AF2_8_4	-3.386976333	4.544892642
Cc1ccc(S(=O)(=O)[N-]C(=O)CC2C[NH2+]C(C)(C)C2)c(Br)c1	4.794963	4.925346	4.816515	false_Enamine	AF2_8_4	4.845608	0.06989087
CC1C[NH+](Cc2ccccc2)CCC1N(C)C(=O)c1ccc(-c2nnn[n-]2)nc1	-7.663315	-9.430063	-6.753494	false_Enamine	AF2_8_4	-7.948957333	1.360955201
Cc1c(Cl)sc(Cl)c1S(=O)(=O)[N-]C(=O)CCC1([NH3+])CCOC1	-4.359066	-0.904636	2.791433	false_Enamine	AF2_8_4	-0.824089667	3.575929917
CCn1c(CNC(=O)NC(Cc2ccc3ccccc3c2)C(=O)[O-])c[nH+]c1C	-1.518856	-2.87923	-5.654826	false_Enamine	AF2_8_4	-3.350970667	2.107953131
Cc1nn(C)c(OCc2ccccc2)c1C[NH+]1Cc2[nH]ncc2CC1C(=O)[O-]	-8.448645	-14.873326	1.564934	false_Enamine	AF2_8_4	-7.252345667	8.284168457
CC(C1CCCO1)[NH+](C)CC(=O)c1cn(CCc2nn[n-]n2)c2ccccc12	2.495204	2.72341	2.007752	false_Enamine	AF2_8_4	2.408788667	0.365571198
Cc1sc(-c2nnc[n-]2)nc1C(=O)NC1(C)CC[NH+](Cc2ccccc2)C1	1.102805	0.893997	-0.629975	false_Enamine	AF2_8_4	0.455609	0.945922651
COc1cccc(CSCC([NH2+]Cc2cccc(C3CC3)c2F)C(=O)[O-])c1	-4.956729	-7.518431	-9.871968	false_Enamine	AF2_8_4	-7.449042667	2.458354056
Cc1nn(-c2cccc(F)c2)cc1C[NH2+]C(CN1CCc2ccccc21)C(=O)[O-]	-4.538208	-7.097941	-17.665699	false_Enamine	AF2_8_4	-9.767282667	6.958936247
CC(C)CCc1ccc(S(=O)(=O)NCC[NH+]2CCC(C(=O)[O-])CC2)cc1	-5.41162	4.120989	-0.601339	false_Enamine	AF2_8_4	-0.630656667	4.766372125
Cc1sc2cc(C(=O)NC3CC[NH+](Cc4ccccn4)CC3)[nH]c2c1C(=O)[O-]	-30.877561	-5.821221	-15.586239	false_Enamine	AF2_8_4	-17.42834033	12.62933278
CC1CCCn2c(CC(=O)NCc3ccc(C(F)(F)F)c(C(=O)[O-])c3)c[nH+]c21	-4.620868	-3.34863	-11.281277	false_Enamine	AF2_8_4	-6.416925	4.260409331
O=C([O-])CC([NH2+]Cc1nc2c([nH]1)COCC2)c1cccc(Oc2ccccc2)c1	-16.430369	-10.878497	-12.210557	false_Enamine	AF2_8_4	-13.173141	2.898404155
Cn1ccnc1CN(CC[NH+](C)C)C(=O)CC1CCCc2ccc(C(=O)[O-])cc21	5.300959	-16.884905	18.460559	false_Enamine	AF2_8_4	2.292204333	17.86378767
COc1cc(C[NH+]2CCc3nn(C)c(C(=O)[O-])c3C2)cc(Cl)c1OC(C)C	3.776255	0.559358	2.652555	false_Enamine	AF2_8_4	2.329389333	1.632615574
Cc1nc(-c2ccncc2)[n-]c(=O)c1CCC(=O)N1CCC2[NH2+]CCCC2C1	12.769416	6.829957	16.575616	false_Enamine	AF2_8_4	12.05832967	4.911588355
CC(Oc1ccc(Cl)cc1C[NH+]1CCC(Cc2cccnc2)CC1)C(=O)[O-]	0.374012	-16.198607	3.147454	false_Enamine	AF2_8_4	-4.225713667	10.46114842
Cc1ncc(C[NH+]2CC(NC(=O)c3nn(-c4ccc(F)cc4F)cc3[O-])C2)o1	-2.142887	-3.735198	-8.855915	false_Enamine	AF2_8_4	-4.911333333	3.507656907
CCNC(=O)COc1ccc(C[NH+]2CCC3(C(=O)[O-])CCCCC23)cc1OC	-7.713257	1.871268	-14.203301	false_Enamine	AF2_8_4	-6.681763333	8.086774791
COc1ccc(OC)c(C(O)C[NH+]2CC(c3cccnc3)C(F)(C(=O)[O-])C2)c1	1.907916	-12.162492	-14.920781	false_Enamine	AF2_8_4	-8.391785667	9.025792506
Cc1c[nH+]ccc1N1CCC(C(=O)N2CC3(C(=O)[O-])CC3(C(F)(F)F)C2)CC1	-12.895544	-13.137437	-12.898371	false_Enamine	AF2_8_4	-12.97711733	0.138848099
C[NH+]1CC(NC(=O)NC(Cc2c[nH]c3cccc(F)c23)C(=O)[O-])CC12CCC2	-9.694937	-25.085582	-13.839445	false_Enamine	AF2_8_4	-16.20665467	7.963714559
O=C([O-])CCC(C[NH2+]Cc1cc2scc(Br)c2[nH]1)C(F)(F)F	-24.485764	-20.740816	-22.624252	false_Enamine	AF2_8_4	-22.616944	1.872484696
CC(OC(=O)c1cc2[n-]c(-c3ccccc3)cc(=O)n2n1)C1C[NH+](C)CCO1	-9.170249	-9.331545	-9.434683	false_Enamine	AF2_8_4	-9.312159	0.133278647
Cc1cccc2c(CC(NC(=O)C3CCn4c(c[nH+]c4C)C3)C(=O)[O-])coc12	-4.498901	-6.602447	-5.507619	false_Enamine	AF2_8_4	-5.536322333	1.052066706
O=C([O-])C1CCC2CN(C(=O)CCn3cc(Br)cn3)CC[NH+]2C1	-18.498502	-34.464497	-5.122264	false_Enamine	AF2_8_4	-19.36175433	14.6901519
CCc1[nH+]c(C)n(C)c1C(=O)N1CCCC(Cc2ccc(-c3nn[n-]n3)cc2)C1	3.801084	9.78398	6.360939	false_Enamine	AF2_8_4	6.648667667	3.001808118
CC1CCC(C(=O)[O-])C[NH+]1Cc1ccc2ccc(Br)c(F)c2n1	-27.925892	-27.575141	-28.326914	false_Enamine	AF2_8_4	-27.942649	0.376166531
C[NH+]1CCN(Cc2nc(C(=O)N3CC(F)(F)CC3c3nn[n-]n3)cs2)CC1	3.195112	18.069178	25.235672	false_Enamine	AF2_8_4	15.49998733	11.24264768
C[NH+](CCCN1CCOC1=O)Cc1ccc(-c2nn[n-]n2)cc1OC(F)F	2.209228	17.586661	1.89942	false_Enamine	AF2_8_4	7.231769667	8.968936734
CC(C)(C)OC(=O)N1CCc2cc(C[NH+]3Cc4[nH]ncc4CC3C(=O)[O-])ccc21	-3.821462	-2.75782	0.274887	false_Enamine	AF2_8_4	-2.101465	2.125587024
Cc1cc(F)ccc1CC(CNC(=O)C1C[NH+](C)CC1c1cccnc1)C(=O)[O-]	6.907275	-0.221493	-2.614553	false_Enamine	AF2_8_4	1.357076333	4.953303238
CC(c1ccc(C(F)(F)F)cc1F)N(C)CCC[NH+]1CCC(C(=O)[O-])CC1	-4.959893	-12.324823	-6.916969	false_Enamine	AF2_8_4	-8.067228333	3.814822522
CCc1cn2c([nH+]1)CCC(C(=O)NCC(CC(=O)[O-])c1ccc(COC)cc1)C2	-3.276465	-2.77695	-4.076008	false_Enamine	AF2_8_4	-3.376474333	0.655278049
CSc1[n-]c(=O)c(C(=O)NC2C[NH+](Cc3ccccc3)C(C)(C)C2)cc1C#N	13.338526	-4.438514	1.951993	false_Enamine	AF2_8_4	3.617335	9.004766003
O=C([O-])C(CSCc1cccc2cccnc12)[NH2+]Cc1cc(C(F)F)no1	-11.305147	-8.936511	-17.251922	false_Enamine	AF2_8_4	-12.49786	4.284091298
Cc1coc(C[NH+]2CC3C4(CN(C(=O)OC(C)(C)C)C4)OCC3(C(=O)[O-])C2)c1	-7.335849	-7.382843	-7.173959	false_Enamine	AF2_8_4	-7.297550333	0.109582034
Cc1nn(C)c(OCc2ccccc2)c1C[NH+]1CCC(CC(=O)[O-])C(F)(F)C1	-8.257985	-23.744619	-9.015879	false_Enamine	AF2_8_4	-13.67282767	8.730654977
CCn1cc2c(n1)C(O)CC1(CC[NH+](Cc3ccc(C(=O)[O-])cc3F)CC1)O2	-2.868575	4.696041	-6.880085	false_Enamine	AF2_8_4	-1.684206333	5.878241246
O=C([O-])c1ccc(C2(CNC3CC[NH+](CCc4ccc(F)cc4)CC3)CC2)cc1	-4.165395	0.484274	-9.418114	false_Enamine	AF2_8_4	-4.366411667	4.954253506
Cc1sc2cc(C(=O)N(C)Cc3[nH+]c4c(n3C)CCCC4)[nH]c2c1C(=O)[O-]	1.112478	0.957479	-20.911724	false_Enamine	AF2_8_4	-6.280589	12.6711716
O=C(NCC1CCCC2(CC[NH2+]CC2)O1)c1nn(-c2cccc(F)c2)cc1[O-]	5.920244	-0.894939	9.120673	false_Enamine	AF2_8_4	4.715326	5.115368166
CN(C)c1ncc(C[NH+]2CC(CNC(=O)OC(C)(C)C)CCC2C(=O)[O-])s1	-6.226311	2.846356	-0.29165	false_Enamine	AF2_8_4	-1.223868333	4.60761271
CC(C1CC[NH+](C)CC1)N(C)C(=O)c1cc2[n-]c(-c3ccccc3)cc(=O)n2n1	-2.296733	-11.507177	-11.200852	false_Enamine	AF2_8_4	-8.334920667	5.231466475
CCn1nccc1C1OCCCC1C[NH2+]CC1Oc2ccc(C(=O)[O-])cc2C1C	1.201659	-2.061005	-0.946467	false_Enamine	AF2_8_4	-0.601937667	1.658393633
C[NH+]1CC2(CCN(S(=O)(=O)c3c([O-])cc(Cl)cc3Cl)CC2CO)C1	-0.589493	-8.793606	-14.732464	false_Enamine	AF2_8_4	-8.038521	7.101656299
Cc1[nH+]ccn1CCCC(=O)N1CCC(n2ncc(C(=O)[O-])c2C(F)(F)F)C1	-10.619611	-16.855573	-4.494087	false_Enamine	AF2_8_4	-10.65642367	6.180825221
CC(c1ccccc1)[NH+]1CCC(F)(COC(=O)c2nn(C)c3c(=O)[n-]cnc23)C1	-4.256784	-7.386507	-3.788898	false_Enamine	AF2_8_4	-5.144063	1.95605359
CN(CC(=O)N1CC[NH+](C)C(C2COC2)C1)c1ccc(-c2nn[n-]n2)cc1F	4.819713	7.666593	5.751914	false_Enamine	AF2_8_4	6.079406667	1.451420001
COc1ccc(C[NH+]2CC(Oc3cccc(C(=O)[O-])c3)C2)cc1Cn1cccn1	-5.515137	-21.855113	-12.857187	false_Enamine	AF2_8_4	-13.40914567	8.183959781
COc1cccc(C[NH2+]CC23CCC(C(=O)[O-])(CO2)C3)c1OCc1ccncc1	-9.972868	-1.578853	-9.924055	false_Enamine	AF2_8_4	-7.158592	4.832257356
COc1ccc(C[NH2+]C(C)(CC(=O)[O-])C2CCC2)cc1OCc1cccnc1	-6.161973	-6.088117	-5.326042	false_Enamine	AF2_8_4	-5.858710667	0.462780303
C[NH+]1CCC(NC(=O)CNC(=O)c2cc(Br)cc(C(=O)[O-])c2)CC1	-5.209769	-11.041823	-34.380553	false_Enamine	AF2_8_4	-16.87738167	15.43612544
COc1cc2c(cc1C[NH2+]C(CCc1c[nH]c3ccccc13)C(=O)[O-])OC(C)C2	-2.74721	-1.826579	-1.663123	false_Enamine	AF2_8_4	-2.078970667	0.584454721
Cn1c(C[NH+]2CCC3(CC2)CN(CC(=O)[O-])C(=O)O3)nc2ccc(Cl)cc21	-25.760233	-10.098407	-21.468551	false_Enamine	AF2_8_4	-19.10906367	8.093119533
Cc1ccc(OC(C)C)c(S(=O)(=O)[N-]c2nc(C3CCC[NH2+]C3)nn2C)c1	0.80741	16.654025	5.288459	false_Enamine	AF2_8_4	7.583298	8.16875243
CCOC(=O)c1nn2ccccc2c1C[NH+]1CCC(CC(=O)[O-])C(F)(F)C1	-24.957756	-25.36923	-22.688648	false_Enamine	AF2_8_4	-24.33854467	1.443588228
CC1=NS(=O)(=O)[N-]C(C)=C1CCC(=O)N1CC[NH2+]C(c2ccccc2)C1C	-7.152187	-9.000894	-7.278806	false_Enamine	AF2_8_4	-7.810629	1.032742064
CCOC(=O)c1nn2ccccc2c1C[NH+]1CCc2ccnc(C(=O)[O-])c2C1	-15.735595	-27.723565	-3.959775	false_Enamine	AF2_8_4	-15.80631167	11.88205283
O=C([O-])c1n[nH]c(CN2CC[NH+](Cc3sc4ccccc4c3Cl)CC2)n1	-22.981518	-28.775848	-24.934333	false_Enamine	AF2_8_4	-25.56389967	2.948021485
CCCOC(C(=O)N1CC[NH+]2CC(C(=O)[O-])CCC2C1)c1ccc(F)cc1C	10.087633	1.649067	-11.356883	false_Enamine	AF2_8_4	0.126605667	10.80301962
[NH3+]Cc1ccc(C2(C(=O)[N-]S(=O)(=O)Cc3cccc(Cl)c3F)CC2)cc1	-6.64872	3.739668	0.16064	false_Enamine	AF2_8_4	-0.916137333	5.27723776
Cc1ccc2nc(-c3cccs3)cc(C(=O)N3CCC(C(=O)[O-])C([NH3+])C3)c2c1	-12.200943	-4.680342	-13.039467	false_Enamine	AF2_8_4	-9.973584	4.603215048
CC([NH2+]Cc1ccnn1C1CC(C(=O)[O-])C1)c1ccc(F)cc1OC(F)F	-3.63299	-9.772172	-3.308359	false_Enamine	AF2_8_4	-5.571173667	3.641790297
COc1cc(-c2nn[n-]n2)ccc1OCC[NH+]1CCC2CN(C(C)=O)CCC21	-9.635362	-4.237174	-3.831102	false_Enamine	AF2_8_4	-5.901212667	3.240235647
O=C([O-])c1cn(CCC2CCCC[NH+]2Cc2cc(Cl)cc3ccoc23)nn1	-15.625326	6.380015	4.880716	false_Enamine	AF2_8_4	-1.454865	12.29485454
CC1(C(=O)[O-])CC(F)(F)CN1C(=O)c1ccc(C[NH+]2CCC(CO)CC2)cc1	8.92307	8.125409	7.966635	false_Enamine	AF2_8_4	8.338371333	0.512549211
O=C([O-])CC1CCN(C(=O)CCC[NH+]2CCN(c3ccccc3)CC2)C2(CC2)C1	-16.751979	-22.800157	-20.244819	false_Enamine	AF2_8_4	-19.93231833	3.036174695
CCOc1ccc(Br)c(C[NH+]2CCC(C(=O)[O-])CC2C2CC2)c1	-11.400665	-5.34572	-8.219462	false_Enamine	AF2_8_4	-8.321949	3.028773254
COc1cccc(COC2CC[NH+](Cc3ccn(C4CC(C(=O)[O-])C4)n3)C2)c1	-6.974985	-4.567944	-4.791502	false_Enamine	AF2_8_4	-5.444810333	1.329876095
Cc1cc(C(=O)NCC2C[NH+](Cc3ccccc3)CC2C(=O)[O-])c2nccn2c1	-19.058042	-12.704576	-17.303265	false_Enamine	AF2_8_4	-16.35529433	3.281100249
COC1(c2nn[n-]n2)CC(C(=O)Nc2ccccc2C[NH+]2CCSCC2)C1	-2.558977	15.840012	-5.855249	false_Enamine	AF2_8_4	2.475262	11.69096913
CC[NH+]1CCOCC1CC(=O)NC(c1ccc(-c2nn[n-]n2)cc1)C(F)(F)F	8.654443	-8.354023	-11.213768	false_Enamine	AF2_8_4	-3.637782667	10.74097967
Cc1cnn(-c2ccc(S(=O)(=O)[N-]C(=O)CCC3(C)CCC[NH2+]3)cc2F)c1	-1.602774	2.649821	7.794447	false_Enamine	AF2_8_4	2.947164667	4.705661545
CC1(c2ccc(F)c(F)c2)CC1C(=O)[N-]c1nc2c([O-])ncnc2s1	2.786634	3.239557	-3.117877	false_Enamine	AF2_8_4	0.969438	3.546955419
Cc1c(C(=O)Nc2cccc(CC([NH3+])C(=O)[O-])c2)nnn1-c1cccc2cccnc12	-12.628452	-19.711599	-10.444916	false_Enamine	AF2_8_4	-14.26165567	4.844416283
CSc1[n-]c(=O)c(C(=O)NC(CC(=O)[O-])c2nccs2)cc1C#N	-6.746583	-6.553068	-16.382071	false_Enamine	AF2_8_4	-9.893907333	5.619747578
Cc1nc(-c2ccncc2)[n-]c(=O)c1CC(=O)Nc1cnn(-c2cc[nH+]cc2)c1C(F)F	11.275354	8.177618	13.798786	false_Enamine	AF2_8_4	11.08391933	2.815469383
Cc1ncc(C(=O)[O-])cc1[N-]S(=O)(=O)c1ccccc1C1CC1(F)F	-18.221027	-18.231181	-18.078415	false_Enamine	AF2_8_4	-18.17687433	0.085419296
COc1ncc(C)cc1S(=O)(=O)[N-]c1n[n-]c2cc(C)n(C)c(=O)c12	29.119928	22.044214	18.962233	false_Enamine	AF2_8_4	23.37545833	5.208056311
CC1(C(=O)NCC2(F)CCC(C(=O)[O-])CC2)CC[NH+](Cc2ccccc2)CC1	-5.260932	-6.697175	-10.003172	false_Enamine	AF2_8_4	-7.320426333	2.431777482
Cc1cc(C(=O)NCc2cccc(OCc3nn[n-]n3)c2)cc2nn[n-]c12	-12.340192	-10.01609	4.558673	false_Enamine	AF2_8_4	-5.932536333	9.15966525
[NH3+]C(Cc1cccc(NC(=O)CN(Cc2cccnc2)c2ccccc2)c1)C(=O)[O-]	-7.211243	-8.264165	-4.832118	false_Enamine	AF2_8_4	-6.769175333	1.758210601
Cc1cc(C(=O)[O-])ncc1[N-]S(=O)(=O)c1cnn(C2CCCCC2)c1	-5.212014	-7.911335	-7.908896	false_Enamine	AF2_8_4	-7.010748333	1.557750105
Cc1nnc2n1CCCC2NC(=O)c1cc(Cl)ccc1[N-]S(=O)(=O)c1ccccc1	-8.045807	-6.592961	-6.408811	false_Enamine	AF2_8_4	-7.015859667	0.896700305
COc1c(Br)cc(Br)cc1C[NH2+]C(C)(C)c1nnn[n-]1	-0.783807	-1.243234	0.062962	false_Enamine	AF2_8_4	-0.654693	0.662600797
O=C([O-])C1CN(C(=O)c2c[n-]c(=O)c(Br)c2)CCC12CCOCC2	-1.307629	-1.425711	-1.750256	false_Enamine	AF2_8_4	-1.494532	0.229198414
O=C([O-])CCC1CC(C(=O)[O-])N(C(=O)CC(c2ccccc2)C(F)F)C1	-19.848722	-21.984385	3.761429	false_Enamine	AF2_8_4	-12.69055933	14.28779914
COc1ncc(C(=O)[O-])cc1[N-]S(=O)(=O)c1cnc2c(cnn2C)c1	8.287014	8.102669	-18.64317	false_Enamine	AF2_8_4	-0.751162333	15.49520731
CC(F)(F)c1ccc(C(=O)N2CCC(C3CCOCC3C(=O)[O-])CC2)c(=O)[n-]1	6.459032	9.124105	0.267332	false_Enamine	AF2_8_4	5.283489667	4.543900508
COc1nc(C(F)(F)F)ccc1C[NH+]1CC(CCC(=O)[O-])CC1C(=O)[O-]	-8.949888	-9.840874	-10.148525	false_Enamine	AF2_8_4	-9.646429	0.622526552
Cc1cc(NC(=O)c2ccc3n[n-]c(=O)n3c2)nc([O-])c1Br	-8.732138	-12.604505	0.055343	false_Enamine	AF2_8_4	-7.093766667	6.48699725
COC(=O)CC1(NCc2cc(=O)n3c4ccccc4nc3[c-]2C#N)CCS(=O)(=O)CC1	-8.91021	-3.382123	7.112435	false_Enamine	AF2_8_4	-1.726632667	8.138597814
Cc1nc(C(=O)NCCC(=O)N(C)C2CC[NH+](C)CC2)nn1-c1nnc(C(F)(F)F)[n-]1	1.356329	8.192701	-4.431757	false_Enamine	AF2_8_4	1.705757667	6.319478637
Cc1c([N-]S(=O)(=O)c2c[nH]c3cccc(F)c23)cc(O)cc1C(=O)[O-]	-12.269085	-12.156507	-12.453954	false_Enamine	AF2_8_4	-12.293182	0.150180486
[NH3+]C(Cc1cccc(NS(=O)(=O)c2ccc(OCc3ccccc3)c(F)c2)c1)C(=O)[O-]	-9.775248	-18.036514	-5.686683	false_Enamine	AF2_8_4	-11.16614833	6.291306242
COC(=O)c1csc(S(=O)(=O)N2CCN(C(=O)C3CCCC([NH+](C)C)C3)CC2)c1	-6.726055	2.922358	-12.286593	false_Enamine	AF2_8_4	-5.36343	7.695492694
CC(C)C(NC(=O)c1cc(=O)c2cc(N(C)CC3CC[NH2+]CC3)ccc2o1)c1cnn(C)c1	-0.324278	-20.154442	8.408851	false_Enamine	AF2_8_4	-4.023289667	14.63651059
CC1CCC(CNC(=O)C(F)(F)F)N(Cc2ccc(-c3ccccc3-c3nn[n-]n3)cc2)C1	11.625889	7.443845	17.673293	false_Enamine	AF2_8_4	12.24767567	5.142991891
COCC1(C(=O)[O-])CCCN(C(=O)NCc2cccc(CC(=O)[O-])c2)C1	-4.236762	-10.094443	-9.545277	false_Enamine	AF2_8_4	-7.958827333	3.23507706
Cc1sc(C(=O)NCC2CCC2NC(=O)c2cnncc2[O-])nc1[O-]	-10.778043	-1.065145	-9.318748	false_Enamine	AF2_8_4	-7.053978667	5.237554963
CC(C)(C)C1CCN(Cc2cc([O-])nc(-c3ccccc3)n2)C(C(=O)[O-])C1	6.992201	7.200824	5.880339	false_Enamine	AF2_8_4	6.691121333	0.709863989
Cc1nc(C(=O)N2CCOC3(C2)CN(C(=O)c2c[n-]c(=O)s2)C3)n[n-]1	21.095239	20.3652	2.365787	false_Enamine	AF2_8_4	14.608742	10.60899145
Cn1nc2c(c1[O-])CCN(C(=O)c1n[n-]c(C(F)(F)F)c1Br)C2	4.076169	-1.345127	0.359864	false_Enamine	AF2_8_4	1.030302	2.77213418
O=C([O-])Cn1cc(CNC(=O)c2ccccc2C(=O)c2ccc(Br)cc2)nn1	-4.213267	-9.840067	-28.134147	false_Enamine	AF2_8_4	-14.06249367	12.50694968
O=C([O-])CC1(C(=O)[O-])CCN(C(=O)c2cnccc2N2CCOCC2)C1	2.418791	5.828721	-13.745163	false_Enamine	AF2_8_4	-1.832550333	10.45656067
O=C([O-])CC1CC(C(=O)[O-])N(C(=O)c2ccc(OC3CCOC3)cc2)C1	-12.538938	-11.751111	-11.207695	false_Enamine	AF2_8_4	-11.83258133	0.669350463
CC(F)(F)c1ccc(C(=O)N2CC(C(=O)[O-])CC(c3ccccc3)C2)c(=O)[n-]1	9.268076	9.382453	6.399028	false_Enamine	AF2_8_4	8.349852333	1.690431072
Cn1cc([N-]S(=O)(=O)c2ccc3c(c2)CCC(C(F)F)O3)cc1C(=O)[O-]	-5.040295	-4.353768	28.047381	false_Enamine	AF2_8_4	6.217772667	18.90811148
[NH3+]C(Cc1cccc(NC(=O)c2ccc(NC(=O)OCC(F)(F)F)cc2)c1)C(=O)[O-]	-15.503403	-19.156085	-16.038749	false_Enamine	AF2_8_4	-16.89941233	1.972581425
Cc1nc(Cn2nnc([N-]C(=O)C(F)(F)Oc3ccc(Br)cc3)c2C)no1	7.150687	-2.21106	-6.255846	false_Enamine	AF2_8_4	-0.438739667	6.876744963
COc1ccc(C)c(C[NH2+]C(Cc2cnn(C)c2[O-])C(=O)[O-])c1Br	-0.769988	-18.06582	-10.543592	false_Enamine	AF2_8_4	-9.793133333	8.672303172
CC(C)(C)C(=O)Nc1ccc(S(=O)(=O)Nc2cccc(CC([NH3+])C(=O)[O-])c2)cc1	7.226185	-6.567552	-6.120413	false_Enamine	AF2_8_4	-1.820593333	7.837929062
C[NH+](C)CCCN(CCNC(=O)c1c[n-]nn1)C(=O)c1cc([O-])ccn1	12.966159	-11.334523	17.596223	false_Enamine	AF2_8_4	6.409286333	15.53999519
Cc1noc(C)c1S(=O)(=O)N1CCC(C(=O)N(CCC(F)(F)F)CC(=O)[O-])CC1	8.216433	0.116511	-3.398039	false_Enamine	AF2_8_4	1.644968333	5.956183873
[NH3+]C(Cc1cccc(NC(=O)C2CC2c2ccc(OC(F)(F)F)cc2)c1)C(=O)[O-]	-22.214843	-13.732154	-13.360405	false_Enamine	AF2_8_4	-16.43580067	5.008247902
CCOC(=O)[N-]c1scnc1C(=O)N1CCC[NH+](Cc2ccccc2)CCC1	16.514718	5.167967	6.757177	false_Enamine	AF2_8_4	9.479954	6.143885213
Cc1cc(C(=O)N2CCCC(n3cc(C(=O)[O-])cn3)C2)nn1-c1ccc(Cl)c(Cl)c1	-25.108364	-28.419289	-26.705572	false_Enamine	AF2_8_4	-26.74440833	1.65580412
COc1ccc(CC(NC(=O)NC(C)c2ccc(OCc3cccnc3)cc2)C(=O)[O-])cc1	-2.202103	-14.348009	-13.771835	false_Enamine	AF2_8_4	-10.10731567	6.852173713
Cc1nc([O-])c(Br)cc1C(=O)NC(C(=O)[O-])C1(C(F)(F)F)CC1	2.279454	0.86733	1.972462	false_Enamine	AF2_8_4	1.706415333	0.742703958
O=c1[n-]cc(S(=O)(=O)[N-]c2c(Br)cnn2CC(F)F)s1	-5.510261	-12.783005	1.961521	false_Enamine	AF2_8_4	-5.443915	7.3724869
CCc1ccc(CS(=O)(=O)[N-]C(=O)c2ccc(C(C)(F)F)[n-]c2=O)cc1	-13.497832	-20.498164	-19.585334	false_Enamine	AF2_8_4	-17.86044333	3.805600857
[NH3+]C(Cc1cccc(NC(=O)c2ccc(=O)n(-c3cccc(Br)c3)c2)c1)C(=O)[O-]	-17.299661	-28.298641	-27.994869	false_Enamine	AF2_8_4	-24.531057	6.264414214
CC(C)n1c(C(F)(F)F)nc2cc(C(=O)Nc3cccc(CC([NH3+])C(=O)[O-])c3)ccc21	-10.835799	-10.73403	-10.940115	false_Enamine	AF2_8_4	-10.836648	0.103045123
Cc1c(S(=O)(=O)Nc2cccc(CC([NH3+])C(=O)[O-])c2)cnn1-c1ccc(Cl)cc1	-18.299898	-11.430252	-11.507203	false_Enamine	AF2_8_4	-13.74578433	3.944165797
O=S(=O)([N-]c1ncnn1-c1ncccn1)c1ccc(Br)cc1C(F)(F)F	-6.544956	-0.459797	-0.012099	false_Enamine	AF2_8_4	-2.338950667	3.649379265
Cc1ccc(C(=O)N2CCC(CC(=O)[O-])(C(=O)[O-])C2)c(Br)c1F	-8.388308	3.567294	-17.285584	false_Enamine	AF2_8_4	-7.368866	10.4637506
[NH3+]C(Cc1ccc(NC(=O)c2cccc(Oc3cc(C(F)(F)F)ccn3)c2)cc1)C(=O)[O-]	-31.331179	-14.374884	-14.499555	false_Enamine	AF2_8_4	-20.06853933	9.753931254
CCCCC(NC(=O)CS(=O)(=O)CC(=O)Nc1cccc(Br)c1)C(=O)[O-]	-0.705345	-14.525003	-8.24871	false_Enamine	AF2_8_4	-7.826352667	6.919503313
CC([N-]C(=O)C(F)(F)F)(C(=O)Nc1cccc(-c2cn[n-]n2)c1)C(F)(F)F	1.42955	10.305074	7.882846	false_Enamine	AF2_8_4	6.539156667	4.587794387
[NH3+]C(Cc1ccc(NC(=O)c2csc(Br)c2Cl)cc1)C(=O)[O-]	-4.707375	-24.767615	-4.276082	false_Enamine	AF2_8_4	-11.25035733	11.70827462
COc1ccc(Br)cc1C[NH2+]C(CC(F)C(=O)[O-])C(=O)[O-]	-22.19656	-23.398451	-10.784401	false_Enamine	AF2_8_4	-18.79313733	6.961754717
O=C([O-])C1C2CCC1N(C(=O)c1nn(-c3ccccc3C(F)(F)F)cc1[O-])C2	-0.741651	1.590505	2.026119	false_Enamine	AF2_8_4	0.958324333	1.48824628
O=C([O-])CC1CCN(C(=O)c2cncc3nc(C(F)(F)F)[n-]c23)C2(CC2)C1	0.907322	5.290423	11.727303	false_Enamine	AF2_8_4	5.975016	5.4423798
[NH3+]C(Cc1cccc(NC(=O)C2CC3CCCCC3N2c2ncccn2)c1)C(=O)[O-]	13.772916	-10.593613	-10.492131	false_Enamine	AF2_8_4	-2.437609333	14.03881845
COC(=O)c1ccc2c(c1)C(CC(=O)Nc1cccc(CC([NH3+])C(=O)[O-])c1)CCC2	-8.86953	-13.164974	6.497065	false_Enamine	AF2_8_4	-5.179146333	10.33746309
[NH3+]C(Cc1ccc(NC(=O)c2nn(-c3ccccc3)cc2Br)cc1)C(=O)[O-]	-5.139619	-19.638596	-21.666834	false_Enamine	AF2_8_4	-15.481683	9.013720274
[NH3+]C(Cc1cccc(NC(=O)C2CCN(c3ccc(C(F)(F)F)cn3)CC2)c1)C(=O)[O-]	-11.854904	-13.526756	-21.003754	false_Enamine	AF2_8_4	-15.46180467	4.871721881
Cc1ccc(-c2nnc(SCC(=O)NC3CCCS(=O)(=O)c4ccccc43)[n-]2)cc1	-3.328455	-0.722365	-4.448552	false_Enamine	AF2_8_4	-2.833124	1.911839949
Cc1cc(C(=O)[O-])c(O)c(S(=O)(=O)Nc2cnn(-c3cc[nH+]cc3)c2C(F)F)c1	-3.093594	-10.73784	-9.697477	false_Enamine	AF2_8_4	-7.842970333	4.145843757
CCc1cn2c([nH+]1)CC(C(=O)N1CC(CCC(=O)[O-])CC1C(=O)[O-])CC2	-5.729624	-6.615334	-14.309548	false_Enamine	AF2_8_4	-8.884835333	4.718765854
CC(C)(Cc1ccc(Br)c(F)c1)C(=O)Nc1ccc(CC([NH3+])C(=O)[O-])cc1	-24.424307	-8.281428	-23.287276	false_Enamine	AF2_8_4	-18.664337	9.009817387
Cc1ccc(-c2nnc(SCC(=O)N3CCCC(Oc4ccc(Cl)cn4)C3)[n-]2)cc1	3.521496	3.327757	3.049319	false_Enamine	AF2_8_4	3.299524	0.23735123
O=C([O-])c1cc(Br)cc(C(=O)N2CCCC(CNC(=O)c3ccccc3)C2)c1	-19.770313	-2.409289	-22.131434	false_Enamine	AF2_8_4	-14.77034533	10.76988897
Cc1[n-]c(-c2ncccn2)nc(=O)c1CC(=O)NCCC(=O)N(C)C1CC[NH+](C)CC1	0.979485	4.821539	-15.762054	false_Enamine	AF2_8_4	-3.320343333	10.94474614
CC(C)C(C(=O)Nc1cccc(CC([NH3+])C(=O)[O-])c1)n1nnc(-c2ccccc2)n1	-11.343596	-5.465092	-4.579169	false_Enamine	AF2_8_4	-7.129285667	3.676482501
O=C(NC(CCO)C1CCC(F)(F)CC1)c1ccc(-c2ccccc2-c2nn[n-]n2)cc1	-7.451618	10.411711	2.437386	false_Enamine	AF2_8_4	1.799159667	8.948750213
Cc1c([N-]S(=O)(=O)c2ccc([N-]S(C)(=O)=O)c(F)c2)cccc1S(C)(=O)=O	11.011633	-0.677366	0.852716	false_Enamine	AF2_8_4	3.728994333	6.353180872
[NH3+]C(Cc1cccc(NS(=O)(=O)c2ccc(OCC3CCCCC3)cc2)c1)C(=O)[O-]	-7.433204	-18.119213	-10.48999	false_Enamine	AF2_8_4	-12.01413567	5.503631719
COCC(NS(=O)(=O)c1ccc([N-]S(C)(=O)=O)c(F)c1)(C(=O)[O-])c1ccccc1	-13.190043	-11.455377	9.727884	false_Enamine	AF2_8_4	-4.972512	12.76042705
CC(=O)Nc1ccc([N-]S(C)(=O)=O)c(C(=O)NCC(C[NH+](C)C)c2ccccc2)c1	6.724452	11.968327	6.534136	false_Enamine	AF2_8_4	8.408971667	3.083960576
CC(C(=O)[O-])[NH+](CC(=O)[O-])Cc1ccc(Oc2ccccc2)cc1Cl	-24.601464	-5.659234	-22.084407	false_Enamine	AF2_8_4	-17.44836833	10.28696555
COc1ccc(C(CC(=O)[O-])NC(=O)c2nnn(-c3ccccc3Cl)c2C)c(OC)c1	-4.641067	-18.051802	-15.332595	false_Enamine	AF2_8_4	-12.67515467	7.08931909
Cn1cc(S(=O)(=O)NC2CCS(=O)(=O)C3(C2)CC(C(=O)[O-])C3)c(-c2ccccc2)n1	1.038563	-8.971423	-9.170322	false_Enamine	AF2_8_4	-5.701060667	5.837532491
CN(C)S(=O)(=O)CC1(O)CC[NH+](Cc2ccc(-c3ccccc3-c3nn[n-]n3)cc2)CC1	6.547291	3.771186	6.137975	false_Enamine	AF2_8_4	5.485484	1.498665447
CC(C)(C)OC(=O)N1C(C(=O)[N-]S(=O)(=O)c2cccc(Cl)c2)CCC1C(F)(F)F	7.955263	2.63922	17.240174	false_Enamine	AF2_8_4	9.278219	7.389832465
Cc1nc(C(C)NC(=O)c2cnn(-c3ccc(F)cc3)c2C(F)(F)F)sc1C(=O)[O-]	-14.862663	-9.986381	-11.26714	false_Enamine	AF2_8_4	-12.038728	2.52805114
CC(C)CC(=O)N1Cc2ccccc2CC1C(=O)Nc1cccc(CC([NH3+])C(=O)[O-])c1	-5.374189	-0.135994	-2.040825	false_Enamine	AF2_8_4	-2.517002667	2.651363912
COC(=O)C(Cc1cnn(C)c1C)NC(=O)c1ccc(-c2ccccc2-c2nn[n-]n2)cc1	14.007383	14.081086	23.381087	false_Enamine	AF2_8_4	17.15651867	5.390760265
O=C([O-])c1cccc(C([NH2+]Cc2ccc3c(c2F)OCCO3)C(=O)[O-])c1	-14.135205	101.459551	-8.836177	false_Enamine	AF2_8_4	26.162723	65.26277005
[NH3+]C(Cc1cccc(NC(=O)c2ccc(S(=O)(=O)c3ccccc3)s2)c1)C(=O)[O-]	-25.648584	-24.02166	-17.274625	false_Enamine	AF2_8_4	-22.31495633	4.440205557
O=C([O-])c1cc(S(=O)(=O)[N-]c2cnn(-c3ncccc3Cl)c2)cc(Cl)c1F	7.169474	-20.098544	6.95037	false_Enamine	AF2_8_4	-1.9929	15.68033036
CCCC(C)NS(=O)(=O)c1cc(C(=O)NC(C)(C)c2nnn[n-]2)c(Cl)cc1Cl	6.700555	13.095241	2.516626	false_Enamine	AF2_8_4	7.437474	5.327669382
Cc1ccc(C[NH+]2CC(CCC(=O)[O-])CC2C(=O)[O-])cc1Br	-8.816482	-8.953169	-8.171914	false_Enamine	AF2_8_4	-8.647188333	0.417235069
CN(C)c1nc2cc(C(=O)N[C-]3CCN(c4cccc(OC(F)(F)F)c4)C3=O)ccc2[nH]1	-24.022562	-23.870292	-17.794815	false_Enamine	AF2_8_4	-21.89588967	3.552450788
COC(=O)c1c(C)n[n-]c1S(=O)(=O)N1CCC(c2nc(-c3ccncc3)cs2)CC1	6.715067	-0.496503	9.202206	false_Enamine	AF2_8_4	5.140256667	5.03748546
[NH3+]C(Cc1cccc(NC(=O)CCSc2ccc3c(c2)OCCCO3)c1)C(=O)[O-]	-17.881801	-10.97285	-7.956165	false_Enamine	AF2_8_4	-12.270272	5.08842219
CC(C)(NC(=O)Cc1ccc(NC(=O)c2cccc(Br)c2)cc1)c1nnn[n-]1	-10.577624	-27.441974	-28.15732	false_Enamine	AF2_8_4	-22.05897267	9.949570613
O=S(=O)(Cc1ccc(Br)cc1F)[N-]c1cnn(-c2ncccc2Cl)c1	-13.330023	-4.210533	-20.70165	false_Enamine	AF2_8_4	-12.747402	8.260981806
O=C([O-])CNC(=O)c1ccc(S(=O)(=O)N2CCC(n3c[nH+]c4c3CCCC4)CC2)cc1	-18.252229	-22.395011	-15.833762	false_Enamine	AF2_8_4	-18.82700067	3.318172533
C[NH+](C)C1CCCC(C(=O)N2CCC(n3cc([N-]S(=O)(=O)C(F)F)cn3)CC2)C1	6.728282	-1.813051	14.560423	false_Enamine	AF2_8_4	6.491884667	8.189296397
Cc1c(S(=O)(=O)[N-]c2cccc(CC([NH3+])C(=O)[O-])c2)sc2cccc(F)c12	-2.805288	4.931702	-6.180077	false_Enamine	AF2_8_4	-1.351221	5.696809745
Cc1nn(-c2ccc(C(=O)N(CCC(F)(F)F)CC(=O)[O-])cc2)c(C)c1Br	-6.51053	-12.026168	7.119866	false_Enamine	AF2_8_4	-3.805610667	9.855460209
CC(C)(C)Oc1ccc(CC[NH+]2CC(CC(=O)[O-])C(CC(=O)[O-])C2)cc1	-22.152878	-12.106007	-22.479882	false_Enamine	AF2_8_4	-18.91292233	5.897228601
[NH3+]C(Cc1cccc(NC(=O)CNC(=O)c2ccccc2C(F)(F)F)c1)C(=O)[O-]	-15.803391	-16.904357	-17.575645	false_Enamine	AF2_8_4	-16.761131	0.894766073
CC(C)(Cc1ccc(Br)cc1)C(=O)Nc1cccc(CC([NH3+])C(=O)[O-])c1	-11.591466	-14.479384	-15.09013	false_Enamine	AF2_8_4	-13.72032667	1.868766565
[NH3+]C(Cc1cccc(NC(=O)c2ccc(CSc3ccccc3)cc2)c1)C(=O)[O-]	-13.641853	-13.433396	-13.570579	false_Enamine	AF2_8_4	-13.54860933	0.105950837
[NH3+]C(Cc1cccc(NC(=O)c2cccc(Oc3ccc(Cl)cc3)n2)c1)C(=O)[O-]	-17.280543	-12.591196	-26.996069	false_Enamine	AF2_8_4	-18.955936	7.347128542
CCCS(=O)(=O)[N-]c1cc(OC)ccc1S(=O)(=O)NCCc1cc(C)sc1C	-0.780684	-2.584159	1.008254	false_Enamine	AF2_8_4	-0.785529667	1.796211402
[NH3+]C(Cc1cccc(NC(=O)C2(c3cc(C(F)(F)F)ccc3Cl)CC2)c1)C(=O)[O-]	-14.666199	-7.934473	-14.559544	false_Enamine	AF2_8_4	-12.38673867	3.856143928
Cc1cc(N2CCCS2(=O)=O)ccc1C(=O)Nc1cccc(CC([NH3+])C(=O)[O-])c1	-10.994307	-11.452059	-18.127022	false_Enamine	AF2_8_4	-13.52446267	3.992499034
Cc1ccc(S(=O)(=O)N2CCC(n3c[nH+]c4c3CCCC4)CC2)c(C)c1OCC(=O)[O-]	-9.032	-8.516446	1.276457	false_Enamine	AF2_8_4	-5.423996333	5.808485615
Cc1cccc(S(=O)(=O)[N-]c2nc3ccccc3nc2N2CCS(=O)C(C)(C)C2)c1	4.001173	3.319797	2.604491	false_Enamine	AF2_8_4	3.308487	0.698409686
COc1ccc(CC(NC(=O)NCC(C)[NH+]2CCc3ccccc3C2)C(=O)[O-])cc1	2.644384	3.883389	1.244385	false_Enamine	AF2_8_4	2.590719333	1.320320208
COc1ccc(C(CC(=O)[O-])NC(=O)c2sc(NC(=O)C(C)(C)C)cc2C)c(OC)c1	-13.280176	0.626186	-20.258132	false_Enamine	AF2_8_4	-10.97070733	10.63197624
Cc1cc(C)c(C[NH2+]CC(C)(CC(=O)[O-])C(=O)[O-])c(C)c1Br	-5.826029	-11.235842	-3.146186	false_Enamine	AF2_8_4	-6.736019	4.120885208
O=C([O-])c1cc2c(c(S(=O)(=O)N3CC4COCCC4(C(=O)[O-])C3)c1)CCCC2	5.11765	1.448954	-9.127816	false_Enamine	AF2_8_4	-0.853737333	7.396628686
COc1cc(C)c(CSCC(=O)Nc2cccc(CC([NH3+])C(=O)[O-])c2)cc1OC	-9.512625	-7.63673	-5.033927	false_Enamine	AF2_8_4	-7.394427333	2.24915915
[NH3+]C(Cc1cccc(NC(=O)c2ccn(-c3ccc(Cl)cc3Cl)n2)c1)C(=O)[O-]	-15.704452	-15.626336	-15.380881	false_Enamine	AF2_8_4	-15.57055633	0.168843349
Cn1c(CN2Cc3nnc([O-])n3CC2C(=O)[O-])[nH+]c2ccc(Cl)cc21	-6.5184	-12.645569	-13.037009	false_Enamine	AF2_8_4	-10.73365933	3.655764592
COc1ccc(CC(NC(=O)NCC[NH+]2CCc3sccc3C2)C(=O)[O-])cc1	-3.806216	-0.274401	-4.884657	false_Enamine	AF2_8_4	-2.988424667	2.411473014
COC(=O)c1sc(C(=O)NC2CC(C)(C)[NH2+]C(C)(C)C2)cc1[N-]C(=O)C(F)(F)F	-0.232325	-22.700538	-4.539375	false_Enamine	AF2_8_4	-9.157412667	11.92475798
C[NH+](Cc1ccc(-c2ccccc2-c2nn[n-]n2)cc1)CC1(NC(=O)OC(C)(C)C)CC1	17.29076	14.487953	7.408601	false_Enamine	AF2_8_4	13.062438	5.092969309
CCOC(=O)c1c(C)n[n-]c1S(=O)(=O)[N-]c1ncc(Cc2cccc(C)c2)s1	20.416816	26.638954	-5.332776	false_Enamine	AF2_8_4	13.90766467	16.95065391
CCOc1ccc(Br)c(C[NH2+]C(Cc2cnn(C)c2[O-])C(=O)[O-])c1	-7.660108	5.598808	-19.529774	false_Enamine	AF2_8_4	-7.197024667	12.57068984
CCOC(=O)C1(NC(=O)c2ccc(-c3ccccc3-c3nn[n-]n3)cc2)CC(C(C)(C)C)C1	18.486738	14.081779	17.686795	false_Enamine	AF2_8_4	16.75177067	2.346618594
CC(Sc1ncccc1C(=O)Nc1cccc(CC([NH3+])C(=O)[O-])c1)C(=O)N1CCCC1	-1.806831	-2.407357	-4.305751	false_Enamine	AF2_8_4	-2.839979667	1.304424038
Cc1[n-]c(=O)c(C(=O)N2CCC[NH+](Cc3ccccc3)CCC2)cc1-c1ccc(O)cc1	6.515516	12.199178	5.225371	false_Enamine	AF2_8_4	7.980021667	3.710401414
O=C([O-])CC([NH2+]Cc1cn(-c2ccc(Cl)c(Cl)c2)nn1)c1c(F)cccc1F	-11.377731	-25.851891	-9.987845	false_Enamine	AF2_8_4	-15.73915567	8.785414487
CCc1ccc(C(CC(C)C)[NH+]2CC(CC(=O)[O-])C(CC(=O)[O-])C2)cc1	-2.547425	-6.795728	-3.818705	false_Enamine	AF2_8_4	-4.387286	2.180477668
Cc1nc(-c2ccc(S(=O)(=O)NC(CC(=O)[O-])c3c(F)cccc3F)s2)cs1	3.341439	-3.549043	-7.982696	false_Enamine	AF2_8_4	-2.7301	5.706313092
CC1(C)CN(C(=O)Nc2ccc(S(=O)(=O)[N-]CC(F)(F)F)cc2)CCS1(=O)=O	-2.081875	-4.172279	0.179232	false_Enamine	AF2_8_4	-2.024974	2.176313463
CN(CC(=O)NCC(F)(F)F)C(=O)C1CCCN1S(=O)(=O)c1ccc(C(=O)[O-])o1	40.315076	-4.035946	-2.527704	false_Enamine	AF2_8_4	11.25047533	25.18197684
[NH3+]C(Cc1cccc(NC(=O)c2cc(Br)c3nccnc3c2)c1)C(=O)[O-]	-10.544299	-10.403414	-7.411963	false_Enamine	AF2_8_4	-9.453225333	1.769187972
[NH3+]C(Cc1cccc(NC(=O)Cc2c[nH]c3cc(OCc4ccccc4)ccc23)c1)C(=O)[O-]	-19.429297	-6.524805	-11.161515	false_Enamine	AF2_8_4	-12.37187233	6.536834257
CC(C)C1(C)N=C(c2ncc(C(=O)N3CCC4C[NH+](C)CCC43)cc2[O-])[N-]C1=O	17.229132	6.691845	11.811658	false_Enamine	AF2_8_4	11.91087833	5.269344156
CC(C(=O)[O-])N(CC[NH+]1CCCC1)C(=O)c1nn(C)c2c(=O)[n-]cnc12	3.056678	18.038673	1.788908	false_Enamine	AF2_8_4	7.628086333	9.038088639
CC1(C)Cc2nc(C[NH+]3CC(CCC(=O)[O-])CC3C(=O)[O-])sc2C(C)(C)C1	-12.110594	-14.555594	11.111924	false_Enamine	AF2_8_4	-5.184754667	14.16618537
Cc1nc(CNC(=O)Nc2cccc(S(=O)(=O)[N-]c3nccs3)c2)c2ccccn12	-10.341163	-22.502594	-23.989865	false_Enamine	AF2_8_4	-18.94454067	7.487761629
[NH3+]C(Cc1cccc(NC(=O)c2nc(Br)n3ccccc23)c1)C(=O)[O-]	-16.697071	-16.516361	-16.799302	false_Enamine	AF2_8_4	-16.67091133	0.143272986
O=C(CC(F)(F)F)NC1CCC[NH+](Cc2ccc(-c3ccccc3-c3nn[n-]n3)cc2)C1	17.499069	6.528566	21.508747	false_Enamine	AF2_8_4	15.178794	7.754947631
CC(C)(C)OC(=O)N1CC(NC(=O)c2ccc(-c3cscn3)nc2)C(c2nn[n-]n2)C1	0.601921	5.117517	-5.323009	false_Enamine	AF2_8_4	0.132143	5.236092466
COc1cccc2c1CCCN(C(=O)c1sccc1S(=O)(=O)[N-]c1cnn(C)c1)C2	7.379514	3.834671	1.528127	false_Enamine	AF2_8_4	4.247437333	2.947450507
CCOC(=O)c1c(C)n[n-]c1S(=O)(=O)N1CCC(n2c[nH+]c3c2CCCC3)CC1	8.183946	13.578219	11.70309	false_Enamine	AF2_8_4	11.155085	2.738572148
CC(C)(C(=O)[O-])C1(O)CCN(S(=O)(=O)c2ccc(OC3CCOCC3)c(F)c2)CC1	-2.272839	-1.249048	0.670248	false_Enamine	AF2_8_4	-0.950546333	1.494077544
Cc1ccc2c(C(=O)Nc3cccc(CC([NH3+])C(=O)[O-])c3)cc(-c3cnn(C)c3)nc2c1C	-14.75246	5.303342	3.789363	false_Enamine	AF2_8_4	-1.886585	11.16785959
COc1c(Br)ccc(F)c1S(=O)(=O)Nc1cccc(CC([NH3+])C(=O)[O-])c1	-25.189322	-1.379479	-10.925494	false_Enamine	AF2_8_4	-12.49809833	11.98256939
CCCOc1ccc(Br)cc1S(=O)(=O)Nc1cccc(CC([NH3+])C(=O)[O-])c1	2.387383	-8.902438	-0.431421	false_Enamine	AF2_8_4	-2.315492	5.875994146
COc1ccc(C(CC(=O)[O-])NC(=O)c2nn(-c3ccc(C)cc3)c3c2CCC3)c(OC)c1	-1.057781	-10.610069	-2.694595	false_Enamine	AF2_8_4	-4.787481667	5.108491212
Cc1cc2c(c([N-]C(=O)c3cnc(N(C)CC4CCC[NH2+]4)cn3)nn2C)c(=O)n1C	0.790601	9.610965	-3.890942	false_Enamine	AF2_8_4	2.170208	6.855863167
COc1ccc(C(=O)CNC(=O)CCC(=O)N2CCCC(n3cc(C(=O)[O-])cn3)C2)cc1	-16.722662	-0.091515	-13.149913	false_Enamine	AF2_8_4	-9.98803	8.754820998
Cc1nn2c(=O)cc(C[NH+]3CCCC(CCC(F)(F)F)C3)[n-]c2c1C(=O)[O-]	2.306304	-1.304906	9.849098	false_Enamine	AF2_8_4	3.616832	5.69131479
[NH3+]C(Cc1cccc(NC(=O)c2c(-c3ccccc3)nn3ccccc23)c1)C(=O)[O-]	-2.5994	-1.007009	-3.063213	false_Enamine	AF2_8_4	-2.223207333	1.078487095
CC(NS(=O)(=O)c1ccc(Cl)c(-c2nnn[n-]2)c1)c1ncc(Br)cn1	-11.876066	4.355357	-13.228584	false_Enamine	AF2_8_4	-6.916431	9.785051342
C[NH+](C)CC(CC(=O)N1CC(CCC(=O)[O-])CC1C(=O)[O-])C(F)(F)F	-5.596693	-3.686183	-2.962139	false_Enamine	AF2_8_4	-4.081671667	1.361075736
[NH3+]C(Cc1cccc(NC(=O)C(F)(F)Oc2cccc(C(F)(F)F)c2)c1)C(=O)[O-]	-14.530713	-18.257325	-19.040748	false_Enamine	AF2_8_4	-17.276262	2.409765006
[NH3+]C(Cc1cccc(NC(=O)C2CC(c3cccc(Cl)c3F)=NO2)c1)C(=O)[O-]	-18.863268	-16.153446	-19.467233	false_Enamine	AF2_8_4	-18.16131567	1.764893447
[NH3+]C(Cc1cccc(NC(=O)c2csc(Nc3cc(F)cc(F)c3)n2)c1)C(=O)[O-]	-9.864168	-9.225562	-11.549728	false_Enamine	AF2_8_4	-10.21315267	1.20074128
CC1=NS(=O)(=O)[N-]C(C)=C1CCC(=O)NCCC(=O)N(C)C1CC[NH+](C)CC1	-14.384532	9.209808	-12.416271	false_Enamine	AF2_8_4	-5.863665	13.09105435
Cc1nc(C(C)NC(=O)c2nnn(-c3ccc(-c4ccccc4)cc3)c2C)sc1C(=O)[O-]	-15.726229	-12.255443	-22.216013	false_Enamine	AF2_8_4	-16.73256167	5.055963584
CC(C(=O)[O-])[NH+](CC(=O)[O-])Cc1cnn(Cc2ccc(C(F)(F)F)cc2)c1	-21.996529	-5.6612	-15.198632	false_Enamine	AF2_8_4	-14.28545367	8.205861587
CC(C)S(=O)(=O)[N-]c1ccc(S(=O)(=O)N2CCOC(C3CCCCC3)C2)cc1F	1.50826	15.162773	-2.934954	false_Enamine	AF2_8_4	4.578693	9.431468589
[NH3+]C(Cc1cccc(NC(=O)CC2C(=O)Nc3c(Br)cccc32)c1)C(=O)[O-]	-7.346548	-9.188147	-9.220958	false_Enamine	AF2_8_4	-8.585217667	1.072844839
C[NH+](C)CC(CC(=O)NC(Cc1nccc([O-])n1)C(=O)[O-])C(F)(F)F	-3.388922	-15.953379	15.945576	false_Enamine	AF2_8_4	-1.132241667	16.06876744
CSc1nc(=O)[n-]c(C)c1C(=O)Nc1cccc(CC([NH3+])C(=O)[O-])c1	-14.801452	-17.094582	6.708115	false_Enamine	AF2_8_4	-8.395973	13.13067847
COc1ccc(C(CC(=O)[O-])NC(=O)Cc2c(C)nc(N3CCCC3)[nH]c2=O)c(OC)c1	-33.009141	13.094877	-36.988758	false_Enamine	AF2_8_4	-18.967674	27.83818817
COc1ccc(-n2cc([O-])c(C(=O)Nc3ccc(C[NH+]4CCCCC4)nc3)n2)cc1	-6.287033	-7.915611	-17.556104	false_Enamine	AF2_8_4	-10.58624933	6.090748897
Cc1nc(COc2ccc(C[NH2+]C(C(=O)[O-])c3c(Cl)cccc3Cl)cc2)no1	-9.593428	-14.352006	-12.752722	false_Enamine	AF2_8_4	-12.23271867	2.421532314
CCCOc1c(Br)cc(C(=O)N(CCC(F)(F)F)CC(=O)[O-])cc1OC	0.559409	3.924833	5.157822	false_Enamine	AF2_8_4	3.214021333	2.380187062
Cn1cc(Br)c(OCC(=O)NCc2ccc(-c3ccccc3C(=O)[O-])cc2)n1	-8.107701	-9.564213	-12.358506	false_Enamine	AF2_8_4	-10.01014	2.160202295
CC(C)Oc1ccc2ccccc2c1C[NH2+]C(CC(F)C(=O)[O-])C(=O)[O-]	-20.910429	-6.990015	-18.364115	false_Enamine	AF2_8_4	-15.42151967	7.4120599
O=C([O-])C(F)CC([NH2+]Cc1cnc(CCc2ccccc2)s1)C(=O)[O-]	-10.386669	-14.908427	-15.890942	false_Enamine	AF2_8_4	-13.72867933	2.935661549
Cc1cc(C(=O)N2CCCC(n3cc(C(=O)[O-])cn3)C2)c2c(Br)cccc2n1	-0.248446	-23.72269	8.466963	false_Enamine	AF2_8_4	-5.168057667	16.64918539
O=C([O-])C(Cc1ccc(OC(F)F)cc1)[NH2+]Cc1cnc(-c2ccc(Cl)cc2)nc1	-11.911146	-11.407962	-11.537315	false_Enamine	AF2_8_4	-11.61880767	0.26130313
Cc1[nH+]ccn1-c1ccncc1[N-]C(=O)c1ccc(-c2nnn[n-]2)cc1F	-3.52436	-6.157232	-2.895129	false_Enamine	AF2_8_4	-4.192240333	1.730571322
[NH3+]C(Cc1cccc(NS(=O)(=O)c2ccc(F)c(C(=O)N3CCCC3)c2)c1)C(=O)[O-]	1.215651	-16.467239	-8.003023	false_Enamine	AF2_8_4	-7.751537	8.844127068
CS(C)(=O)=NC1CC[NH+](Cc2ccc(-c3ccccc3-c3nn[n-]n3)cc2)CC1	10.828209	6.99166	8.548923	false_Enamine	AF2_8_4	8.789597333	1.929564759
Cn1ncnc1COc1ccc(S(=O)(=O)[N-]c2cnn(-c3ncccc3Cl)c2)cc1	-3.174523	2.292598	-7.791623	false_Enamine	AF2_8_4	-2.891182667	5.048077813
Cc1cc2c(cc(C(=O)Nc3cccc(CC([NH3+])C(=O)[O-])c3)n2CC(F)(F)F)s1	-11.710647	-6.530872	1.980111	false_Enamine	AF2_8_4	-5.420469333	6.912594246
[NH3+]C(Cc1cccc(NC(=O)CCOc2ccc(Oc3ccccc3)cc2)c1)C(=O)[O-]	-19.794757	-9.969932	-16.265998	false_Enamine	AF2_8_4	-15.34356233	4.976943062
CC1Cc2cc(S(=O)(=O)Nc3cccc(CC([NH3+])C(=O)[O-])c3)cc(Cl)c2O1	-10.920686	-11.007621	-11.284394	false_Enamine	AF2_8_4	-11.07090033	0.189931785
O=C([O-])COc1ccc(S(=O)(=O)Nc2cnn(-c3cc[nH+]cc3)c2C(F)F)cc1F	-12.35042	-9.369715	-10.345105	false_Enamine	AF2_8_4	-10.68841333	1.519719064
CC(C)N1C(=O)c2ccc(C(=O)N3CCCC(n4cc(C(=O)[O-])cn4)C3)cc2S1(=O)=O	-4.273969	4.867526	-5.088961	false_Enamine	AF2_8_4	-1.498468	5.528151834
Cc1ccc(-n2nc(Br)cc2C(=O)Nc2cccc(CC([NH3+])C(=O)[O-])c2)cc1	-10.439146	-24.046238	-7.229194	false_Enamine	AF2_8_4	-13.90485933	8.928136362
CCC1(C(=O)[O-])CCCN1C(=O)NCC[NH+]1CCc2cc(OC)c(OC)cc2C1	-0.204683	5.684712	0.2342	false_Enamine	AF2_8_4	1.904743	3.280896037
CC1CCC(c2nc(CC(=O)Nc3cccc(CC([NH3+])C(=O)[O-])c3)cs2)CC1	-10.881313	-7.211515	-16.230907	false_Enamine	AF2_8_4	-11.441245	4.535691887
CCCS(=O)(=O)c1ccccc1SC(C)C(=O)Nc1cccc(CC([NH3+])C(=O)[O-])c1	-7.127866	-9.503655	10.612536	false_Enamine	AF2_8_4	-2.006328333	10.99262917
Cc1sc(C)c(C[NH+]2CC(CC(=O)[O-])C(CC(=O)[O-])C2)c1Br	-22.418739	-29.748128	-15.258556	false_Enamine	AF2_8_4	-22.475141	7.244950661
CC1(C)C(=O)Nc2ccc(S(=O)(=O)NC(C(=O)[O-])c3c(Cl)cccc3Cl)cc21	1.817938	14.162215	2.747818	false_Enamine	AF2_8_4	6.242657	6.874279482
Cc1cc(C(=O)NCCS(=O)(=O)c2ccc(C(C)(C)C)cc2)cc(C)c1OCC(=O)[O-]	-17.450728	-22.8216	-13.875102	false_Enamine	AF2_8_4	-18.04914333	4.50316914
CCOC(=O)c1c(C)nn2c(=O)cc(C[NH+]3CCC(OCCC(F)(F)F)CC3)[n-]c12	15.945448	3.72673	3.721595	false_Enamine	AF2_8_4	7.797924333	7.05596294
COc1ccc(CC(NC(=O)NCC(c2c(F)cccc2F)[NH+](C)C)C(=O)[O-])cc1	8.088269	-0.375519	9.727541	false_Enamine	AF2_8_4	5.813430333	5.422095864
Cc1cc([N-]S(=O)(=O)C(F)(F)F)ccc1C(=O)NCc1ccnc(OC2CCC2)c1	-7.110208	-7.36822	-3.336767	false_Enamine	AF2_8_4	-5.938398333	2.256769094
CC(NC(=O)CCNC(=O)c1ccc(-c2nnn[n-]2)cc1)c1ncc(Br)cn1	-5.751874	-11.876249	-8.234709	false_Enamine	AF2_8_4	-8.620944	3.080401823
CC1CCN(S(=O)(=O)c2ccc(C(=O)Nc3cccc(CC([NH3+])C(=O)[O-])c3)s2)CC1	-17.749956	-12.060259	-7.761705	false_Enamine	AF2_8_4	-12.52397333	5.010245777
[NH3+]C(Cc1cccc(NS(=O)(=O)c2cc(Cl)ccc2OCC2CC2)c1)C(=O)[O-]	-2.166286	1.518019	5.028684	false_Enamine	AF2_8_4	1.460139	3.597834195
CC(C[NH2+]Cc1cccc(C(C)(C)C(F)(F)F)c1)(CC(=O)[O-])C(=O)[O-]	1.001772	-18.862013	0.157743	false_Enamine	AF2_8_4	-5.900832667	11.23264185
CS(=O)(=O)NCC1CN(C(=O)c2ccc(-c3ccccc3-c3nn[n-]n3)cc2)CCO1	6.938629	15.858278	17.800343	false_Enamine	AF2_8_4	13.53241667	5.792359706
Cc1c([N-]S(=O)(=O)c2cc(N(C)C)ccc2Br)cccc1S(C)(=O)=O	-0.358187	2.35381	18.752702	false_Enamine	AF2_8_4	6.916108333	10.34008918
O=C([O-])CC1C[NH+](CCc2ccccc2Br)CC1CC(=O)[O-]	-15.245651	0.028878	-24.122632	false_Enamine	AF2_8_4	-13.113135	12.21616049
CCCCN(C)C(=O)c1ccccc1S(=O)(=O)[N-]c1cnn(-c2ncccc2Cl)c1	-2.721898	-2.055351	-2.675347	false_Enamine	AF2_8_4	-2.484198667	0.372121606
COc1ccc(S(=O)(=O)NC(CC(=O)[O-])c2nccs2)c(NC(=O)C(C)(C)C)c1	-6.62435	0.60232	-8.361381	false_Enamine	AF2_8_4	-4.794470333	4.753769936
O=C([O-])CCC1CC(C(=O)[O-])N(C(=O)C2CC[NH+](C3CCCCC3)C2)C1	-9.281351	-9.670121	1.198511	false_Enamine	AF2_8_4	-5.917653667	6.165844241
Cc1nc2ccc(S(=O)(=O)[N-]c3ccc(OC(F)F)c(C(=O)[O-])c3)cc2s1	-6.698878	-5.278079	-13.229063	false_Enamine	AF2_8_4	-8.402006667	4.240285613
CC(C(=O)[O-])[NH+](CC(=O)[O-])Cc1cnn(-c2ccc(Br)cc2)c1	-7.129279	-14.858404	-24.564206	false_Enamine	AF2_8_4	-15.51729633	8.736118944
CCc1nc(C(=O)[O-])c([N-]C(=O)c2sc(C3CCC[NH+](C)C3)nc2C)s1	-5.469151	-3.097422	-3.449395	false_Enamine	AF2_8_4	-4.005322667	1.279869638
O=C([O-])c1cc(NS(=O)(=O)c2csc(-c3ccc(F)cc3)n2)ccc1OC(F)F	-11.267681	-10.959256	-12.201615	false_Enamine	AF2_8_4	-11.476184	0.646891874
COc1ccc(C(CC(=O)[O-])NC(=O)CCC(=O)N2CCOc3ccccc32)c(OC)c1	-7.924457	-28.384555	-25.71998	false_Enamine	AF2_8_4	-20.67633067	11.12352019
O=C([O-])CCC(=O)c1ccc(S(=O)(=O)NCc2ccc(-c3ccccc3)cc2F)cc1	-18.891293	-33.355119	-33.373978	false_Enamine	AF2_8_4	-28.54013	8.356143279
CC(C)c1ccc(-n2cc([O-])c(C(=O)NCC3CCN(C(=O)Cc4ccccc4)C3)n2)cc1	-6.405993	-6.219444	-7.80743	false_Enamine	AF2_8_4	-6.810955667	0.867998246
CC1CN(Cc2ccc(C(=O)[N-]S(=O)(=O)c3c(Cl)nc4ccccn34)cc2)CCO1	-0.784541	-4.918987	-1.939869	false_Enamine	AF2_8_4	-2.547799	2.133212389
O=C([N-]c1ccn(CCC[NH+]2CCCC2)n1)C(F)(F)Oc1ccc(Br)cc1	-0.048495	13.379784	-4.578893	false_Enamine	AF2_8_4	2.917465333	9.339497332
Cn1c(C(=O)Nc2cccc(CC([NH3+])C(=O)[O-])c2)cc2cc(C(F)(F)F)ccc21	-16.392724	-18.985061	-20.266899	false_Enamine	AF2_8_4	-18.548228	1.973683177
O=C([O-])CC1C[NH+](CCOc2cc(Cl)cc(Cl)c2)CC1CC(=O)[O-]	-16.643333	-24.302887	-22.085537	false_Enamine	AF2_8_4	-21.01058567	3.941298282
N#Cc1ccccc1N1CCCC(NS(=O)(=O)c2ccc(Cl)c(-c3nnn[n-]3)c2)C1	6.757242	-5.367524	7.738675	false_Enamine	AF2_8_4	3.042797667	7.300064081
O=C(Nc1cncc(Br)c1[O-])c1ccc(N2CCC3C[NH2+]CC3C2)nn1	-17.432838	-21.122954	-17.380668	false_Enamine	AF2_8_4	-18.64548667	2.145708209
Cc1cc(C)c2nc(C3CC3)cc(C(=O)Nc3cccc(CC([NH3+])C(=O)[O-])c3)c2c1	-2.527344	-1.84653	10.268303	false_Enamine	AF2_8_4	1.964809667	7.199088698
CC(Cc1ccc(F)c(Br)c1)C(=O)Nc1cccc(CC([NH3+])C(=O)[O-])c1	-18.769237	-16.87854	-17.850266	false_Enamine	AF2_8_4	-17.832681	0.945471158
O=C([O-])c1ccccc1-c1ccc(C[NH2+]Cc2cnc(C3CCOCC3)nc2)cc1	-1.438766	2.287786	-2.714908	false_Enamine	AF2_8_4	-0.621962667	2.599444667
O=c1[n-]c2ncc(S(=O)(=O)N3CCC[NH+](Cc4ccccc4)CCC3)cc2c(=O)[nH]1	-9.704242	1.718504	2.495677	false_Enamine	AF2_8_4	-1.830020333	6.830338543
Cc1nc2c(s1)CCCC2CNS(=O)(=O)c1ccc(N2CC(C(=O)[O-])CC2=O)cc1	-5.187492	-19.430352	-5.276242	false_Enamine	AF2_8_4	-9.964695333	8.197619242
Cc1cc(C)c(S(=O)(=O)[N-]C2(C(F)(F)F)CCOC2)c(C)c1[N-]S(C)(=O)=O	5.330774	7.128101	13.13554	false_Enamine	AF2_8_4	8.531471667	4.08725825
O=C([O-])CCCC([NH2+]Cc1ccc2ccc(Br)c(F)c2n1)C(=O)[O-]	-14.797612	-17.021844	-11.209153	false_Enamine	AF2_8_4	-14.34286967	2.932905915
Cc1cc(C[NH+](CC(=O)[O-])C(C)C(=O)[O-])cc(C)c1OCc1ccccn1	-21.205739	-13.547936	-11.780563	false_Enamine	AF2_8_4	-15.51141267	5.009981649
CCCC(C)C[NH+](C)Cc1cc(=O)n2c3ccccc3nc2[c-]1-c1nn[n-]n1	-8.893063	-10.464313	2.131211	false_Enamine	AF2_8_4	-5.742055	6.863559191
CSc1[n-]c(=O)c(C(=O)NCC23CC[NH+](CC2)C3)cc1-c1nn[n-]n1	-17.515573	-11.997594	-18.413115	false_Enamine	AF2_8_4	-15.97542733	3.474012656
[NH3+]C(Cc1ccc(NC(=O)c2c(Br)cc3ccccc3c2F)cc1)C(=O)[O-]	-12.957808	-22.226203	-21.939776	false_Enamine	AF2_8_4	-19.04126233	5.270372148
Cc1cc(C)c(C[NH+]2CC(CC(=O)[O-])CC2C(=O)[O-])c(OCc2ccccc2)n1	0.908343	28.074981	22.252548	false_Enamine	AF2_8_4	17.078624	14.30327488
[NH3+]C(Cc1cccc([N-]S(=O)(=O)c2c(Cl)ccc3ccccc23)c1)C(=O)[O-]	0.91702	5.224046	16.878441	false_Enamine	AF2_8_4	7.673169	8.257747434
[NH3+]C(Cc1cccc(NC(=O)c2sccc2NC(=O)c2ccncc2)c1)C(=O)[O-]	-13.240395	-6.174897	-4.335387	false_Enamine	AF2_8_4	-7.916893	4.70113863
Cc1cc(C(=O)NC2CC[NH+](C(CCO)C(=O)[O-])CC2)cc2nn[n-]c12	-0.571699	-5.245757	-2.544703	false_Enamine	AF2_8_4	-2.787386333	2.346460302
[NH3+]C(Cc1ccc(NC(=O)C2CC2c2c(F)cccc2Br)cc1)C(=O)[O-]	-15.73834	-17.245913	-15.929443	false_Enamine	AF2_8_4	-16.30456533	0.820811587
CC(C)(CCNC(=O)C1C[NH+](Cc2ccccc2)CC1C(=O)[O-])C(=O)[O-]	-4.754652	-13.528524	-3.081143	false_Enamine	AF2_8_4	-7.121439667	5.611435229
[NH3+]C(Cc1cccc(NS(=O)(=O)c2ccccc2[N-]C(=O)C(F)(F)F)c1)C(=O)[O-]	-5.491039	-6.178711	11.775257	false_Enamine	AF2_8_4	0.035169	10.17302673
[NH3+]C(Cc1cccc(NC(=O)c2cnn(-c3ccccc3Br)c2)c1)C(=O)[O-]	-18.785968	-16.097098	-18.810023	false_Enamine	AF2_8_4	-17.89769633	1.559410283
CCS(=O)(=O)[N-]c1ccccc1C(=O)N1CCC(n2c[nH+]c3c2CCCC3)CC1	5.334937	10.598686	4.937753	false_Enamine	AF2_8_4	6.957125333	3.159930672
Cc1ccc2c(c1)CC(C)[NH+](Cc1cc(=O)n3nc(C)c(C(=O)[O-])c3[n-]1)C2	7.667177	8.761618	8.310401	false_Enamine	AF2_8_4	8.246398667	0.550020454
O=C(c1occc1C[NH+]1CCOCC1)N1CCN(S(=O)(=O)c2nnc[n-]2)CC1	-3.315425	-5.295108	-5.755473	false_Enamine	AF2_8_4	-4.788668667	1.296464099
[NH3+]C(Cc1cccc(NC(=O)c2cc3ccccc3nc2N2CCCC2)c1)C(=O)[O-]	1.161335	6.306477	-9.256309	false_Enamine	AF2_8_4	-0.596165667	7.928851333
CC(C)c1nn(Cc2ccccc2)c(Cl)c1C[NH+](CC(=O)[O-])C(C)C(=O)[O-]	-5.495407	-19.798808	-15.282895	false_Enamine	AF2_8_4	-13.52570333	7.311813178
Cc1ccc(-c2nc(C)c(C(=O)Nc3cccc(CC([NH3+])C(=O)[O-])c3)s2)c(F)c1	-18.921256	-20.119527	-19.670199	false_Enamine	AF2_8_4	-19.57032733	0.605346273
Cc1cc(C[NH2+]C(CC(F)C(=O)[O-])C(=O)[O-])c(Br)cc1F	-23.451037	-25.767422	-23.299361	false_Enamine	AF2_8_4	-24.17260667	1.383231131
[NH3+]C(Cc1cccc(NC(=O)c2c(F)ccc(S(=O)(=O)NC3CC3)c2F)c1)C(=O)[O-]	4.955203	-14.391701	-20.891684	false_Enamine	AF2_8_4	-10.109394	13.44503651
[NH3+]C(Cc1cccc(NC(=O)c2cc(Br)cnc2C2CC2)c1)C(=O)[O-]	-7.659655	-5.761688	-7.506368	false_Enamine	AF2_8_4	-6.975903667	1.054331063
Cc1[nH]c(CCC(=O)N2CCCCC(C3CN(C(=O)c4nsnc4[O-])C3)C2)[nH+]c1C	-12.710311	-11.181585	-1.85609	false_Enamine	AF2_8_4	-8.582662	5.875315221
COc1ccc(-c2cc(C(=O)Nc3cccc(CC([NH3+])C(=O)[O-])c3)nn2C)cc1OC	-30.122539	-26.943009	-29.395116	false_Enamine	AF2_8_4	-28.82022133	1.665902357
[NH3+]C(Cc1cccc(NC(=O)C(F)(F)n2cc(-c3ccccc3)nn2)c1)C(=O)[O-]	-14.123565	-12.584727	-13.773521	false_Enamine	AF2_8_4	-13.49393767	0.806616841
O=C([O-])C(F)CC([NH2+]Cc1cc(Br)c2ccccc2c1)C(=O)[O-]	-26.888354	-15.191373	-28.673489	false_Enamine	AF2_8_4	-23.58440533	7.323176944
[NH3+]C(Cc1cccc(NC(=O)c2c[nH]nc2-c2cccc(OC(F)F)c2)c1)C(=O)[O-]	-14.820444	-12.233325	-10.113549	false_Enamine	AF2_8_4	-12.389106	2.357311164
CCOc1ccc(Br)c(C(=O)Nc2cccc(CC([NH3+])C(=O)[O-])c2)c1F	-2.615488	-10.813953	-8.948306	false_Enamine	AF2_8_4	-7.459249	4.297286952
CC(C)C1(C)N=C(c2ncc(C(=O)N3CC4(CC([NH+](C)C)C4)C3)cc2[O-])[N-]C1=O	6.55819	3.716761	10.781992	false_Enamine	AF2_8_4	7.018981	3.555083477
CC(C)(C)C1CCc2[nH]c(=O)c(C(=O)Nc3cccc(CC([NH3+])C(=O)[O-])c3)cc2C1	6.382435	-4.512821	-12.671875	false_Enamine	AF2_8_4	-3.600753667	9.55984218
O=C([O-])CC1CC(C(=O)[O-])[NH+](CCOc2cc(Cl)cc(Cl)c2)C1	-11.220846	-9.688806	-5.82736	false_Enamine	AF2_8_4	-8.912337333	2.779316553
[NH3+]C(Cc1cccc(NC(=O)c2cc(Oc3ccccc3Cl)ccn2)c1)C(=O)[O-]	-27.432305	-20.19717	-22.668797	false_Enamine	AF2_8_4	-23.43275733	3.677570008
CC(C)(C)OC(=O)N1CCC(C(=O)[O-])(n2cc(-c3ccc(C[NH3+])cc3)nn2)CC1	19.922816	-8.802371	10.480954	false_Enamine	AF2_8_4	7.200466333	14.64087742
[NH3+]C(Cc1ccc(NS(=O)(=O)c2cc3c(cc2Br)COC3)cc1)C(=O)[O-]	-10.828746	-9.18265	-2.467392	false_Enamine	AF2_8_4	-7.492929333	4.429382251
O=C([O-])c1ccc(C[NH+]2CCC(n3nc(C4CC4)nc3[O-])CC2)c(Cl)c1	-2.587744	-1.95461	-2.021765	false_Enamine	AF2_8_4	-2.188039667	0.347778829
[NH3+]C(Cc1cccc(NC(=O)CNS(=O)(=O)c2c(F)cccc2F)c1)C(=O)[O-]	-15.035018	-15.60164	-15.447727	false_Enamine	AF2_8_4	-15.36146167	0.292995569
CC(=O)N1CCC(C)(C)c2cc(S(=O)(=O)Nc3cccc(CC([NH3+])C(=O)[O-])c3)ccc21	5.257774	-3.478864	-13.808702	false_Enamine	AF2_8_4	-4.009930667	9.544325572
CC(C(=O)Nc1cccc(CC([NH3+])C(=O)[O-])c1)c1ccc(S(=O)(=O)N(C)C)cc1	-4.593642	-5.936747	3.243623	false_Enamine	AF2_8_4	-2.428922	4.958256533
CS(=O)(=O)[N-]c1ccsc1C(=O)N1CCC(n2c[nH+]c3c2CCCC3)CC1	-3.400031	-2.605344	-2.760592	false_Enamine	AF2_8_4	-2.921989	0.421210874
[NH3+]C(Cc1cccc(NC(=O)C2(Sc3ccc(Br)cc3)CC2)c1)C(=O)[O-]	-16.0441	-11.630741	-9.208406	false_Enamine	AF2_8_4	-12.29441567	3.465837008
CC(Oc1ccc(F)cc1Br)C(=O)Nc1cccc(CC([NH3+])C(=O)[O-])c1	-17.038937	-9.994322	-13.374202	false_Enamine	AF2_8_4	-13.46915367	3.523267232
[NH3+]C(Cc1ccc(NC(=O)C2Cc3cc(Br)cnc3C2)cc1)C(=O)[O-]	-22.529719	-25.481077	-23.392883	false_Enamine	AF2_8_4	-23.80122633	1.517460615
CC(CCC(=O)Nc1cccc(CC([NH3+])C(=O)[O-])c1)c1ccc(Br)cc1	-13.405122	-27.094901	-12.513165	false_Enamine	AF2_8_4	-17.67106267	8.173459703
[NH3+]C(Cc1cccc(NC(=O)CCCS(=O)c2ccc(Br)cc2)c1)C(=O)[O-]	-7.860789	-25.273462	-11.656749	false_Enamine	AF2_8_4	-14.93033333	9.15628533
CN(C)c1ccc(Br)c(C(=O)Nc2cccc(CC([NH3+])C(=O)[O-])c2)c1	-10.891079	2.005073	2.578208	false_Enamine	AF2_8_4	-2.102599333	7.616439593
[NH3+]C(Cc1cccc(NC(=O)c2cc(Br)cc(N3CCCC3)c2)c1)C(=O)[O-]	-1.288532	-8.597963	-6.358664	false_Enamine	AF2_8_4	-5.415053	3.74496284
COc1ccc(CC(NC(=O)NCC2([NH+]3CCOC(C)(C)C3)CCCCC2)C(=O)[O-])cc1	-4.455764	7.486928	11.747563	false_Enamine	AF2_8_4	4.926242333	8.399689564
O=C([N-]c1ccc(S(=O)(=O)[N-]c2cnn(-c3ncccc3Cl)c2)cc1)C(F)(F)F	3.64884	4.011113	3.397411	false_Enamine	AF2_8_4	3.685788	0.308514833
[NH3+]C(Cc1cccc(NC(=O)c2snc3ccc(Br)cc23)c1)C(=O)[O-]	-16.134656	-16.022782	-16.066042	false_Enamine	AF2_8_4	-16.07449333	0.056413799
CC1(C(=O)[O-])CCCCC1[NH2+]Cc1ncc(Br)cc1Br	-8.23412	-7.798921	-7.712618	false_Enamine	AF2_8_4	-7.915219667	0.279526598
[NH3+]C(Cc1cccc(NC(=O)C(Oc2ccc(F)c(Cl)c2)c2ccccc2)c1)C(=O)[O-]	-10.389528	-4.285139	-5.200467	false_Enamine	AF2_8_4	-6.625044667	3.292105316
CC(C)c1nn(C(C)(C)C)cc1C[NH+]1Cc2nnc([O-])n2CC1C(=O)[O-]	-7.011031	4.15301	2.912407	false_Enamine	AF2_8_4	0.018128667	6.118953192
O=C([O-])C1COc2ccc(S(=O)(=O)[N-]c3cnn(-c4ncccc4Cl)c3)cc2C1	-9.207904	2.472077	-3.49449	false_Enamine	AF2_8_4	-3.410105667	5.840447721
Cc1cc2[n-]nc([N-]C(=O)c3ccnc(-c4ccc[nH+]c4)n3)c2c(=O)n1C	15.858046	13.427848	9.665355	false_Enamine	AF2_8_4	12.98374967	3.120139893
Cc1ccc(S(=O)(=O)NC(C(=O)Nc2cccc(CC([NH3+])C(=O)[O-])c2)C(C)C)cc1C	5.741884	1.607332	6.26216	false_Enamine	AF2_8_4	4.537125333	2.550576114
CC(C)C(=O)Nc1cc(C(=O)Nc2cccc(CC([NH3+])C(=O)[O-])c2)c(F)cc1F	-12.914669	-12.13884	-4.50353	false_Enamine	AF2_8_4	-9.852346333	4.648424979
[NH3+]C(Cc1cccc(NC(=O)c2c[nH]c3cc(Cl)c(Cl)cc3c2=O)c1)C(=O)[O-]	-10.309904	-11.296465	-17.71289	false_Enamine	AF2_8_4	-13.10641967	4.019701774
[NH3+]C(Cc1cccc(NC(=O)c2cc(Br)cn(C3CC3)c2=O)c1)C(=O)[O-]	-13.117844	-13.029145	-13.729289	false_Enamine	AF2_8_4	-13.29209267	0.381211691
CC[NH+](CC(=O)N1CC(CCC(=O)[O-])CC1C(=O)[O-])Cc1ccccc1Cl	0.139524	-3.131157	-5.131269	false_Enamine	AF2_8_4	-2.707634	2.660797533
[NH3+]C(Cc1cccc(NC(=O)c2cc(-c3ccc(Br)cc3)ns2)c1)C(=O)[O-]	-16.395606	-19.576311	-18.614919	false_Enamine	AF2_8_4	-18.195612	1.63128319
O=C([O-])CC1C[NH+](CC(Cc2ccccc2)Cc2ccccc2)CC1CC(=O)[O-]	-13.345935	0.058646	-15.239006	false_Enamine	AF2_8_4	-9.508765	8.33951104
CC(C)(C)OC(=O)N1CCC(C(=O)[O-])(n2cc(C([NH3+])c3ccccc3)nn2)CC1	4.356661	15.523401	13.211048	false_Enamine	AF2_8_4	11.03037	5.894110447
CC1=NS(=O)(=O)[N-]C(C)=C1CCC(=O)Nc1ccc(C[NH+]2CCCCC2)nc1	-18.110827	1.664454	-15.795014	false_Enamine	AF2_8_4	-10.747129	10.8109339
[NH3+]C(Cc1cccc(NC(=O)C(F)(F)c2ncccc2Br)c1)C(=O)[O-]	-8.672032	-9.331879	-11.568675	false_Enamine	AF2_8_4	-9.857528667	1.518178463
O=C([O-])CCC1CC(C(=O)[O-])[NH+](Cc2cn3cccc(Br)c3n2)C1	-24.268652	-24.11937	-3.655011	false_Enamine	AF2_8_4	-17.34767767	11.85843209
CCc1cc(C(=O)Nc2cccc(CC([NH3+])C(=O)[O-])c2)c2c(CC(C)(C)C)noc2n1	-0.956593	2.104972	1.078458	false_Enamine	AF2_8_4	0.742279	1.558222482
O=C(Nc1nnc(-c2ccc(Cl)cc2Cl)[n-]1)c1occc1C[NH+]1CCOCC1	1.459545	-0.800735	-12.274317	false_Enamine	AF2_8_4	-3.871835667	7.36399931
Cc1sc(=O)n(CC(=O)Nc2cccc(CC([NH3+])C(=O)[O-])c2)c1-c1ccccc1	-4.86025	-12.01225	-8.749839	false_Enamine	AF2_8_4	-8.540779667	3.58058031
Cc1cc(NC(=O)c2ccccc2Cl)sc1C(=O)Nc1cccc(CC([NH3+])C(=O)[O-])c1	-17.038614	-21.84288	-24.12609	false_Enamine	AF2_8_4	-21.002528	3.617695762
Cc1cc(C)c(S(=O)(=O)[N-]c2cc(C(=O)NC(C(=O)[O-])C(C)O)ccc2C)c(C)c1	11.202146	8.757257	11.343102	false_Enamine	AF2_8_4	10.43416833	1.453956968
CCCS(=O)(=O)[N-]c1ccccc1C(=O)N1CCCC(n2cc(C(=O)[O-])cn2)C1	10.021034	10.185003	10.121749	false_Enamine	AF2_8_4	10.109262	0.082694632
COc1ccc(-c2nc(C)sc2CC(=O)Nc2cccc(CC([NH3+])C(=O)[O-])c2)cc1	-11.627137	-1.465575	-6.638648	false_Enamine	AF2_8_4	-6.57712	5.081060405
O=C(CC[N-]S(=O)(=O)C(F)(F)F)N1CCC[NH+](Cc2ccccc2)CCC1	1.131361	-6.200363	-5.080312	false_Enamine	AF2_8_4	-3.383104667	3.949547917
[NH3+]C(Cc1cccc(NC(=O)CN2Cc3c(cnn3-c3ccccc3)C2=O)c1)C(=O)[O-]	-12.944302	-23.346589	-16.382011	false_Enamine	AF2_8_4	-17.557634	5.299854789
CCOC(=O)c1c(C)nn2c(=O)cc(C[NH+]3CCCC(Oc4ccc(Cl)cn4)C3)[n-]c12	11.29829	-5.734954	-5.351643	false_Enamine	AF2_8_4	0.070564333	9.725384289
CC1CCCCN1S(=O)(=O)c1ccc(C(=O)Nc2cccc(CC([NH3+])C(=O)[O-])c2)cc1	-17.70239	-9.664231	-10.794912	false_Enamine	AF2_8_4	-12.720511	4.351315739
[NH3+]C(Cc1cccc(NC(=O)c2ccc(F)c(COc3ccc(F)cc3)c2)c1)C(=O)[O-]	-31.007766	-29.890541	-13.71691	false_Enamine	AF2_8_4	-24.871739	9.676502748
CC[NH+](CC)Cc1ccc(C(=O)NC(Cc2nccc([O-])n2)C(=O)[O-])o1	5.113971	-23.067782	9.63954	false_Enamine	AF2_8_4	-2.771423667	17.72221247
[NH3+]C(Cc1cccc(NS(=O)(=O)c2ccc3c(c2)Cc2ccccc2-3)c1)C(=O)[O-]	-10.036545	-11.900261	-10.210641	false_Enamine	AF2_8_4	-10.71581567	1.029446655
Cc1c(C(=O)Nc2cccc(CC([NH3+])C(=O)[O-])c2)cnn1-c1ccc(C(F)(F)F)cc1	-23.139945	-25.724517	-25.771385	false_Enamine	AF2_8_4	-24.87861567	1.505915309
Cc1cc([N-]S(=O)(=O)C(F)(F)F)ccc1C(=O)NCC(C[NH+](C)C)c1ccccc1	-1.475277	-1.559441	-4.800836	false_Enamine	AF2_8_4	-2.611851333	1.89618335
O=C(NCCc1ccc(-n2cccn2)cc1)NC1(C(=O)[O-])CC[NH+](Cc2ccccc2)CC1	-8.250548	-8.019655	-3.243981	false_Enamine	AF2_8_4	-6.504728	2.826248599
Cc1c(Br)cccc1C[NH+]1CC(CC(=O)[O-])C(CC(=O)[O-])C1	-18.507148	-15.998061	-11.755482	false_Enamine	AF2_8_4	-15.42023033	3.412721004
Cc1ccc(Cl)cc1Oc1ccccc1C[NH2+]C(CC(F)C(=O)[O-])C(=O)[O-]	-12.547592	-14.755629	-13.765839	false_Enamine	AF2_8_4	-13.68968667	1.105986542
O=C([O-])COc1ccc(S(=O)(=O)N2CCC(n3c[nH+]c4c3CCCC4)CC2)cc1F	-8.676518	-5.282098	-10.549338	false_Enamine	AF2_8_4	-8.169318	2.669998724
CCS(=O)(=O)N1CCC(C(=O)Nc2cccc(CC([NH3+])C(=O)[O-])c2)(c2ccccc2)CC1	14.433675	-5.281003	-1.126611	false_Enamine	AF2_8_4	2.675353667	10.39270579
C/C(=C\c1ccccc1C(F)(F)F)C[NH2+]C(Cc1nccc([O-])n1)C(=O)[O-]	-9.271868	-14.440074	-11.302075	false_Enamine	AF2_8_4	-11.671339	2.603815516
Cc1nc(C(=O)N2CCC[NH+](Cc3ccccc3)CCC2)nn1-c1nnc(C(F)(F)F)[n-]1	-7.948347	-7.299437	3.173798	false_Enamine	AF2_8_4	-4.024662	6.24248675
[NH3+]C(Cc1cccc(NC(=O)c2cc(Br)sc2Br)c1)C(=O)[O-]	-15.844276	-15.513154	-12.526577	false_Enamine	AF2_8_4	-14.62800233	1.827403012
COc1cc(C(=O)[N-]S(=O)(=O)c2ccc(Br)c(C#N)c2)ccc1C[NH3+]	-4.534634	-4.804183	-4.34563	false_Enamine	AF2_8_4	-4.561482333	0.230452464
[NH3+]C(Cc1cccc(NC(=O)C2(c3ccc(Br)cn3)CCC2)c1)C(=O)[O-]	1.301288	-6.175839	-14.25174	false_Enamine	AF2_8_4	-6.375430333	7.778434773
C[NH+]1CCN(c2cc3ncn(Cc4cc(=O)nc(SC(C)(C)C)[n-]4)c(=O)c3cn2)CC1	-9.598708	13.282211	8.196395	false_Enamine	AF2_8_4	3.959966	12.01435024
[NH3+]C(Cc1cccc(NC(=O)c2ccc(Sc3ccccc3Cl)nn2)c1)C(=O)[O-]	-15.912455	-20.467563	-21.772992	false_Enamine	AF2_8_4	-19.38433667	3.076769076
O=S(=O)(Cc1ccc(Br)cc1F)[N-]c1ccc(C[NH+]2CCCCC2)nc1	-4.385088	4.373859	1.321119	false_Enamine	AF2_8_4	0.43663	4.445956447
CC1=NS(=O)(=O)[N-]C(C)=C1CCC(=O)N1CCC[NH+](Cc2ccccc2)CCC1	3.450799	-2.308258	-5.59055	false_Enamine	AF2_8_4	-1.482669667	4.576865194
[NH3+]C(Cc1ccc(NC(=O)C2CCOC2c2ccccc2C(F)(F)F)cc1)C(=O)[O-]	-9.679625	-17.378587	-9.918517	false_Enamine	AF2_8_4	-12.32557633	4.377665467
O=C([O-])C(Cc1ccnc(C(F)(F)F)c1)[NH2+]Cc1ccc(F)c([O-])c1F	-7.431134	-6.287796	-14.01792	false_Enamine	AF2_8_4	-9.245616667	4.172285318
Cc1cc(C(=O)Nc2cccc(CC([NH3+])C(=O)[O-])c2)cc(C)c1OCC(=O)N1CCCCC1	-17.998548	-9.211972	-9.466167	false_Enamine	AF2_8_4	-12.22556233	5.001167504
Cc1nn2cc(S(=O)(=O)[N-]c3ccc(C[NH+]4CCCCC4)nc3)cnc2c1Cl	-1.095565	10.90541	10.569719	false_Enamine	AF2_8_4	6.793188	6.83392201
COc1ccc(CC(NC(=O)NCc2ccccc2C[NH+]2CCC(O)CC2)C(=O)[O-])cc1	7.061583	10.748886	5.350718	false_Enamine	AF2_8_4	7.720395667	2.758727974
Cn1ncc(CC([NH2+]Cc2c(F)cccc2OC(F)(F)F)C(=O)[O-])c1[O-]	-4.585871	-0.675513	-7.897687	false_Enamine	AF2_8_4	-4.386357	3.615218347
C[NH+](C)C(CCC(=O)N1CC(CC(=O)[O-])CC1C(=O)[O-])c1ccccc1	-7.16753	-4.551807	-6.828073	false_Enamine	AF2_8_4	-6.18247	1.42235865
O=C([N-]c1[n-]nnc1C(=O)N1CCCC1)c1ccnc(-c2ccc[nH+]c2)n1	-1.878296	25.157978	-1.103822	false_Enamine	AF2_8_4	7.391953333	15.39070099
CN(CCc1ccccc1-c1nn[n-]n1)C(=O)c1ccn2c(=O)[n-][nH+]c2c1	10.49251	-7.253533	-2.1883	false_Enamine	AF2_8_4	0.350225667	9.14131254
COCCc1ccc(OC)c(S(=O)(=O)[N-]c2ccc3c(C(=O)[O-])n[nH]c3c2)c1	3.864445	-0.841839	-0.998411	false_Enamine	AF2_8_4	0.674731667	2.763481872
COc1cc(C[NH+]2Cc3nnc([O-])n3CC2C(=O)[O-])cc2c1OCCO2	-1.400607	-6.898889	-1.176855	false_Enamine	AF2_8_4	-3.158783667	3.240957755
CCC1(C(=O)[O-])CCCN1C(=O)NCC(c1ccccc1Cl)[NH+]1CCOCC1	17.551914	5.481475	8.880592	false_Enamine	AF2_8_4	10.63799367	6.224164191
CCN(CC)C(=O)c1ccc(S(=O)(=O)Nc2cccc(CC([NH3+])C(=O)[O-])c2)cc1	-7.439951	2.716536	-1.26432	false_Enamine	AF2_8_4	-1.995911667	5.117614368
Cc1cc(F)c2nc([O-])cc(C(=O)NC3CCC[NH+](CC(=O)[O-])C3)c2c1	-22.955919	-1.457079	-1.158566	false_Enamine	AF2_8_4	-8.523854667	12.49942551
CCSCC1CC[NH+](Cc2cc(=O)n3nc(C)c(C(=O)[O-])c3[n-]2)CC1	14.508494	11.784733	16.661898	false_Enamine	AF2_8_4	14.318375	2.444134517
[NH3+]C(Cc1ccc(NS(=O)(=O)c2ccc(OC3CCOCC3)cc2)cc1)C(=O)[O-]	-5.185002	-1.433284	-2.548999	false_Enamine	AF2_8_4	-3.055761667	1.926513246
O=C(c1ccccc1S(=O)(=O)[N-]c1ccc(C[NH+]2CCCCC2)nc1)N1CCOCC1	4.488017	2.47063	14.031558	false_Enamine	AF2_8_4	6.996735	6.175274371
CCc1[n-]c(=O)sc1S(=O)(=O)[N-]c1ccc(C[NH+]2CCCCC2)nc1	-4.823565	12.970071	-0.964371	false_Enamine	AF2_8_4	2.394045	9.36015967
[NH3+]C(Cc1cccc(NC(=O)c2ccc(Cn3ccc(C(F)(F)F)n3)cc2)c1)C(=O)[O-]	-19.001322	-11.270896	-13.245543	false_Enamine	AF2_8_4	-14.50592033	4.016377074
[NH3+]C(Cc1cccc(NC(=O)CCc2ncc(-c3ccccc3Br)o2)c1)C(=O)[O-]	-17.985608	-13.004245	-23.331865	false_Enamine	AF2_8_4	-18.10723933	5.164884253
Cc1[n-]c(-c2ncccn2)nc(=O)c1CC(=O)NCC(C[NH+](C)C)c1ccccc1	0.627469	-7.226303	-6.830542	false_Enamine	AF2_8_4	-4.476458667	4.42455816
CN(C(=O)CCNC(=O)c1ccc(-c2cccs2)[n-]c1=O)C1CC[NH+](C)CC1	-7.198541	-18.106875	-15.451367	false_Enamine	AF2_8_4	-13.58559433	5.688476808
CC1(C)Cc2cc(S(=O)(=O)Nc3cccc(CC([NH3+])C(=O)[O-])c3)ccc2NC1=O	-7.113563	14.738952	-6.052365	false_Enamine	AF2_8_4	0.524341333	12.32164366
COc1ccc(S(=O)(=O)[N-]c2ccc(C[NH+]3CCCCC3)nc2)c2cccnc12	11.764903	17.094543	-3.006588	false_Enamine	AF2_8_4	8.617619333	10.41359269
[NH3+]C(Cc1cccc(NC(=O)c2cnn3c(C(F)F)cc(-c4ccccc4)nc23)c1)C(=O)[O-]	-19.630422	-0.143175	-13.802879	false_Enamine	AF2_8_4	-11.19215867	10.00250441
[NH3+]C(Cc1cccc(NS(=O)(=O)c2ccc(OC(F)(F)F)c(Cl)c2)c1)C(=O)[O-]	-13.343909	-6.469648	-7.51543	false_Enamine	AF2_8_4	-9.109662333	3.704058399
Cc1ccccc1Oc1ccc(S(=O)(=O)Nc2cccc(CC([NH3+])C(=O)[O-])c2)cc1	-24.880317	-14.896594	-18.735084	false_Enamine	AF2_8_4	-19.50399833	5.03608014
O=C([O-])CC1CC(C(=O)[O-])[NH+](Cc2csc(COCC(F)F)n2)C1	-5.93667	-4.136733	-12.344563	false_Enamine	AF2_8_4	-7.472655333	4.314111326
O=C([O-])CC1CC(C(=O)[O-])[NH+](Cc2ccn(-c3ccc(F)cc3F)n2)C1	-15.746569	-15.328802	-15.26811	false_Enamine	AF2_8_4	-15.447827	0.260491778
CCc1ccc(C(=O)[O-])cc1S(=O)(=O)Nc1cnn(-c2cc[nH+]cc2)c1C(F)F	8.984664	-3.735228	-0.140902	false_Enamine	AF2_8_4	1.702844667	6.557321439
[NH3+]C(Cc1ccc(NC(=O)c2nc(C3CC3)sc2Br)cc1)C(=O)[O-]	-5.577931	-5.799868	-17.006949	false_Enamine	AF2_8_4	-9.461582667	6.535421091
C[NH+](C)Cc1cccc(COC(=O)c2ccc(S(=O)(=O)[N-]c3nccs3)cc2)c1	-4.899224	-9.047251	2.723446	false_Enamine	AF2_8_4	-3.741009667	5.970211244
Cc1c([N-]S(=O)(=O)c2cc(Cl)cc(C(=O)[O-])c2C)cccc1S(C)(=O)=O	9.523083	-10.516288	9.794139	false_Enamine	AF2_8_4	2.933644667	11.6487718
COc1ccc(-c2ccncc2)cc1C[NH2+]C(Cc1ccc(OC(F)F)cc1)C(=O)[O-]	-6.653945	-6.741322	-4.900873	false_Enamine	AF2_8_4	-6.098713333	1.038279723
CCOC(=O)c1c(C)n[n-]c1S(=O)(=O)NC(CC(=O)[O-])c1c(F)cccc1F	-18.787304	-17.690564	-4.217464	false_Enamine	AF2_8_4	-13.56511067	8.113851324
CN(c1ccc(C([N-]c2nccn(C3CC3)c2=O)C(F)(F)F)cc1)C1CC[NH2+]CC1	13.556563	12.310006	5.093634	false_Enamine	AF2_8_4	10.32006767	4.568936719
CCCS(=O)(=O)[N-]c1ccccc1C(=O)NCC(C[NH+](C)C)c1ccccc1	11.141053	26.605243	9.544837	false_Enamine	AF2_8_4	15.763711	9.422902337
Cc1cc(C)c(S(=O)(=O)[N-]c2cc(C(=O)NC(C)(C)c3nnn[n-]3)ccc2C)c(C)c1	17.613737	1.866754	12.094546	false_Enamine	AF2_8_4	10.52501233	7.989959033
CN(CC1CCC[NH2+]1)c1cnc(C(=O)[N-]c2ccc(C(N)=O)cc2-n2ccnc2)cn1	6.917749	1.140422	3.205693	false_Enamine	AF2_8_4	3.754621333	2.927519181
O=C(c1c[n-]c(=O)c(Br)c1)N1CCC(n2c[nH+]c3c2CCCC3)CC1	-0.877913	-5.544092	-5.332496	false_Enamine	AF2_8_4	-3.918167	2.635061955
[NH3+]C(Cc1cccc([N-]S(=O)(=O)c2cccc3c(Cl)ccnc23)c1)C(=O)[O-]	-11.984774	0.295387	0.515135	false_Enamine	AF2_8_4	-3.724750667	7.154233809
Cc1cc(C)n(-c2ccc(C[NH+]3CC(CCC(=O)[O-])CC3C(=O)[O-])cc2)n1	-11.501981	-11.221752	-15.374833	false_Enamine	AF2_8_4	-12.699522	2.321120157
[NH3+]C(Cc1cccc(NC(=O)c2ccc3c(c2)nnn3CCc2ccccc2)c1)C(=O)[O-]	-7.375449	-11.144173	-10.925557	false_Enamine	AF2_8_4	-9.815059667	2.115590554
Cc1ccnc2c(S(=O)(=O)[N-]c3ccc(OC(F)F)c(C(=O)[O-])c3)cccc12	-9.714505	5.507716	-9.724987	false_Enamine	AF2_8_4	-4.643925333	8.791580847
COC(=O)COCC1CC[NH+](Cc2ccc(-c3ccccc3-c3nn[n-]n3)cc2)CC1	9.076943	15.931088	1.432708	false_Enamine	AF2_8_4	8.813579667	7.252777112
CCN1C(=O)CC(C(=O)Nc2ccc(CC([NH3+])C(=O)[O-])cc2)C1c1nccn1CC	1.549505	5.576394	-2.255347	false_Enamine	AF2_8_4	1.623517333	3.916395044
[NH3+]C(Cc1cccc(NC(=O)c2cc3ccc(Br)cc3c(=O)[nH]2)c1)C(=O)[O-]	-11.820378	-21.419346	-29.37932	false_Enamine	AF2_8_4	-20.87301467	8.792210728
O=C(c1ccc(-n2[nH]c(=O)[n-]c2=O)cc1)N1CCC[NH+](Cc2ccccc2)CCC1	0.80188	-10.809768	-1.365312	false_Enamine	AF2_8_4	-3.791066667	6.174204936
O=S(=O)([N-]c1ncc(C2C[NH2+]C2)s1)c1c([O-])cc(Cl)cc1Cl	-2.505598	-2.887099	-7.810749	false_Enamine	AF2_8_4	-4.401148667	2.958955319
COC(=O)c1cc(Cl)c(C)c(S(=O)(=O)Nc2cccc(CC([NH3+])C(=O)[O-])c2)c1	2.534385	0.25114	-2.936121	false_Enamine	AF2_8_4	-0.050198667	2.747674056
Cc1nn2c(=O)cc(C[NH+]3CCCCC34CCC(F)(F)CC4)[n-]c2c1C(=O)[O-]	24.994224	24.811828	24.672074	false_Enamine	AF2_8_4	24.826042	0.161544681
CC(C)(CC(=O)Nc1cccc(CC([NH3+])C(=O)[O-])c1)NC(=O)OCc1ccccc1	-8.822415	-10.871444	-7.118899	false_Enamine	AF2_8_4	-8.937586	1.878921702
[NH3+]C(Cc1cccc(NC(=O)C2Cc3ccc(Br)cc3C(=O)O2)c1)C(=O)[O-]	-12.363368	-17.584994	-14.342956	false_Enamine	AF2_8_4	-14.76377267	2.636125855
COC(=O)c1ccc(C(F)(F)F)cc1S(=O)(=O)Nc1cccc(CC([NH3+])C(=O)[O-])c1	-5.731461	1.594643	1.542976	false_Enamine	AF2_8_4	-0.864614	4.214892307
Cc1nn(Cc2ccc(C(=O)Nc3cccc(CC([NH3+])C(=O)[O-])c3)cc2)c(C)c1Cl	-10.867012	-28.081701	-10.146165	false_Enamine	AF2_8_4	-16.36495933	10.15339508
O=C([O-])C(F)CC([NH2+]Cc1cccc(OCc2ccc(Cl)cc2)c1)C(=O)[O-]	-29.070597	-12.90832	-17.774667	false_Enamine	AF2_8_4	-19.91786133	8.291547559
CCc1[n-]c(=O)sc1S(=O)(=O)[N-]C(CC1CCCC[NH2+]1)C(F)(F)F	-6.127228	10.563171	-11.066279	false_Enamine	AF2_8_4	-2.210112	11.33428979
[NH3+]C(Cc1cccc(NS(=O)(=O)c2ccc(OC(F)(F)F)cc2F)c1)C(=O)[O-]	-14.354616	-16.883137	-18.035735	false_Enamine	AF2_8_4	-16.424496	1.882929353
CC(C)S(=O)(=O)[N-]c1ccc(S(=O)(=O)N2C(C(=O)[O-])CCC2(C)C)cc1F	-5.961444	4.435612	-0.699485	false_Enamine	AF2_8_4	-0.741772333	5.198656993
O=C([O-])CC1C[NH+](Cc2ccc(Br)cc2Cl)CC1CC(=O)[O-]	-31.423921	-30.922657	-21.193813	false_Enamine	AF2_8_4	-27.846797	5.767101827
O=C([O-])C(Cc1csc(C(F)(F)F)c1)[NH2+]Cc1ccc(F)c([O-])c1F	-3.455768	-1.149577	-1.117841	false_Enamine	AF2_8_4	-1.907728667	1.340735293
COc1c(F)c(F)cc2c(=O)c(C(=O)Nc3cccc(CC([NH3+])C(=O)[O-])c3)cn(C3CC3)c12	6.044076	3.619966	-10.740795	false_Enamine	AF2_8_4	-0.358917667	9.07229905
COCC1(C(=O)[O-])CCC[NH+](Cc2cc(=O)nc(SC(C)(C)C)[n-]2)C1	16.317292	5.418042	5.323728	false_Enamine	AF2_8_4	9.019687333	6.32008696
COCc1csc(C[NH2+]C2CCc3cc(C(=O)[O-])c(C(=O)[O-])cc32)c1	-10.534429	-8.113409	-6.058552	false_Enamine	AF2_8_4	-8.235463333	2.240433368
CCOC(=O)c1c(C)nn2c(=O)cc(C[NH+]3CCC(O)(Cc4cccc(F)c4)C3)[n-]c12	-6.101266	-7.740314	-6.557214	false_Enamine	AF2_8_4	-6.799598	0.845979958
O=C([O-])CCC1CC(C(=O)[O-])N(C(=O)c2ccc(C[NH+]3CCCCC3)cc2)C1	-1.874184	7.897837	10.457027	false_Enamine	AF2_8_4	5.49356	6.507695606
Cn1cc(Br)c(C[NH+](C)Cc2ccc(-c3ccccc3-c3nn[n-]n3)cc2)n1	6.006323	-0.26933	4.395776	false_Enamine	AF2_8_4	3.377589667	3.259368451
CC(C)C1(C)N=C(c2ncc(C(=O)N3CCC[NH+]4CCCC34)cc2[O-])[N-]C1=O	5.20839	1.229276	10.418471	false_Enamine	AF2_8_4	5.618712333	4.608318511
[NH3+]C(Cc1ccc(NC(=O)c2cc(C(F)(F)F)cnc2N2CCOCC2)cc1)C(=O)[O-]	3.243703	-1.590131	-6.961681	false_Enamine	AF2_8_4	-1.769369667	5.10505245
CC(c1ccc(F)c(Br)c1)[NH+]1CC(CC(=O)[O-])C(CC(=O)[O-])C1	-0.430751	-0.730428	-2.261253	false_Enamine	AF2_8_4	-1.140810667	0.98183239
Cc1cc(-c2ccccc2)n(-c2ccc(C(=O)Nc3cccc(CC([NH3+])C(=O)[O-])c3)cc2)n1	-25.679326	1.919628	-10.340548	false_Enamine	AF2_8_4	-11.36674867	13.82806499
COc1ccc(S(=O)(=O)[N-]c2cnn(-c3ncccc3Cl)c2)c(OC)c1C(=O)[O-]	-1.036589	-0.184456	25.973374	false_Enamine	AF2_8_4	8.250776333	15.35413246
COc1ccc(C(CC(=O)[O-])NC(=O)c2ccc(-c3ccco3)[n-]c2=O)c(OC)c1	-1.110028	-26.822622	-2.205377	false_Enamine	AF2_8_4	-10.046009	14.53929177
Cc1ccccc1-n1nc(C)c2cc(C(=O)Nc3cccc(CC([NH3+])C(=O)[O-])c3)sc21	-12.746218	-14.250698	-21.264247	false_Enamine	AF2_8_4	-16.08705433	4.546246578
CC(C)(C)OC(=O)N1CCc2cc(C[NH2+]CC3(F)CCC(C(=O)[O-])CC3)ccc2C1	-8.245468	-1.23378	-16.917365	false_Enamine	AF2_8_4	-8.798871	7.856424172
O=S(=O)([N-]c1cnn(-c2ncccc2Cl)c1)c1ccc2c(c1)S(=O)(=O)[N-]C=N2	4.207318	20.046201	20.317023	false_Enamine	AF2_8_4	14.85684733	9.223756957
[NH3+]C(Cc1ccc(NC(=O)c2cc3c(Br)cccc3c(=O)o2)cc1)C(=O)[O-]	-5.157822	-19.479894	-15.080174	false_Enamine	AF2_8_4	-13.23929667	7.33635186
[NH3+]C(Cc1cccc(NC(=O)c2ccc(NC(=O)CSc3cccs3)cc2)c1)C(=O)[O-]	-10.93255	-11.838598	-5.956985	false_Enamine	AF2_8_4	-9.576044333	3.166768635
CCOC(=O)c1c(C)nn2c(=O)cc(C[NH+](Cc3ccccc3F)C3CCOCC3)[n-]c12	8.349826	4.475692	13.271929	false_Enamine	AF2_8_4	8.699149	4.408510662
CCSc1ccc(CC(=O)Nc2cccc(CC([NH3+])C(=O)[O-])c2)c(Br)c1	-16.768168	-3.860522	-15.29973	false_Enamine	AF2_8_4	-11.97614	7.066577614
C[NH+](CCNC(=O)c1n[n-]c(C(F)(F)F)c1Br)CCC(=O)[O-]	-26.051199	-20.118082	-8.999634	false_Enamine	AF2_8_4	-18.38963833	8.656188848
CCc1cc(S(=O)(=O)[N-]c2ccc3c(C(=O)[O-])n[nH]c3c2)ccc1Br	-17.326393	-17.610002	5.21377	false_Enamine	AF2_8_4	-9.907541667	13.09620779
O=C([O-])c1cc2c(cc1C(=O)[O-])C([NH2+]CC1CCC(C(F)(F)F)CC1)CC2	-10.068703	-11.314532	-9.072264	false_Enamine	AF2_8_4	-10.151833	1.123443098
CC[NH+]1CCN(c2ccc(CNC(=O)NC(Cc3ccc(OC)cc3)C(=O)[O-])cn2)CC1	-7.831996	-1.948619	7.84714	false_Enamine	AF2_8_4	-0.644491667	7.920504245
[NH3+]C(Cc1cccc(NS(=O)(=O)c2c(Cl)nc3cc(Cl)ccn23)c1)C(=O)[O-]	-17.875333	-13.878647	-8.869941	false_Enamine	AF2_8_4	-13.541307	4.512163558
O=C([O-])c1cc2c(cc1C(=O)[O-])C([NH2+]Cc1cscc1Br)CC2	-9.926422	-14.597962	-12.776415	false_Enamine	AF2_8_4	-12.43359967	2.354562222
CCOC(=O)c1c(C)nn2c(=O)cc(C[NH+]3CCC(c4nc(CC)cs4)CC3)[n-]c12	1.235101	6.513712	4.121068	false_Enamine	AF2_8_4	3.956627	2.643144747
Cc1cc(C)cc(C(=O)N2CCCC(C(=O)Nc3cccc(CC([NH3+])C(=O)[O-])c3)C2)c1	-11.784118	-12.211754	-6.512927	false_Enamine	AF2_8_4	-10.16959967	3.173981629
[NH3+]C(Cc1cccc(NC(=O)Cn2c(C3CCCCC3)nc3ccccc32)c1)C(=O)[O-]	-9.47244	-9.229304	-9.266526	false_Enamine	AF2_8_4	-9.322756667	0.130958751
CC(C(=O)[O-])[NH+](CC(=O)[O-])Cc1c(C(C)(C)C)nn(-c2ccccc2)c1Cl	-0.08475	3.397844	-3.646445	false_Enamine	AF2_8_4	-0.111117	3.522218519
CCOC(=O)c1cc(Cl)cc(S(=O)(=O)Nc2cccc(CC([NH3+])C(=O)[O-])c2)c1	0.709892	-5.721085	-3.640641	false_Enamine	AF2_8_4	-2.883944667	3.281586247
CCOc1ccc(Cl)cc1C[NH2+]C1CCc2cc(C(=O)[O-])c(C(=O)[O-])cc21	2.094973	-2.904265	-10.794632	false_Enamine	AF2_8_4	-3.867974667	6.498617661
CC(C)(C)Cc1nc(-c2ccc(C(=O)Nc3cccc(CC([NH3+])C(=O)[O-])c3)cc2)no1	-1.600249	-16.08699	-1.570833	false_Enamine	AF2_8_4	-6.419357333	8.372428403
Cc1nc(C(C)NC(=O)c2ccc([N-]S(=O)(=O)c3ccccc3)cc2)sc1C(=O)[O-]	4.454939	-17.411747	-15.980069	false_Enamine	AF2_8_4	-9.645625667	12.23241057
O=C([O-])C(Cc1ccc(OC(F)F)cc1)[NH2+]Cc1cc(Br)cc2c1OCC2	-7.719641	-6.743366	-2.713462	false_Enamine	AF2_8_4	-5.725489667	2.653773015
[NH3+]C(Cc1cccc(NC(=O)c2cnc3sc(Cc4ccccc4)cn3c2=O)c1)C(=O)[O-]	-10.036896	-10.796216	-8.15565	false_Enamine	AF2_8_4	-9.662920667	1.359426483
[NH3+]C(Cc1ccc(NC(=O)CCC(=O)c2cc(Br)cs2)cc1)C(=O)[O-]	-29.196665	-10.927397	-17.48306	false_Enamine	AF2_8_4	-19.202374	9.255191451
CC(C)S(=O)(=O)[N-]c1ccc(S(=O)(=O)NCC(F)(F)CC(=O)[O-])cc1F	-10.827872	-9.703323	-15.527563	false_Enamine	AF2_8_4	-12.019586	3.089592139
CC(C)C(NC(=O)c1ccc(Cl)cc1Cl)C(=O)Nc1cccc(CC([NH3+])C(=O)[O-])c1	4.365177	-4.610666	0.495438	false_Enamine	AF2_8_4	0.083316333	4.502090913
[NH3+]C(Cc1cccc(NC(=O)CCC(=O)N2CCN(c3ccccc3)CC2)c1)C(=O)[O-]	-17.708859	-11.456307	-17.148945	false_Enamine	AF2_8_4	-15.438037	3.459625163
CC1=NS(=O)(=O)[N-]C(C)=C1CCC(=O)Nc1cnn(-c2cc[nH+]cc2)c1C(F)F	6.719786	-8.745975	-7.94211	false_Enamine	AF2_8_4	-3.322766333	8.706388043
CC(C(=O)[O-])[NH+](CC(=O)[O-])Cc1ccc(OCc2c(F)cccc2Cl)cc1	-21.751708	-6.393733	-17.602559	false_Enamine	AF2_8_4	-15.24933333	7.944816065
Cc1cc(F)c(C[NH2+]C(Cc2nccc([O-])n2)C(=O)[O-])c(Br)c1	-12.394428	-19.696278	-20.530225	false_Enamine	AF2_8_4	-17.54031033	4.475929584
COc1ccc(C(=O)NC(C(=O)Nc2cccc(CC([NH3+])C(=O)[O-])c2)c2ccccc2)cc1	-5.549554	-7.326654	-5.994261	false_Enamine	AF2_8_4	-6.290156333	0.924763018
CC1CCc2nc(C[NH2+]C3CCc4cc(C(=O)[O-])c(C(=O)[O-])cc43)sc2C1	-4.812076	-3.482111	3.17379	false_Enamine	AF2_8_4	-1.706799	4.278704648
COc1ccc(CC(=O)[O-])cc1S(=O)(=O)Nc1cnn(-c2cc[nH+]cc2)c1C(F)F	-7.644438	-14.534023	-1.218234	false_Enamine	AF2_8_4	-7.798898333	6.659238145
CC(C)(C)c1ccc(C[NH2+]C(CC(F)C(=O)[O-])C(=O)[O-])c(Br)c1	-5.084851	-4.383746	-4.620823	false_Enamine	AF2_8_4	-4.696473333	0.356622048
Cc1nc([O-])cc(C[NH2+]C(Cc2ccc(Br)cc2F)C(=O)[O-])n1	-1.721169	-19.884475	-21.852396	false_Enamine	AF2_8_4	-14.48601333	11.0983835
CC1(C)CCC(C(=O)[O-])N1S(=O)(=O)c1ccc(S(=O)(=O)[N-]CC(F)(F)F)cc1	-12.881459	-12.616017	-9.879662	false_Enamine	AF2_8_4	-11.79237933	1.66177031
COCCN(C(=O)c1ccc(-c2ccccc2-c2nn[n-]n2)cc1)c1ncc(C(=O)[O-])s1	5.690971	-8.181859	9.839485	false_Enamine	AF2_8_4	2.449532333	9.437817723
CC(C)NS(=O)(=O)c1cc(C(=O)Nc2cccc(CC([NH3+])C(=O)[O-])c2)ccc1F	-6.033269	-12.15681	-21.515965	false_Enamine	AF2_8_4	-13.235348	7.797493316
CC(NC(=O)c1cccc(Cl)c1Cl)C(=O)Nc1cccc(CC([NH3+])C(=O)[O-])c1	-18.071432	-17.706209	-17.80525	false_Enamine	AF2_8_4	-17.86096367	0.188878187
CS(=O)(=O)[N-]c1ccc(S(=O)(=O)N2CCC(c3ccccc3)C2C(=O)[O-])cc1F	12.208981	12.111563	11.987886	false_Enamine	AF2_8_4	12.10281	0.110807089
Cc1c([N-]S(=O)(=O)c2ccc3c(c2)S(=O)(=O)[N-]C=N3)cccc1S(C)(=O)=O	2.904906	1.939082	4.8366	false_Enamine	AF2_8_4	3.226862667	1.475345624
O=C([O-])CC1CC(C(=O)[O-])[NH+](Cc2cc3c(cc2Br)OCO3)C1	-15.809319	-13.265865	-23.783341	false_Enamine	AF2_8_4	-17.61950833	5.487432407
C[NH+](C)C1CC(C(=O)[O-])CN(C(=O)C[C-]2c3ccccc3Oc3ccccc32)C1	4.67193	-3.954631	-1.099017	false_Enamine	AF2_8_4	-0.127239333	4.394616314
CCOC(=O)c1c(C)n[n-]c1S(=O)(=O)N1CCC[NH+](Cc2ccccc2)CCC1	12.29031	4.335388	8.588165	false_Enamine	AF2_8_4	8.404621	3.980635917
COC(=O)c1cc(Br)ccc1S(=O)(=O)[N-]c1nn[n-]c1-c1ccnn1C	8.541702	28.100073	21.24432	false_Enamine	AF2_8_4	19.295365	9.923773891
COc1ccccc1Cn1cnc2cc(C(=O)Nc3cccc(CC([NH3+])C(=O)[O-])c3)ccc21	-5.565592	-8.069408	-11.067083	false_Enamine	AF2_8_4	-8.234027667	2.754437426
[NH3+]C(Cc1ccc(NC(=O)c2sc(C(F)(F)F)nc2-c2ccccc2)cc1)C(=O)[O-]	3.039148	-18.265215	-18.03934	false_Enamine	AF2_8_4	-11.088469	12.23539646
CC(C)(C)c1ccc(S(=O)(=O)NCCC(=O)Nc2cccc(CC([NH3+])C(=O)[O-])c2)cc1	-5.537279	-14.293078	0.515671	false_Enamine	AF2_8_4	-6.438228667	7.445370673
[NH3+]C(Cc1cccc(NC(=O)C2CSCN2C(=O)c2c[nH]c3ccccc23)c1)C(=O)[O-]	-13.489303	-14.470898	-18.964498	false_Enamine	AF2_8_4	-15.64156633	2.919295862
[NH3+]C(Cc1cccc(NC(=O)CSCc2ccc(Br)cc2F)c1)C(=O)[O-]	-28.074467	-24.753338	-16.664536	false_Enamine	AF2_8_4	-23.16411367	5.868633303
[NH3+]C(Cc1cccc(NC(=O)c2cccnc2Oc2ccccc2Br)c1)C(=O)[O-]	-11.256225	-6.554872	-9.708767	false_Enamine	AF2_8_4	-9.173288	2.395982748
C[NH+](C)CCn1cc(C(=O)N2CCc3cc(S(=O)(=O)[N-]c4ncccn4)ccc32)nn1	-4.778841	-3.733577	1.257662	false_Enamine	AF2_8_4	-2.418252	3.226050528
Cc1ccc(-n2nc(C)c(C(=O)Nc3cccc(CC([NH3+])C(=O)[O-])c3)c2Cl)cc1Cl	-17.801937	-18.696694	-18.838653	false_Enamine	AF2_8_4	-18.44576133	0.562067984
O=C([O-])C(Cc1ccc(OC(F)F)cc1)[NH2+]Cc1cnn(Cc2ccccc2Cl)c1	-13.299024	-10.528051	-9.911379	false_Enamine	AF2_8_4	-11.24615133	1.804379596
[NH3+]C(Cc1cccc(NC(=O)Cc2cc3c(cc2Br)OCCO3)c1)C(=O)[O-]	-13.215578	-16.159235	-15.696731	false_Enamine	AF2_8_4	-15.023848	1.58299014
O=C(c1ccccc1[N-]S(=O)(=O)C1CC1)N1CCC[NH+](Cc2ccccc2)CCC1	5.713664	6.145924	2.735066	false_Enamine	AF2_8_4	4.864884667	1.857096616
CC(C)(C)NS(=O)(=O)c1ccc(Cl)c(C(=O)Nc2cccc(CC([NH3+])C(=O)[O-])c2)c1	1.770722	5.850414	-11.382711	false_Enamine	AF2_8_4	-1.253858333	9.005898842
[NH3+]C(Cc1cccc(NC(=O)c2cnc3ccc(F)cc3c2C(F)(F)F)c1)C(=O)[O-]	-13.162005	-1.822303	-15.167475	false_Enamine	AF2_8_4	-10.05059433	7.196114311
[NH3+]C(Cc1cccc(NS(=O)(=O)c2cc3c(Br)cncc3s2)c1)C(=O)[O-]	-12.253159	-14.014619	-13.762617	false_Enamine	AF2_8_4	-13.343465	0.952602557
[NH3+]C(Cc1cccc(NC(=O)c2cnc(-c3ccccc3Cl)nc2C2CC2)c1)C(=O)[O-]	-16.116457	-20.130568	-16.72033	false_Enamine	AF2_8_4	-17.655785	2.164388787
CCCS(=O)(=O)[N-]c1cc(OC)ccc1S(=O)(=O)[N-]C1(C(F)(F)F)CCOC1	11.24508	9.783692	31.389127	false_Enamine	AF2_8_4	17.472633	12.07416737
Cc1c([N-]S(=O)(=O)c2ccc(C(=O)[O-])cc2Br)cccc1S(C)(=O)=O	-0.554032	-3.830752	-2.298305	false_Enamine	AF2_8_4	-2.227696333	1.63950074
CC(C)(C)c1nc2ccc(S(=O)(=O)Nc3cccc(CC([NH3+])C(=O)[O-])c3)cc2s1	-15.474745	-7.664389	-3.879528	false_Enamine	AF2_8_4	-9.006220667	5.912922161
C[NH+](C)CC(CNS(=O)(=O)c1ccc(Cl)c(-c2nnn[n-]2)c1)c1ccccc1	-3.016423	11.505697	9.376141	false_Enamine	AF2_8_4	5.955138333	7.842221417
Cc1cc(C)c(S(=O)(=O)[N-]c2cnn(-c3ncccc3Cl)c2)c(C)c1CC(=O)[O-]	5.432544	1.32573	11.102823	false_Enamine	AF2_8_4	5.953699	4.909336899
COc1ccc(CC(NC(=O)NCC2CCCC[NH+]2Cc2ccccc2)C(=O)[O-])cc1	11.17691	0.157967	-7.243934	false_Enamine	AF2_8_4	1.363647667	9.269418688
O=C([O-])C1(c2ccc(S(=O)(=O)[N-]c3cccc(Cl)c3-n3cccn3)cc2)CC1	-9.632001	-14.515078	-9.416758	false_Enamine	AF2_8_4	-11.18794567	2.883390289
[NH3+]C(Cc1cccc(NC(=O)Cc2csc(NC(=O)c3ccccc3F)n2)c1)C(=O)[O-]	-11.563896	-10.996553	-18.000469	false_Enamine	AF2_8_4	-13.520306	3.890291107
CC(C)N(C)S(=O)(=O)c1ccc(F)c(C(=O)Nc2cccc(CC([NH3+])C(=O)[O-])c2)c1	-4.597652	-22.244847	-4.682618	false_Enamine	AF2_8_4	-10.50837233	10.164174
CN(CC1CC[NH2+]CC1)c1ccc2nc(C(=O)NC(C(=O)[O-])c3ccccc3)cc(=O)n2c1	-17.438936	-9.206198	-12.013994	false_Enamine	AF2_8_4	-12.886376	4.185126224
[NH3+]C(Cc1cccc(NC(=O)c2sccc2S(=O)(=O)N2CCSCC2)c1)C(=O)[O-]	-7.216728	-4.013269	-14.674284	false_Enamine	AF2_8_4	-8.634760333	5.470139119
O=C([O-])C1(NS(=O)(=O)c2ccc(S(=O)(=O)[N-]CC(F)(F)F)cc2)COC1	-3.872668	-1.703459	-4.095743	false_Enamine	AF2_8_4	-3.223956667	1.321505006
CCCS(=O)(=O)[N-]c1ccc(S(=O)(=O)NC(CC2CCOC2)C(=O)[O-])cc1F	-13.055223	-4.004627	23.49743	false_Enamine	AF2_8_4	2.14586	19.03668769
O=C([N-]c1ccsc1C(=O)N1CCC[NH+](Cc2ccccc2)CCC1)c1ccncc1	18.028392	12.910519	9.043127	false_Enamine	AF2_8_4	13.327346	4.507111641
CC([NH2+]Cc1ccc(S(C)(=O)=O)cc1)(C(=O)[O-])C(c1ccccc1)c1ccccc1	4.48299	3.364183	1.3129	false_Enamine	AF2_8_4	3.053357667	1.6077397
CCOc1cc(C[NH2+]C(C)(C)c2nnn[n-]2)cc(Br)c1OCc1ccccc1	2.03437	4.481955	4.79855	false_Enamine	AF2_8_4	3.771625	1.51281172
CC(c1ccc(Cl)cc1)N1CC(C(=O)Nc2ccc(CC([NH3+])C(=O)[O-])cc2)CC1=O	-9.373544	-7.553715	-4.737352	false_Enamine	AF2_8_4	-7.221537	2.335877936
CCOC(=O)c1nc(C2CCN(C(=O)NCCC(=O)N(C)C3CC[NH+](C)CC3)CC2)n[n-]1	19.316442	13.176277	6.083758	false_Enamine	AF2_8_4	12.85882567	6.622051266
CC(C)COc1cn(-c2ccccc2)nc1C(=O)Nc1cccc(CC([NH3+])C(=O)[O-])c1	2.421192	-4.889842	2.517893	false_Enamine	AF2_8_4	0.016414333	4.249217714
Cc1cc(F)ccc1S(=O)(=O)[N-]c1ccc(C(=O)NC(C)(C)c2nnn[n-]2)cc1	0.179024	-0.297724	11.839494	false_Enamine	AF2_8_4	3.906931333	6.873935191
[NH3+]C(Cc1cccc(NC(=O)C2CCN(C(=O)c3ccc(F)cc3F)CC2)c1)C(=O)[O-]	-17.457172	-16.866255	-16.638652	false_Enamine	AF2_8_4	-16.98735967	0.422484914
O=C(Nc1nnc([N-]S(=O)(=O)c2ccccc2)s1)c1occc1C[NH+]1CCOCC1	-12.600688	-0.125451	0.680917	false_Enamine	AF2_8_4	-4.015074	7.446283177
COCCC(NC(=O)c1ccc([N-]S(=O)(=O)c2ccc(F)c(Cl)c2)cc1)C(=O)[O-]	3.257337	-18.654594	0.157832	false_Enamine	AF2_8_4	-5.079808333	11.85781756
CCCOc1ccc(-c2nc(C(=O)Nc3cccc(CC([NH3+])C(=O)[O-])c3)cs2)cc1	-1.180326	-19.580066	-14.27827	false_Enamine	AF2_8_4	-11.679554	9.471145741
O=C([O-])c1cc2c(cc1C(=O)[O-])C(NS(=O)(=O)c1ccc(C3CCCCC3)cc1)CC2	-5.551585	-11.030873	-11.164652	false_Enamine	AF2_8_4	-9.249036667	3.202785635
[NH3+]C(Cc1cccc(NC(=O)c2ccc(Oc3ccc(Br)cn3)cc2)c1)C(=O)[O-]	-16.455999	-20.351822	-26.491154	false_Enamine	AF2_8_4	-21.09965833	5.059202344
CCCCS(=O)(=O)[N-]c1ccc(S(=O)(=O)[N-]c2nc(C(=O)N(C)C)cs2)cc1	17.3963	2.586642	4.816361	false_Enamine	AF2_8_4	8.266434333	7.984907452
O=S(=O)([N-]c1ccc(C[NH+]2CCCCC2)nc1)c1c(Cl)ccc2scnc12	-14.653793	-1.908223	-2.844752	false_Enamine	AF2_8_4	-6.468922667	7.103755938
[NH3+]C(Cc1cccc(NS(=O)(=O)c2cc3c(cc2Cl)CCCC(=O)N3)c1)C(=O)[O-]	1.646606	-6.590791	-5.166398	false_Enamine	AF2_8_4	-3.370194333	4.402662608
CS(=O)(=O)[N-]c1cc(F)ccc1NC(=O)c1cc(Br)cc(C(=O)[O-])c1	-2.903829	-19.39435	-2.555754	false_Enamine	AF2_8_4	-8.284644333	9.622861272
Cc1ccc(-c2cc(C(=O)Nc3cccc(CC([NH3+])C(=O)[O-])c3)c3c(C)noc3n2)c(C)c1	-4.30841	-10.385362	-9.437239	false_Enamine	AF2_8_4	-8.043670333	3.269382453
CCC1(C(=O)[O-])CCCN1C(=O)NC1CC[NH+](Cc2ccc(Cl)c(Cl)c2)CC1	9.452073	5.052499	9.666316	false_Enamine	AF2_8_4	8.056962667	2.604146013
Cc1ccc(C(=O)NC(C)(C)c2nnn[n-]2)cc1S(=O)(=O)[N-]c1cccc(Cl)c1	6.700619	12.357232	-0.415419	false_Enamine	AF2_8_4	6.214144	6.400206781
COC(=O)COc1cccc(C[NH+](C)Cc2ccc(-c3ccccc3-c3nn[n-]n3)cc2)c1	13.691641	7.669259	-0.153397	false_Enamine	AF2_8_4	7.069167667	6.941999101
[NH3+]C(Cc1cccc(NC(=O)c2cc(Br)cc3c2OCCO3)c1)C(=O)[O-]	-4.321058	1.005861	-14.437341	false_Enamine	AF2_8_4	-5.917512667	7.844400718
[NH3+]C(Cc1cccc(NC(=O)CS(=O)(=O)Cc2ccc(Br)cc2)c1)C(=O)[O-]	-9.567358	-27.956768	-18.444545	false_Enamine	AF2_8_4	-18.65622367	9.196532277
CCCCN(C)C(=O)c1ccccc1S(=O)(=O)Nc1cccc(CC([NH3+])C(=O)[O-])c1	-13.427944	-1.869333	1.962901	false_Enamine	AF2_8_4	-4.444792	8.012132628
[NH3+]C(Cc1ccc(NC(=O)Cc2c[nH]c3cccc(OCc4ccccc4)c23)cc1)C(=O)[O-]	-12.829978	-3.538361	5.210982	false_Enamine	AF2_8_4	-3.719119	9.021838201
[NH3+]C(Cc1cccc(NC(=O)c2cnnn2-c2cc(C(F)(F)F)ccc2Cl)c1)C(=O)[O-]	-7.644936	-7.86895	-3.824779	false_Enamine	AF2_8_4	-6.446221667	2.272997318
CCCCC(NC(=O)c1ccc([N-]S(=O)(=O)c2ccc(F)c(C)c2)cc1)C(=O)[O-]	3.718948	6.196935	3.927876	false_Enamine	AF2_8_4	4.614586333	1.374330093
CC1CCCN(S(=O)(=O)c2cc(C(=O)Nc3cccc(CC([NH3+])C(=O)[O-])c3)n(C)c2)C1	-17.178196	-2.147403	-2.936037	false_Enamine	AF2_8_4	-7.420545333	8.459568298
[NH3+]C(Cc1cccc(NC(=O)C2CC2c2ccc(Br)cc2Cl)c1)C(=O)[O-]	-16.441836	-7.056688	-15.379064	false_Enamine	AF2_8_4	-12.959196	5.139267613
[NH3+]C(Cc1cccc(NC(=O)c2ccc(Br)cc2OC(F)(F)F)c1)C(=O)[O-]	-20.217977	-19.929776	-13.1905	false_Enamine	AF2_8_4	-17.77941767	3.97673094
O=C(CCNC(=O)c1ccc(-c2nnn[n-]2)cc1)Nc1ccc(C[NH+]2CCCCC2)nc1	7.6768	14.451521	3.499135	false_Enamine	AF2_8_4	8.542485333	5.527273116
Cn1cc(Br)c2ccc(S(=O)(=O)Nc3cccc(CC([NH3+])C(=O)[O-])c3)cc21	-15.021447	-8.271993	-6.882343	false_Enamine	AF2_8_4	-10.05859433	4.353758345
CCCCN(C)C(=O)c1ccccc1S(=O)(=O)[N-]c1ccc(C[NH+]2CCCCC2)nc1	7.419179	-13.793902	8.003325	false_Enamine	AF2_8_4	0.542867333	12.41944133
Cc1c([N-]S(=O)(=O)c2ccc([N-]C(=O)C(F)(F)F)cc2)cccc1S(C)(=O)=O	12.985921	6.446933	5.208529	false_Enamine	AF2_8_4	8.213794333	4.178912037
Cn1c(C(=O)Nc2cccc(CC([NH3+])C(=O)[O-])c2)ccc1-c1ccccc1Br	-28.556451	-20.600053	-21.040016	false_Enamine	AF2_8_4	-23.39884	4.472035921
CCCc1c(C(=O)Nc2cccc(CC([NH3+])C(=O)[O-])c2)nnn1-c1ccc(C(C)(C)C)cc1	-10.883798	-10.932031	-17.39445	false_Enamine	AF2_8_4	-13.070093	3.745080667
Cc1nc(C(C)NC(=O)CCc2[nH]c3sc(C)c(C)c3c(=O)[nH+]2)sc1C(=O)[O-]	5.734084	-7.415851	-4.604927	false_Enamine	AF2_8_4	-2.095564667	6.924801233
Cc1c(C(=O)Nc2cccc(CC([NH3+])C(=O)[O-])c2)nnn1-c1ccc(OC(C)C)cc1	-21.788946	-15.191177	-17.652048	false_Enamine	AF2_8_4	-18.21072367	3.334175733
[NH3+]C(Cc1cccc(NC(=O)c2cc3scc(Br)c3s2)c1)C(=O)[O-]	-22.198869	-1.85948	-21.325273	false_Enamine	AF2_8_4	-15.127874	11.49906527
Cc1cc(C)c(C[NH2+]C2CCS(=O)(=O)C3(C2)CC(C(=O)[O-])C3)c(C)c1Br	-8.771072	-6.715714	-8.441949	false_Enamine	AF2_8_4	-7.976245	1.103985638
CC(C)(C)OC(=O)N1CCC(C(=O)[O-])(n2cc(COc3ccc(CC[NH3+])cc3)nn2)CC1	20.19481	13.136617	19.275871	false_Enamine	AF2_8_4	17.535766	3.83738142
[NH3+]C(Cc1cccc(NC(=O)c2csc(-c3cccc(C(F)(F)F)c3)n2)c1)C(=O)[O-]	-12.970911	-21.939224	-12.795111	false_Enamine	AF2_8_4	-15.90174867	5.229345821
[NH3+]C(Cc1cccc(NC(=O)CC2(CC(=O)Nc3nccs3)CCCCC2)c1)C(=O)[O-]	7.029553	-4.378149	5.72058	false_Enamine	AF2_8_4	2.790661333	6.242774525
Cc1ccc(C(=O)Nc2cccc(CC([NH3+])C(=O)[O-])c2)cc1NC(=O)c1ccccc1F	-16.340704	-16.76278	-4.13176	false_Enamine	AF2_8_4	-12.411748	7.173784775
[NH3+]C(Cc1ccc(NC(=O)c2ccc(C(F)(F)F)c(F)c2Br)cc1)C(=O)[O-]	-26.238224	-2.021682	-2.275202	false_Enamine	AF2_8_4	-10.17836933	13.90881976
[NH3+]C(Cc1cccc(NC(=O)c2ccc(Cn3cc(Br)cn3)cc2)c1)C(=O)[O-]	-21.501837	-7.987444	-12.134558	false_Enamine	AF2_8_4	-13.874613	6.923189156
CCOC(=O)c1c(C)n[n-]c1S(=O)(=O)[N-]c1cnn(-c2ncccc2Cl)c1	4.869153	1.526671	-2.700207	false_Enamine	AF2_8_4	1.231872333	3.793281217
Cc1c(S(=O)(=O)[N-]c2ccc(OC(F)F)c(C(=O)[O-])c2)oc2ccc(F)cc12	2.177678	2.702473	-1.898113	false_Enamine	AF2_8_4	0.994012667	2.51836169
O=C([O-])CC1CC(=O)N(CC[NH+]2CCN(c3cccc(C(F)(F)F)c3)CC2)C(=O)N1	-2.755863	-6.3678	-8.980945	false_Enamine	AF2_8_4	-6.034869333	3.125866855
CC(C)(C)C(=O)NCc1ccc(Cl)c(C(=O)Nc2cccc(CC([NH3+])C(=O)[O-])c2)c1	-17.96995	-9.898964	-18.360418	false_Enamine	AF2_8_4	-15.40977733	4.776495997
Cc1cccc(F)c1-n1nc(C(=O)Nc2cccc(CC([NH3+])C(=O)[O-])c2)c2c1CCC2	-6.565354	-15.605013	-13.992574	false_Enamine	AF2_8_4	-12.05431367	4.821462283
COc1cc(S(=O)(=O)[N-]C(C)c2nnnn2-c2ccccc2)c(Cl)cc1C(=O)[O-]	6.640674	9.428802	7.440217	false_Enamine	AF2_8_4	7.836564333	1.435699426
[NH3+]C(Cc1cccc(NS(=O)(=O)c2cccc(C(F)(F)CC(F)(F)F)c2)c1)C(=O)[O-]	-9.936541	-5.427123	-11.778555	false_Enamine	AF2_8_4	-9.047406333	3.267735065
CC1(C)CCCC1(NC(=O)OCc1ccccc1)C(=O)Nc1cccc(CC([NH3+])C(=O)[O-])c1	3.125467	4.027863	2.689793	false_Enamine	AF2_8_4	3.281041	0.682466324
[NH3+]C(Cc1ccc(NS(=O)(=O)c2cc(Br)c3c(c2)OCCO3)cc1)C(=O)[O-]	-5.35112	-14.703329	-10.423573	false_Enamine	AF2_8_4	-10.15934067	4.681700262
[NH3+]C(Cc1cccc(NC(=O)c2cc(COc3c(Cl)cccc3Cl)on2)c1)C(=O)[O-]	-25.172674	-10.86155	-24.328342	false_Enamine	AF2_8_4	-20.12085533	8.029898852
Cc1cc(OCC2CCCO2)ccc1S(=O)(=O)[N-]c1ccc(C[NH+]2CCCCC2)nc1	6.509823	-1.050303	5.566753	false_Enamine	AF2_8_4	3.675424333	4.119674669
O=C([O-])CCC(=O)c1ccc(S(=O)(=O)[N-]c2cnn(-c3ncccc3Cl)c2)cc1	-17.991394	-17.491332	-17.444043	false_Enamine	AF2_8_4	-17.64225633	0.303285171
[NH3+]C(Cc1cccc(NC(=O)CCc2nc(-c3ccc(Br)cc3)no2)c1)C(=O)[O-]	-11.178478	-12.193659	-14.776956	false_Enamine	AF2_8_4	-12.71636433	1.855310386
O=C([O-])c1n[nH]c2cc([N-]S(=O)(=O)c3c[nH]c4cc(C(F)(F)F)ccc34)ccc12	7.723196	-5.377971	-5.690694	false_Enamine	AF2_8_4	-1.115156333	7.655834566
C[NH+](C)CC(CNC(=O)c1ccc(S(=O)(=O)[N-]c2nccs2)cc1)c1ccccc1	-11.652851	5.038889	0.05481	false_Enamine	AF2_8_4	-2.186384	8.568591423
CCC1(C(=O)[O-])CCCN1C(=O)NCC[NH+]1CCN(c2ccc(C(F)(F)F)cn2)CC1	1.86834	8.680284	9.460559	false_Enamine	AF2_8_4	6.669727667	4.176385987
Cc1cc(Cl)c2cccc(S(=O)(=O)[N-]c3ccc(CC([NH3+])C(=O)[O-])cc3)c2n1	5.067447	-5.197852	-4.979188	false_Enamine	AF2_8_4	-1.703197667	5.864569497
Cn1cc([N-]S(=O)(=O)c2cc(C(=O)[O-])c(Cl)cc2Br)c(C2CC2)n1	3.040223	-9.887582	17.072095	false_Enamine	AF2_8_4	3.408245333	13.48360584
O=C([O-])CC(F)(F)C[N-]S(=O)(=O)c1cnn(-c2cccc(C(F)(F)F)c2)c1	-3.186155	-2.951027	-1.890428	false_Enamine	AF2_8_4	-2.67587	0.690297505
O=C([O-])c1cc(S(=O)(=O)N2CCC(n3c[nH+]c4c3CCCC4)CC2)c(Cl)cc1F	-1.23485	-7.76327	-1.366311	false_Enamine	AF2_8_4	-3.454810333	3.731814441
CCc1c([N-]S(=O)(=O)c2cc(Br)c(Cl)c(C(=O)[O-])c2)cnn1C	1.774892	-0.406472	1.82611	false_Enamine	AF2_8_4	1.064843333	1.274453777
O=C([O-])C1(c2ccc(S(=O)(=O)[N-]c3ccc4nccnc4c3Br)cc2)CC1	-12.532672	-10.821863	-12.663179	false_Enamine	AF2_8_4	-12.00590467	1.027484316
COC1(C(NS(=O)(=O)c2ccc([N-]S(C)(=O)=O)c(F)c2)C(=O)[O-])CCC1	-9.976086	-3.862398	-3.205173	false_Enamine	AF2_8_4	-5.681219	3.733952073
COc1ccc(C(CC(=O)[O-])NC(=O)c2cc3c([n-]c2=O)CC(C)(C)CC3=O)c(OC)c1	-10.325116	8.086308	-13.391391	false_Enamine	AF2_8_4	-5.210066333	11.6166126
Cc1c([N-]S(=O)(=O)c2cc(C(=O)[O-])sc2C(C)(C)C)cccc1S(C)(=O)=O	7.05327	5.520563	32.210972	false_Enamine	AF2_8_4	14.92826833	14.98686699
CCOC(=O)c1c(C)n[n-]c1S(=O)(=O)NC(C(=O)[O-])c1c(Cl)cccc1Cl	-2.275122	1.987182	-1.645839	false_Enamine	AF2_8_4	-0.644593	2.300799646
O=C([O-])c1n[nH]c2cc([N-]S(=O)(=O)c3ccc(OC4CCOCC4)cc3)ccc12	7.634712	-20.073389	-4.251121	false_Enamine	AF2_8_4	-5.563266	13.90057584
CS(=O)(=O)[N-]c1ccc(S(=O)(=O)N2CCC(C(=O)[O-])(C(F)(F)F)C2)c(F)c1	-11.059106	-13.348327	-9.876059	false_Enamine	AF2_8_4	-11.42783067	1.765256263
O=C([O-])c1n[nH]c2cc([N-]S(=O)(=O)c3cccc(Cl)c3OC(F)F)ccc12	-2.185749	-2.541299	-1.41596	false_Enamine	AF2_8_4	-2.047669333	0.575236005
Cc1c(S(=O)(=O)[N-]c2cccc(CC([NH3+])C(=O)[O-])c2)oc2ccc(Cl)cc12	-6.285674	-5.923564	-6.888517	false_Enamine	AF2_8_4	-6.365918333	0.487455575
O=C([O-])c1ccccc1-c1ccc(CNC(=O)c2cnc(-c3nccs3)[n-]c2=O)cc1	5.202256	-15.183724	4.916278	false_Enamine	AF2_8_4	-1.688396667	11.68817097
CCS(=O)(=O)[N-]c1ccc(S(=O)(=O)[N-]C2(C(F)(F)F)CCOC2)cc1F	12.569603	-8.78263	5.306504	false_Enamine	AF2_8_4	3.031159	10.85644323
CS(=O)(=O)[N-]c1ccc(C(=O)Nc2cccc(CC([NH3+])C(=O)[O-])c2)c(Cl)c1	-7.733342	-12.761728	-12.727079	false_Enamine	AF2_8_4	-11.07404967	2.893189576
Cc1cccc(C)c1NC(=O)c1ccc(-c2cc(Cl)ccc2Cl)o1	-18.925474	-19.49474	-18.981248	false_ChEMBL_IC50	AF2_8_4	-19.13382067	0.313806881
Cc1ccccc1NC(=O)c1ccc(-c2cc(Cl)ccc2Cl)o1	-20.885253	-20.845676	-15.385924	false_ChEMBL_IC50	AF2_8_4	-19.038951	3.163676071
Cc1cccc(Cl)c1NC(=O)c1ccc(-c2cc(Cl)ccc2Cl)o1	-18.177403	-14.734969	-19.432916	false_ChEMBL_IC50	AF2_8_4	-17.44842933	2.432329842
Cc1ccc(C)c(NC(=O)c2ccc(-c3cc(Cl)ccc3Cl)o2)c1	-17.421804	-19.906986	-20.126027	false_ChEMBL_IC50	AF2_8_4	-19.15160567	1.502050297
Cc1cccc(C)c1NC(=O)c1ccc(-c2cccc(Cl)c2)o1	-18.911997	-18.927091	-19.08448	false_ChEMBL_IC50	AF2_8_4	-18.97452267	0.09552444
Cc1ccc(NC(=O)c2ccc(-c3cc(Cl)ccc3Cl)o2)c(C)c1	-19.127008	-17.411337	-19.22249	false_ChEMBL_IC50	AF2_8_4	-18.586945	1.019225113
Cc1cscc1-c1ccc(C(=O)Nc2c(C)cccc2C)o1	-16.240529	-10.480832	-16.157505	false_ChEMBL_IC50	AF2_8_4	-14.29295533	3.301656626
CCc1cccc(C)c1NC(=O)c1ccc(-c2ccccc2Cl)o1	-8.595936	-18.212301	-13.764645	false_ChEMBL_IC50	AF2_8_4	-13.524294	4.812685883
Cc1ccc(C)c(-c2ccc(C(=O)Nc3c(C)cccc3C)o2)c1	-17.935132	-17.796521	-14.843899	false_ChEMBL_IC50	AF2_8_4	-16.85851733	1.746086631
CCc1cccc(CC)c1NC(=O)c1ccc(-c2cc(Cl)ccc2Cl)o1	-14.057305	-14.176411	-14.150324	false_ChEMBL_IC50	AF2_8_4	-14.12801333	0.062608979
CC(C)c1cccc(C(C)C)c1NC(=O)c1ccc(-c2cc(Cl)ccc2Cl)o1	-3.547129	-3.405305	-3.422235	false_ChEMBL_IC50	AF2_8_4	-3.458223	0.077458788
Cc1cccc(C)c1NC(=O)c1ccc(-c2cc(F)ccc2F)o1	-9.540672	-18.969568	-8.06027	false_ChEMBL_IC50	AF2_8_4	-12.19017	5.91760724
COc1cccc(C)c1NC(=O)c1ccc(-c2cc(Cl)ccc2Cl)o1	-21.879787	-20.624324	-18.517586	false_ChEMBL_IC50	AF2_8_4	-20.34056567	1.69896674
COc1cccc(OC)c1NC(=O)c1ccc(-c2cc(Cl)ccc2Cl)o1	-10.526198	-10.641573	-10.878843	false_ChEMBL_IC50	AF2_8_4	-10.68220467	0.179799397
Cc1ccc(S(C)(=O)=O)c(C)c1NC(=O)c1ccc(-c2cc(Cl)ccc2Cl)o1	-13.032619	-18.222913	-8.447917	false_ChEMBL_IC50	AF2_8_4	-13.234483	4.890623529
Cc1ccc2ccccc2c1NC(=O)c1ccc(-c2cc(Cl)ccc2Cl)o1	-15.420301	-14.230612	-12.924022	false_ChEMBL_IC50	AF2_8_4	-14.191645	1.248595624
CCc1cccc(C)c1NC(=O)c1ccc(-c2cc(OC)ccc2OC)o1	-9.075462	-10.847003	-10.657874	false_ChEMBL_IC50	AF2_8_4	-10.19344633	0.972809936
CCOc1ccc(OC)cc1-c1ccc(C(=O)Nc2c(C)cccc2CC)o1	-8.833288	-3.894339	-7.458869	false_ChEMBL_IC50	AF2_8_4	-6.728832	2.549121382
Cc1cc(NC(=O)/C=C/c2ccccc2)c(C(C)C)cc1O	-12.054707	-13.025809	-12.114893	false_ChEMBL_IC50	AF2_8_4	-12.39846967	0.544124589
COCC/N=C1\S/C(=C\c2cc(C)n(-c3ccc(F)cc3F)c2C)C(=O)N1C	-6.471997	-13.944666	-7.365479	false_ChEMBL_IC50	AF2_8_4	-9.260714	4.080947473
CCCCCCCCOc1ccc(NC(=O)C(C)(N)COP(=O)([O-])[O-])c(F)c1	14.289421	15.891283	8.862106	true_ChEMBL_IC50	AF2_8_4	13.01427	3.683997812
CC(N)(COP(=O)([O-])[O-])c1nc(-c2ccc(OCc3ccc(-c4ccccc4)cc3)cc2)c[nH]1	16.737408	3.053309	-5.674019	true_ChEMBL_IC50	AF2_8_4	4.705566	11.29670217
CCCCCCCCOc1ccc(-c2c[nH]c(C(C)(N)COP(=O)([O-])[O-])n2)cc1	-15.962191	-0.108424	-9.022464	true_ChEMBL_IC50	AF2_8_4	-8.364359667	7.947345973
CC(N)(COP(=O)([O-])[O-])c1nc(-c2ccc(OCc3ccc(-c4ccccc4)cc3)c(C(F)(F)F)c2)c[nH]1	6.869898	11.602354	35.677551	true_ChEMBL_IC50	AF2_8_4	18.04993433	15.44825838
CC(N)(COP(=O)([O-])[O-])C(=O)Nc1ccc(OCCCCCc2ccccc2)cc1	-16.484554	-22.491267	-23.886171	true_ChEMBL_IC50	AF2_8_4	-20.95399733	3.932986407
CC(N)(COP(=O)([O-])[O-])c1nc(-c2ccc(OCCCCCc3ccccc3)cc2)c[nH]1	154.577214	-19.366251	-2.271299	true_ChEMBL_IC50	AF2_8_4	44.31322133	95.87319962
CCCCCCCCOc1ccc(NC(=O)C(C)(N)COP(=O)([O-])[O-])cc1	19.115006	-11.498119	-0.704409	true_ChEMBL_IC50	AF2_8_4	2.304159333	15.52673398
CCCCCCCCOc1ccc(-c2c[nH]c(C(C)(N)COP(=O)([O-])[O-])n2)cc1F	-3.26971	-10.874396	8.653846	true_ChEMBL_IC50	AF2_8_4	-1.830086667	9.84339603
CC(N)(COP(=O)([O-])[O-])C(=O)Nc1ccc(OCCCc2ccc(-c3ccccc3)cc2)cc1	-22.724298	-25.807798	-21.428841	true_ChEMBL_IC50	AF2_8_4	-23.32031233	2.249497925
CCCCCCCCOc1ccc(NC(=O)C(C)(N)COP(=O)([O-])[O-])cc1F	-18.511234	-15.922089	-14.765827	true_ChEMBL_IC50	AF2_8_4	-16.39971667	1.917841114
CC(N)(COP(=O)([O-])[O-])C(=O)Nc1ccc(OCCCCC2CCCCC2)cc1	12.669375	0.761337	-2.022729	true_ChEMBL_IC50	AF2_8_4	3.802661	7.803955327
O=C([O-])C1C[NH+](Cc2ccc(-c3noc(-c4ccc(CCC(F)(F)F)cc4)n3)cc2)C1	-10.17617	-6.03118	-5.822667	true_ChEMBL_IC50	AF2_8_4	-7.343339	2.455517873
CCCCc1ccc(-c2nc(-c3ccc(C[NH+]4CC(C(=O)[O-])C4)cc3)no2)cc1	-3.73964	-1.556879	0.720374	true_ChEMBL_IC50	AF2_8_4	-1.525381667	2.230173823
O=C([O-])C1C[NH+](Cc2ccc(-c3noc(-c4ccc(-c5ccccc5)cc4)n3)cc2)C1	-8.998517	-8.898425	-8.995363	true_ChEMBL_IC50	AF2_8_4	-8.964101667	0.05689952
CC(C)Oc1ccc(-c2nc(-c3ccc(C[NH+]4CC(C(=O)[O-])C4)cc3)no2)cc1	-8.676072	-7.87307	-10.565774	true_ChEMBL_IC50	AF2_8_4	-9.038305333	1.382415802
CC(N)(COP(=O)([O-])[O-])C(=O)Nc1ccc(OCCc2ccc(-c3ccccc3)cc2)c(C(F)(F)F)c1	-16.623746	-0.378169	8.309197	true_ChEMBL_IC50	AF2_8_4	-2.897572667	12.6559653
COc1cc(C[NH+]2CC(C(=O)[O-])C2)ccc1OCc1cc(-c2ccccc2)c(C(F)(F)F)s1	-16.071812	-17.074144	-16.237783	true_ChEMBL_IC50	AF2_8_4	-16.46124633	0.537232962
O=C([O-])C1C[NH+](Cc2ccc(-c3noc(-c4cc(-c5ccccc5)c(C(F)(F)F)s4)n3)cc2)C1	-11.459528	-37.788273	-37.99946	true_ChEMBL_IC50	AF2_8_4	-29.08242033	15.26223773
O=C([O-])CC1C[NH2+]C(c2ccc(-c3noc(-c4ccc(C5CCCC5)cc4)n3)cc2)C1	-12.862935	-13.071343	-13.157012	true_ChEMBL_IC50	AF2_8_4	-13.03043	0.151247234
O=C([O-])CC1CCC(c2ccc(-c3noc(-c4ccc(C5CCC(F)(F)C5)cc4)n3)cc2)[NH2+]1	-32.207098	-14.14328	-33.173219	true_ChEMBL_IC50	AF2_8_4	-26.50786567	10.71893565
O=C([O-])CC1CCC(c2ccc(-c3noc(-c4ccc(C5CCCC5)c(F)c4)n3)cc2)[NH2+]1	-3.373935	-2.071873	-2.131895	true_ChEMBL_IC50	AF2_8_4	-2.525901	0.73503191
Cc1cc(C[NH+]2CC(C(=O)[O-])C2)ccc1OCc1cc(-c2ccccc2)c(C(F)(F)F)s1	-19.540886	-19.525923	-17.499559	true_ChEMBL_IC50	AF2_8_4	-18.855456	1.17426508
O=C([O-])C1C[NH+](Cc2ccc(OCc3cc(-c4ccccc4)c(C(F)(F)F)s3)c(F)c2)C1	-25.064287	-18.666698	-17.420176	true_ChEMBL_IC50	AF2_8_4	-20.38372033	4.101125762
O=C([O-])CC1CCC(c2ccc(-c3noc(-c4ccc(C5CCCC5)cc4F)n3)cc2)[NH2+]1	-17.358278	-1.825407	-1.840244	true_ChEMBL_IC50	AF2_8_4	-7.007976333	8.96362725
O=C([O-])CC1CCC(c2ccc(-c3noc(-c4ccc(C5CCCCC5)cc4)n3)cc2)[NH2+]1	-30.76863	-12.579284	-30.37037	true_ChEMBL_IC50	AF2_8_4	-24.57276133	10.38856471
O=C([O-])CC1C[NH2+]C(c2ccc(-c3noc(-c4ccc(C5CCC(F)(F)CC5)cc4)n3)cc2)C1	-11.786499	-4.775615	6.34309	true_ChEMBL_IC50	AF2_8_4	-3.406341333	9.142028337
O=C([O-])C1C[NH+](Cc2cc(Cl)c(OCc3cc(-c4ccccc4)c(C(F)(F)F)s3)c(Cl)c2)C1	-23.175449	-7.88039	-24.856515	true_ChEMBL_IC50	AF2_8_4	-18.63745133	9.353730385
O=C([O-])C1C[NH+](Cc2ccc(OCc3cc(-c4ccccc4)c(C(F)(F)F)s3)c(Br)c2)C1	-33.081541	-10.015918	-18.940708	true_ChEMBL_IC50	AF2_8_4	-20.679389	11.63069215
CC(C)CCOc1ccc(C[NH+]2CC(C(=O)[O-])C2)cc1	-12.522338	-9.535209	-15.179306	true_ChEMBL_IC50	AF2_8_4	-12.41228433	2.823657485
O=C([O-])C1C[NH+](Cc2ccc(OCc3ccccc3)c(F)c2)C1	-18.808642	-18.748682	-18.840773	true_ChEMBL_IC50	AF2_8_4	-18.79936567	0.046741051
CCCCCCOc1ccc(C[NH+]2CCC(C(=O)[O-])C2)cc1	-7.279436	-12.101762	-6.046329	true_ChEMBL_IC50	AF2_8_4	-8.475842333	3.200095044
CCCCCCCOc1ccc(C[NH+]2CC(C(=O)[O-])C2)cc1	-6.098863	-7.717519	-7.774026	true_ChEMBL_IC50	AF2_8_4	-7.196802667	0.951263315
O=C([O-])C1C[NH+](Cc2ccc(OCc3cccc(C(F)(F)F)c3)c(Cl)c2)C1	-16.880342	-19.296223	-9.55627	true_ChEMBL_IC50	AF2_8_4	-15.24427833	5.071902932
O=C([O-])C1C[NH+](Cc2ccc(OCc3cccc(C(F)(F)F)c3)cc2Cl)C1	-22.134239	-19.357513	-22.004016	true_ChEMBL_IC50	AF2_8_4	-21.165256	1.566904775
O=C([O-])C1C[NH+](Cc2ccc(OCc3ccc(Cl)c(Cl)c3)c(F)c2)C1	-8.113508	-17.276173	-19.388911	true_ChEMBL_IC50	AF2_8_4	-14.92619733	5.993785734
O=C([O-])C1C[NH+](Cc2ccc(OCc3cccc(C(F)(F)F)c3)c(F)c2)C1	-21.705694	-19.953265	-20.67719	true_ChEMBL_IC50	AF2_8_4	-20.77871633	0.880614869
Cc1cc(OCc2cccc(C(F)(F)F)c2)ccc1C[NH+]1CC(C(=O)[O-])C1	-18.772564	-22.238442	-19.290798	true_ChEMBL_IC50	AF2_8_4	-20.10060133	1.869468817
CCCCCCOc1ccc(C[NH+]2CCC(C(=O)[O-])C(C)C2)cc1	-13.261916	-12.550337	-1.397416	true_ChEMBL_IC50	AF2_8_4	-9.069889667	6.654075841
O=C([O-])C1C[NH+](Cc2ccc(OCc3cccc(C(F)(F)F)c3)cc2F)C1	-21.833631	-21.788655	-21.864661	true_ChEMBL_IC50	AF2_8_4	-21.82898233	0.038215646
Cc1ccccc1COc1ccc(C[NH+]2CC(C(=O)[O-])C2)cc1	-21.507318	-20.926131	-21.424077	true_ChEMBL_IC50	AF2_8_4	-21.285842	0.314286921
O=C([O-])C1C[NH+](Cc2ccc(OCc3ccccc3)cc2Cl)C1	-17.628247	-17.26053	-17.528744	true_ChEMBL_IC50	AF2_8_4	-17.472507	0.190199627
O=C([O-])C1C[NH+](Cc2ccc(OCc3ccc(Cl)cc3Cl)cc2)C1	-22.415397	-22.497512	-22.203569	true_ChEMBL_IC50	AF2_8_4	-22.37215933	0.151666554
O=C([O-])C1C[NH+](Cc2ccc(OCc3ccc(Cl)c(Cl)c3)cc2F)C1	-19.616482	-12.492837	-17.352844	true_ChEMBL_IC50	AF2_8_4	-16.48738767	3.63982699
O=C([O-])C1C[NH+](Cc2ccc(OCc3cccc(Cl)c3)cc2)C1	-20.425382	-20.543521	-20.13523	true_ChEMBL_IC50	AF2_8_4	-20.36804433	0.210097813
O=C([O-])C1C[NH+](Cc2ccc(OCc3ccc(F)cc3)cc2)C1	-19.113845	-19.443537	-17.60547	true_ChEMBL_IC50	AF2_8_4	-18.72095067	0.979998491
COc1cc(C[NH+]2CC(C(=O)[O-])C2)ccc1OCc1ccc(Cl)cc1Cl	-17.421378	-21.315305	-8.982402	true_ChEMBL_IC50	AF2_8_4	-15.90636167	6.304488875
O=C([O-])C1C[NH+](Cc2ccc(OCc3ccc(Cl)c(Cl)c3)c([N+](=O)[O-])c2)C1	-28.385003	-28.414413	-8.26375	true_ChEMBL_IC50	AF2_8_4	-21.687722	11.62551007
Cc1ccc(-c2ccc(C[NH+]3CC(C(=O)[O-])C3)cc2)cc1	-18.988844	-18.080714	-18.858363	true_ChEMBL_IC50	AF2_8_4	-18.64264033	0.490996157
O=C(Cc1ccc(Cl)c(Cl)c1)c1ccc(C[NH+]2CC(C(=O)[O-])C2)cc1	-19.266496	-18.880929	-18.287845	true_ChEMBL_IC50	AF2_8_4	-18.81175667	0.492978756
CCCCCC(=O)c1ccc(C[NH+]2CCC(C(=O)[O-])C2)cc1	-14.834563	-15.526632	-14.692391	true_ChEMBL_IC50	AF2_8_4	-15.017862	0.446305281
CCCCCC(=O)c1ccc(C[NH+]2CC(C(=O)[O-])C2)cc1	-15.356192	-14.752104	-11.623051	true_ChEMBL_IC50	AF2_8_4	-13.910449	2.003839511
CCc1ccc(-c2ccc(C[NH+]3CC(C(=O)[O-])C3)cc2)cc1	-13.46035	-19.087599	-19.163442	true_ChEMBL_IC50	AF2_8_4	-17.23713033	3.271007537
O=C(Cc1ccccc1)c1ccc(C[NH+]2CC(C(=O)[O-])C2)cc1	-18.607908	-21.210444	-21.022161	true_ChEMBL_IC50	AF2_8_4	-20.280171	1.451278842
O=C(Cc1ccc(Cl)c(Cl)c1)c1ccc(C[NH+]2CCC(C(=O)[O-])C2)cc1	-17.090818	-17.424532	-21.069648	true_ChEMBL_IC50	AF2_8_4	-18.52833267	2.207159708
O=C([O-])C1C[NH+](Cc2ccc(CCc3ccccc3)cc2)C1	-20.640244	-20.639725	-20.935815	true_ChEMBL_IC50	AF2_8_4	-20.73859467	0.170798016
O=C([O-])C1C[NH+](Cc2ccc(-c3ccc(Cl)c(Cl)c3)cc2)C1	-19.813265	-19.809917	-19.757197	true_ChEMBL_IC50	AF2_8_4	-19.79345967	0.031448975
O=C([O-])C1C[NH+](Cc2ccc(CCc3cccc(C(F)(F)F)c3)cc2)C1	-19.32035	-19.201714	-22.532888	true_ChEMBL_IC50	AF2_8_4	-20.35165067	1.889938055
CCCCCCCCCc1ccc(C[NH+]2CC(C(=O)[O-])C2)cc1	-17.469697	-3.172608	-12.551505	true_ChEMBL_IC50	AF2_8_4	-11.06460333	7.263597311
CCCCCCCCCc1ccc(C[NH+]2CCC(C(=O)[O-])C2)cc1	-3.848477	-6.795214	-4.926451	true_ChEMBL_IC50	AF2_8_4	-5.190047333	1.490948358
CCCCCCCCc1ccc(CCC([NH3+])(CO)CO[PH](O)(O)O)cc1	-1.16812	-7.083927	-1.192225	true_ChEMBL_IC50	AF2_8_4	-3.148090667	3.408555558
CCCCCCCCc1ccc(CCC([NH3+])(CO)COP(=O)([O-])[O-])cc1	-16.570458	-6.754047	-14.156597	true_ChEMBL_IC50	AF2_8_4	-12.49370067	5.115114798
CCCCCCCCCCCCCC[NH2+]CCCP(=O)([O-])O	-6.682554	6.122439	-0.157273	true_ChEMBL_IC50	AF2_8_4	-0.239129333	6.40288894
CCCCCCCCCCCCC/C=C/C(O)C([NH3+])COP(=O)([O-])[O-]	6.432428	10.00716	9.650808	true_ChEMBL_IC50	AF2_8_4	8.696798667	1.969080388
CCCCCCCCCCCCCC[NH+](C)CCCP(=O)([O-])O	-8.812044	-4.189395	-3.529795	true_ChEMBL_IC50	AF2_8_4	-5.510411333	2.878254982
CCCCCCCCCCCCCC1CCCC(CCP(C)(=O)[O-])[NH2+]1	-4.20939	7.37532	-0.429177	true_ChEMBL_IC50	AF2_8_4	0.912251	5.907702451
CCCCCCCCCCCCCCC1CCC(CCP(=O)([O-])O)[NH2+]1	-0.099266	3.705717	-3.075721	true_ChEMBL_IC50	AF2_8_4	0.17691	3.399144043
CCCCCCCCCCCCCC[NH+]1CCC(O)(P(=O)([O-])[O-])C1	-5.59886	-4.685582	-3.169558	true_ChEMBL_IC50	AF2_8_4	-4.484666667	1.227050235
CCCCCCCCCCCCCC[NH+]1CCC(C(O)P(=O)([O-])[O-])C1	-1.703061	-8.287324	-4.094398	true_ChEMBL_IC50	AF2_8_4	-4.694927667	3.332957654
CCCCCCCCCc1ccc(C2CCC(CCP(=O)([O-])O)[NH2+]2)cc1	-4.355209	-2.753468	-4.768205	true_ChEMBL_IC50	AF2_8_4	-3.958960667	1.064213724
CCCCCCCCCc1ccc(C[NH2+]C2CCCC(P(=O)([O-])O)C2)cc1	-12.606034	-10.065987	0.277905	true_ChEMBL_IC50	AF2_8_4	-7.464705333	6.824512493
CCCCCCCCCc1ccc(C[NH2+]CCCP(=O)([O-])O)cc1	-18.973737	-6.604058	-13.64466	true_ChEMBL_IC50	AF2_8_4	-13.07415167	6.204542647
CCCCCCCCCc1ccc(C[NH+]2CCC(P(=O)([O-])O)C2)cc1	-3.755979	-15.323114	-2.405329	true_ChEMBL_IC50	AF2_8_4	-7.161474	7.100376009
CCCCCCCCOc1c(Br)cc(C[NH2+]CCCP(=O)([O-])O)cc1OC	5.92957	-9.173901	-13.006461	true_ChEMBL_IC50	AF2_8_4	-5.416930667	10.01146528
CCOC(=O)/C(=C\c1ccc(OC(F)F)cc1)C1=Nn2c(nnc2-c2ccc(Cl)cc2)SC1	2.030504	2.656619	-0.763714	true_ChEMBL_IC50	AF2_8_4	1.307803	1.821096376
CCCCCCOc1cc(C)c2ccccc2c1C[NH2+]CCC(=O)[O-]	-8.960429	-16.326735	-6.922629	true_ACS	AF2_8_4	-10.73659767	4.947260228
Cc1cc(OC2CCC(C(C)(C)C)CC2)c(C[NH2+]CCC(=O)[O-])c2ccccc12	-10.141377	-9.916887	-6.115285	true_ACS	AF2_8_4	-8.724516333	2.262446696
Cc1cc(OC2CCC(C(C)(C)C)CC2)c(C[NH2+]C2CCC(C(=O)[O-])C2)c2ccccc12	5.211381	0.029246	-10.588859	true_ACS	AF2_8_4	-1.782744	8.054463162
Cc1cc(OC2CCC(C(C)(C)C)CC2)c(C[NH+]2CC(C(=O)[O-])C2)c2ccccc12	-1.339908	-10.062107	-9.357392	true_ACS	AF2_8_4	-6.919802333	4.845159583
Cc1cc(OC2CCC(C(C)(C)C)CC2)c(C[NH+]2CCC(C(=O)[O-])CC2)c2ccccc12	-1.690076	-4.485698	-1.414371	true_ACS	AF2_8_4	-2.530048333	1.699243221
CC(C)(C)C1CCC(Oc2cc(Cl)c3ccccc3c2C[NH+]2CCC(C(=O)[O-])CC2)CC1	-0.915899	-0.825521	-0.486709	true_ACS	AF2_8_4	-0.742709667	0.226261578
Clc1ccc(OCCOc2ccc(Br)nc2Br)c(Cl)c1	-16.320024	-16.357811	-16.399523	false_ChEMBL_EC50	AF2_8_4	-16.35911933	0.039765645
Cc1ccc(OCCOc2ccc(Cl)cc2Cl)c(Br)n1	-5.378763	-15.971574	-15.591763	false_ChEMBL_EC50	AF2_8_4	-12.31403333	6.00912182
FCc1ccc(OCCOc2ccc(Cl)cc2Cl)c(Cl)n1	-14.376731	-14.415593	-14.618559	false_ChEMBL_EC50	AF2_8_4	-14.47029433	0.129862898
C/N=C1/S/C(=C/c2cc(C)n(-c3ccc(F)cc3F)c2C)C(=O)N1C	-8.988466	-1.431468	2.599445	false_ChEMBL_EC50	AF2_8_4	-2.606829667	5.882688724
CC/N=C1\S/C(=C\c2cc(C)n(-c3ccccc3F)c2C)C(=O)N1CC	-11.872721	-11.823296	-11.741023	false_ChEMBL_EC50	AF2_8_4	-11.81234667	0.06652824
Cc1ccc(OCCOc2c(Cl)cc(Cl)cc2Cl)c([N+](=O)[O-])n1	-14.444945	-15.634409	-6.786092	false_ChEMBL_EC50	AF2_8_4	-12.288482	4.802179499
CCc1ccccc1-c1cccc2sc(C[NH2+]CC(=O)[O-])cc12	-13.355761	-24.237296	-9.208355	false_ChEMBL_EC50	AF2_8_4	-15.60047067	7.761849523
CCc1ccccc1-c1cccc2sc(C[NH2+]CCC(=O)[O-])cc12	-13.82664	-11.835261	-10.832102	false_ChEMBL_EC50	AF2_8_4	-12.16466767	1.524203406
O=C(c1cc(C2CC2)on1)N(C1CCCCC1)C1CCCCC1	5.009918	4.503218	4.565432	false_ChEMBL_EC50	AF2_8_4	4.692856	0.276340152
CCc1ccccc1-c1cccc2cc(C[NH2+]CCCC(=O)[O-])sc12	-6.074824	-6.624518	-7.801038	false_ChEMBL_EC50	AF2_8_4	-6.83346	0.881870888
CCc1ccccc1-c1cccc2sc(C[NH2+]CCCCC(=O)[O-])cc12	-3.529119	-0.47743	-5.264248	false_ChEMBL_EC50	AF2_8_4	-3.090265667	2.423396548
Cc1cccc(-c2cccc3cc(C[NH2+]CCCC(=O)[O-])sc23)c1	-7.50338	-8.479078	-16.244134	false_ChEMBL_EC50	AF2_8_4	-10.74219733	4.789726188
COc1ccc2cc(-c3cccc4cc(C[NH2+]CCCC(=O)[O-])sc34)ccc2c1	-18.996353	-21.023589	-14.316535	false_ChEMBL_EC50	AF2_8_4	-18.112159	3.439839039
CCc1ccccc1-c1cccc2cc(C[NH2+]Cc3ccc(C(=O)[O-])cc3)sc12	13.09034	11.118917	2.286042	false_ChEMBL_EC50	AF2_8_4	8.831766333	5.753825462
O=C([O-])c1ccc(C[NH2+]Cc2cc3cc(-c4ccc5ccccc5c4)ccc3s2)cc1	-21.71937	-22.369957	-13.086554	false_ChEMBL_EC50	AF2_8_4	-19.058627	5.182186585
CCc1ccccc1-c1cccc2sc(CNCC([NH3+])C(=O)[O-])cc12	-12.496601	4.466156	0.324423	false_ChEMBL_EC50	AF2_8_4	-2.568674	8.843714658
CCc1ccccc1-c1cccc2sc(C[NH+]3CC(C(=O)[O-])C3)cc12	-5.403098	-5.611393	-0.666848	false_ChEMBL_EC50	AF2_8_4	-3.893779667	2.796544777
CCc1ccccc1-c1cccc2sc(CNc3cccc(CC(=O)[O-])c3)cc12	-2.7628	-2.721016	-10.138083	false_ChEMBL_EC50	AF2_8_4	-5.207299667	4.270234734
O=C([O-])Cc1ccc(NCc2cc3cc(-c4ccc5ccccc5c4)ccc3s2)cc1	-24.54021	-21.21568	-19.507791	false_ChEMBL_EC50	AF2_8_4	-21.75456033	2.559121775
Cc1cc(Br)cnc1C[NH2+]C(C1CC1)C(C)(C)C(=O)[O-]	-12.861339	-12.133348	-11.232709	false_Enamine_ACS	AF2_8_4	-12.07579867	0.815838748
Cc1ncc(C[NH+]2CC(NC(=O)Cc3csc(-c4nnc[n-]4)n3)C2)o1	5.427965	4.828271	-9.090562	false_Enamine_ACS	AF2_8_4	0.388558	8.214632993
CC(C)(C[NH2+]Cc1cc2sc(C(=O)[O-])cc2s1)N1CCOCC1	2.050065	-0.3241	-8.517154	false_Enamine_ACS	AF2_8_4	-2.263729667	5.544199832
O=C(NCc1cc2c[nH+]ccc2[nH]1)N1CCCCC1Cc1nn[n-]n1	2.952122	2.344594	7.098151	false_Enamine_ACS	AF2_8_4	4.131622333	2.586985082
CCN(CC)S(=O)(=O)CC(=O)[N-]S(=O)(=O)C1CCC[NH2+]C1	0.928583	-0.556839	3.008633	false_Enamine_ACS	AF2_8_4	1.126792333	1.790980974
CCc1nc(-c2nnc[n-]2)sc1C(=O)OC1CC[NH+]2CCCC2C1	7.759954	10.314298	14.514641	false_Enamine_ACS	AF2_8_4	10.86296433	3.410604811
CCC1(NC(=O)c2c[n-]nn2)CCCN(C(=O)C2CCc3[nH+]ccn32)C1	10.055888	9.887213	-10.695209	false_Enamine_ACS	AF2_8_4	3.082630667	11.93225721
CC1CCC(CNC(=O)C(F)(F)F)N(Cc2cccc(Cc3nn[n-]n3)[nH+]2)C1	-2.283366	-1.05751	1.07561	false_Enamine_ACS	AF2_8_4	-0.755088667	1.699786439
COc1cccc(N2CCCC(C[NH2+]Cc3c([O-])cc(C)[nH]c3=O)C2)n1	-6.945881	-15.541062	-11.106262	false_Enamine_ACS	AF2_8_4	-11.197735	4.298320554
CC(C)(CCC(=O)N1CC(F)(C(=O)[O-])C(C)(C(F)(F)F)C1)[NH+]1CCOCC1	6.739034	11.991235	1.462879	false_Enamine_ACS	AF2_8_4	6.731049333	5.264182542
CCC(CC(=O)NCC(C)[NH+]1CCN(c2ccccc2)CC1)C(=O)[O-]	-4.368556	8.34983	2.902287	false_Enamine_ACS	AF2_8_4	2.294520333	6.380938086
NS(=O)(=O)CC1CC[NH+](CC(O)CC2(C(=O)[O-])CCCC2)CC1	1.788702	6.823273	6.88765	false_Enamine_ACS	AF2_8_4	5.166541667	2.925472049
COCC1(C(=O)[O-])CC[NH+](Cc2cc(-c3c(OC)ccc4ccccc34)no2)C1	-10.345629	-10.110895	-11.875324	false_Enamine_ACS	AF2_8_4	-10.77728267	0.958147217
O=C([O-])C12CCOCC1C[NH+](Cc1c[nH]nc1-c1cccc(C(F)(F)F)c1)C2	-1.393202	-17.3733	-18.552076	false_Enamine_ACS	AF2_8_4	-12.439526	9.584536173
Cn1cc(C[NH2+]C2CCc3nc(C(=O)[O-])cn3C2)c(-c2cc(F)ccc2F)n1	-27.289208	-21.26927	-26.886424	false_Enamine_ACS	AF2_8_4	-25.14830067	3.365370399
Cc1cccc2c(CC([NH2+]Cc3ccc4c(c3)CCC(=O)N4C)C(=O)[O-])coc12	-12.106649	-14.174632	-12.823266	false_Enamine_ACS	AF2_8_4	-13.034849	1.050101874
COc1c(Br)cc(Br)cc1C[NH2+]C(C)(C)c1nnn[n-]1	2.14793	-4.141704	-24.939925	false_Enamine_ACS	AF2_8_4	-8.977899667	14.17672612
Cc1c(C(=O)Nc2cccc(CC([NH3+])C(=O)[O-])c2)nnn1-c1cccc2cccnc12	-15.796548	-19.070557	-7.023635	false_Enamine_ACS	AF2_8_4	-13.96358	6.22911801
Cc1nc(-c2ccncc2)[n-]c(=O)c1CC(=O)Nc1cnn(-c2cc[nH+]cc2)c1C(F)F	2.151644	3.418672	11.845192	false_Enamine_ACS	AF2_8_4	5.805169333	5.269036473
C[NH+](C)CC1CCN(C(=O)C2CCCc3cc(-c4nn[n-]n4)ccc32)C1(C)C	13.999021	0.955466	17.112919	false_Enamine_ACS	AF2_8_4	10.68913533	8.572183456
[NH3+]C(Cc1cccc(NC(=O)CN(Cc2cccnc2)c2ccccc2)c1)C(=O)[O-]	-6.114524	-15.475921	-5.684298	false_Enamine_ACS	AF2_8_4	-9.091581	5.53318367
Cc1cc(C)c(C(=O)[O-])c(C)c1C[NH2+]Cc1ccncc1OCC1CCOC1	3.477928	-5.060173	-5.665579	false_Enamine_ACS	AF2_8_4	-2.415941333	5.113208474
COc1ccc(-n2cccn2)cc1C[NH2+]C(CC1CCCCC1)C(O)C(=O)[O-]	-20.859929	-23.601441	-22.163647	false_Enamine_ACS	AF2_8_4	-22.208339	1.371302316
Cc1ccc2c(c1)C(CCC(=O)[O-])CN2C(=O)C1C[NH+](C)CC1c1cccnc1	-15.911583	0.737715	-16.481356	false_Enamine_ACS	AF2_8_4	-10.55174133	9.781105691
CC(C)(C)C(=O)Nc1ccc(S(=O)(=O)Nc2cccc(CC([NH3+])C(=O)[O-])c2)cc1	-9.251817	-4.542965	-7.330829	false_Enamine_ACS	AF2_8_4	-7.041870333	2.367687611
[NH3+]C(Cc1cccc(NS(=O)(=O)c2ccc(OCc3ccccc3)c(F)c2)c1)C(=O)[O-]	-23.804503	-10.590158	-11.447709	false_Enamine_ACS	AF2_8_4	-15.28079	7.394194406
COc1ccc(CC(NC(=O)NC2CC[NH+](Cc3cccc(C)c3)CC2)C(=O)[O-])cc1	-8.63738	-6.260413	4.161987	false_Enamine_ACS	AF2_8_4	-3.578602	6.80808575
[NH3+]C(Cc1cccc(NC(=O)c2ccc(NC(=O)OCC(F)(F)F)cc2)c1)C(=O)[O-]	-8.354757	-21.150518	-3.143873	false_Enamine_ACS	AF2_8_4	-10.88304933	9.265744041
[NH3+]C(Cc1cccc(NC(=O)C2CC2c2ccc(OC(F)(F)F)cc2)c1)C(=O)[O-]	-14.166086	-12.69962	-13.944873	false_Enamine_ACS	AF2_8_4	-13.60352633	0.7905813
CC(C)n1c(C(F)(F)F)nc2cc(C(=O)Nc3cccc(CC([NH3+])C(=O)[O-])c3)ccc21	-10.930328	-10.049518	-0.274565	false_Enamine_ACS	AF2_8_4	-7.084803667	5.914259851
Cc1c(S(=O)(=O)Nc2cccc(CC([NH3+])C(=O)[O-])c2)cnn1-c1ccc(Cl)cc1	-12.430339	-12.704732	-15.570954	false_Enamine_ACS	AF2_8_4	-13.568675	1.739443525
[NH3+]C(Cc1cccc(NC(=O)c2ccc(=O)n(-c3cccc(Br)c3)c2)c1)C(=O)[O-]	-16.096847	-18.033921	-21.269206	false_Enamine_ACS	AF2_8_4	-18.466658	2.61319161
Cc1nc(C(=O)NCCC(=O)N(C)C2CC[NH+](C)CC2)nn1-c1nnc(C(F)(F)F)[n-]1	8.085706	-7.562351	11.854488	false_Enamine_ACS	AF2_8_4	4.125947667	10.29626989
[NH3+]C(Cc1ccc(NC(=O)c2csc(Br)c2Cl)cc1)C(=O)[O-]	-24.57604	-22.23714	-4.440603	false_Enamine_ACS	AF2_8_4	-17.08459433	11.01228863
Cc1cc(C(=O)[O-])c(O)c(S(=O)(=O)Nc2cnn(-c3cc[nH+]cc3)c2C(F)F)c1	-9.867645	-1.665559	-2.198293	false_Enamine_ACS	AF2_8_4	-4.577165667	4.589425897
[NH3+]C(Cc1ccc(NC(=O)c2cccc(Oc3cc(C(F)(F)F)ccn3)c2)cc1)C(=O)[O-]	-36.271347	-4.263913	-14.404166	false_Enamine_ACS	AF2_8_4	-18.313142	16.35784301
[NH3+]C(Cc1ccc(NC(=O)c2nn(-c3ccccc3)cc2Br)cc1)C(=O)[O-]	-8.286721	7.06448	-10.067381	false_Enamine_ACS	AF2_8_4	-3.763207333	9.419224875
CCOC(=O)[N-]c1scnc1C(=O)N1CCC[NH+](Cc2ccccc2)CCC1	18.166704	12.899019	4.448743	false_Enamine_ACS	AF2_8_4	11.83815533	6.920237517
CC(C)(Cc1ccc(Br)c(F)c1)C(=O)Nc1ccc(CC([NH3+])C(=O)[O-])cc1	-24.463218	-8.101393	-8.25576	false_Enamine_ACS	AF2_8_4	-13.60679033	9.40225896
COC(=O)c1ccc2c(c1)C(CC(=O)Nc1cccc(CC([NH3+])C(=O)[O-])c1)CCC2	-18.87279	-13.161262	1.947306	false_Enamine_ACS	AF2_8_4	-10.02891533	10.75768544
[NH3+]C(Cc1cccc(NC(=O)C2CC3CCCCC3N2c2ncccn2)c1)C(=O)[O-]	2.367689	-1.90658	1.913594	false_Enamine_ACS	AF2_8_4	0.791567667	2.34766931
[NH3+]C(Cc1cccc(NC(=O)C2CCN(c3ccc(C(F)(F)F)cn3)CC2)c1)C(=O)[O-]	-12.490251	-7.596551	-18.96216	false_Enamine_ACS	AF2_8_4	-13.01632067	5.701037533
Cc1[n-]c(-c2ncccn2)nc(=O)c1CC(=O)NCCC(=O)N(C)C1CC[NH+](C)CC1	23.901698	9.315469	-2.997417	false_Enamine_ACS	AF2_8_4	10.07325	13.4655587
CC(C)C(C(=O)Nc1cccc(CC([NH3+])C(=O)[O-])c1)n1nnc(-c2ccccc2)n1	-10.858844	-4.578476	-8.026668	false_Enamine_ACS	AF2_8_4	-7.821329333	3.14521518
[NH3+]C(Cc1cccc(NC(=O)c2ccc(S(=O)(=O)c3ccccc3)s2)c1)C(=O)[O-]	-25.905807	-27.148662	-27.926438	false_Enamine_ACS	AF2_8_4	-26.99363567	1.019196881
[NH3+]C(Cc1cccc(NC(=O)C2(c3cc(C(F)(F)F)ccc3Cl)CC2)c1)C(=O)[O-]	-3.884551	-8.371943	-16.340025	false_Enamine_ACS	AF2_8_4	-9.532173	6.308273011
[NH3+]C(Cc1cccc(NS(=O)(=O)c2ccc(OCC3CCCCC3)cc2)c1)C(=O)[O-]	-17.13266	-7.988838	-4.985026	false_Enamine_ACS	AF2_8_4	-10.035508	6.327155484
CC(=O)Nc1ccc([N-]S(C)(=O)=O)c(C(=O)NCC(C[NH+](C)C)c2ccccc2)c1	5.580146	7.79772	2.058935	false_Enamine_ACS	AF2_8_4	5.145600333	2.893965406
CC(C)CC(=O)N1Cc2ccccc2CC1C(=O)Nc1cccc(CC([NH3+])C(=O)[O-])c1	-3.729161	-18.083058	-1.740467	false_Enamine_ACS	AF2_8_4	-7.850895333	8.916927194
CN(C)S(=O)(=O)CC1(O)CC[NH+](Cc2ccc(-c3ccccc3-c3nn[n-]n3)cc2)CC1	1.589444	12.941389	21.907459	false_Enamine_ACS	AF2_8_4	12.14609733	10.18232783
C[NH+](C)C1CCCC(C(=O)N2CCC(n3cc([N-]S(=O)(=O)C(F)F)cn3)CC2)C1	13.46112	12.542854	-9.906201	false_Enamine_ACS	AF2_8_4	5.365924333	13.23401535
O=C([O-])CNC(=O)c1ccc(S(=O)(=O)N2CCC(n3c[nH+]c4c3CCCC4)CC2)cc1	-6.504833	-16.857645	-15.202229	false_Enamine_ACS	AF2_8_4	-12.85490233	5.561262081
Cc1ccc(S(=O)(=O)N2CCC(n3c[nH+]c4c3CCCC4)CC2)c(C)c1OCC(=O)[O-]	-1.800794	-4.005025	-1.678385	false_Enamine_ACS	AF2_8_4	-2.494734667	1.309381021
Cc1[n-]c(=O)c(C(=O)N2CCC[NH+](Cc3ccccc3)CCC2)cc1-c1ccc(O)cc1	2.536172	2.650214	2.878929	false_Enamine_ACS	AF2_8_4	2.688438333	0.174546312
C[NH+](Cc1ccc(-c2ccccc2-c2nn[n-]n2)cc1)CC1(NC(=O)OC(C)(C)C)CC1	20.393486	6.784303	30.067101	false_Enamine_ACS	AF2_8_4	19.08163	11.69670446
COC(=O)c1sc(C(=O)NC2CC(C)(C)[NH2+]C(C)(C)C2)cc1[N-]C(=O)C(F)(F)F	2.836112	5.53711	-8.860421	false_Enamine_ACS	AF2_8_4	-0.162399667	7.652811829
CC(Sc1ncccc1C(=O)Nc1cccc(CC([NH3+])C(=O)[O-])c1)C(=O)N1CCCC1	-0.987569	4.553413	-6.863548	false_Enamine_ACS	AF2_8_4	-1.099234667	5.709299566
[NH3+]C(Cc1cccc(NC(=O)Cc2c[nH]c3cc(OCc4ccccc4)ccc23)c1)C(=O)[O-]	-11.505555	-6.867152	-14.159361	false_Enamine_ACS	AF2_8_4	-10.84402267	3.690839579
O=C([O-])CC([NH2+]Cc1cn(-c2ccc(Cl)c(Cl)c2)nn1)c1c(F)cccc1F	-23.59119	-23.56938	-10.631364	false_Enamine_ACS	AF2_8_4	-19.263978	7.476070978
O=C(CC(F)(F)F)NC1CCC[NH+](Cc2ccc(-c3ccccc3-c3nn[n-]n3)cc2)C1	6.393934	22.885732	10.558463	false_Enamine_ACS	AF2_8_4	13.27937633	8.575976757
Cn1cc(C(N)=O)c([N-]C(=O)c2csc(Br)c2Cl)n1	-12.258133	-18.303786	-7.003164	false_Enamine_ChEMBL_EC50	AF2_8_4	-12.52169433	5.654919348
O=C([O-])CC1(NC(=O)c2cc(Cl)cc(Br)c2)CSC1	-19.505136	-15.980778	-19.535198	false_Enamine_ChEMBL_EC50	AF2_8_4	-18.34037067	2.043522472
O=C([O-])c1ccc(S(=O)(=O)[N-]C(CF)C(F)(F)F)cc1Br	-2.003091	-5.243089	-3.236928	false_Enamine_ChEMBL_EC50	AF2_8_4	-3.494369333	1.635268721
Cc1nc(C)c(C(C)NS(=O)(=O)c2c(C)sc(C)c2C(=O)[O-])s1	-8.536637	-8.611818	3.56359	false_Enamine_ChEMBL_EC50	AF2_8_4	-4.528288333	7.00787302
CC1(S(=O)(=O)[N-]C(=O)c2ccc(S(C)(=O)=O)cc2Br)CC1	14.007911	14.097831	-6.29661	false_Enamine_ChEMBL_EC50	AF2_8_4	7.269710667	11.74886436
Cc1sccc1S(=O)(=O)[N-]c1ccc(S(=O)(=O)NC(C)C)cc1	6.312031	-6.35601	-4.397827	false_Enamine_ChEMBL_EC50	AF2_8_4	-1.480602	6.819271733
CC(CC(=O)[O-])N(C)C(=O)COc1ccc(Br)cc1Cl	-7.267356	-11.359748	-18.890898	false_Enamine_ChEMBL_EC50	AF2_8_4	-12.50600067	5.895939581
O=C([O-])CC1CN(C(=O)CSc2ccc3ccccc3c2)CC1CC(=O)[O-]	-8.183042	-9.064725	-11.96258	false_Enamine_ChEMBL_EC50	AF2_8_4	-9.736782333	1.977365082
CC(=O)N1CC2CCCC2(NC(=O)c2[n-]nc(-c3ccccc3)c2C#N)C1	-8.395125	-11.488816	-7.725175	false_Enamine_ChEMBL_EC50	AF2_8_4	-9.203038667	2.007683183
O=C([O-])C1CCN(Cc2sc(C(F)(F)F)cc2Br)CC1F	-6.400955	-6.536354	-6.32557	false_Enamine_ChEMBL_EC50	AF2_8_4	-6.420959667	0.106806431
Cc1sc(-c2nnc[n-]2)nc1C(=O)OC(c1ccn(C)n1)C1CCCCC1	11.456706	8.418488	6.04702	false_Enamine_ChEMBL_EC50	AF2_8_4	8.640738	2.711682495
CC1CN(C(=O)Cn2nnc(=O)[n-]2)CC(CCNC(=O)c2ccc[nH]2)O1	4.541783	4.005231	8.679459	false_Enamine_ChEMBL_EC50	AF2_8_4	5.742157667	2.557885133
COC1CC(CCNC(=O)c2cn(C)nc2C)N(C(=O)c2c[n-]nn2)C1	6.040513	4.717129	1.586707	false_Enamine_ChEMBL_EC50	AF2_8_4	4.114783	2.287184404
CCCC(C#N)C(=O)NCC1CCN(C(=O)c2cc([O-])nn2C)C(C)C1	6.40185	12.731643	12.547257	false_Enamine_ChEMBL_EC50	AF2_8_4	10.56025	3.602459919
Cc1oc(-c2ccsc2)nc1CC(=O)[N-]S(=O)(=O)CC1OCCC1(C)C	-5.885105	-7.895851	-10.9899	false_Enamine_ChEMBL_EC50	AF2_8_4	-8.256952	2.571483705
O=C(NC1CCCC(F)(F)C1)c1nnn2cc(-c3ccc(F)cc3)[n-]c(=O)c12	-15.380767	-15.548977	-2.269078	false_Enamine_ChEMBL_EC50	AF2_8_4	-11.066274	7.61905944
COCC(COC)S(=O)(=O)[N-]C(=O)C1CC12CC(OC(C)(C)C)C2	7.641859	3.842751	7.400251	false_Enamine_ChEMBL_EC50	AF2_8_4	6.294953667	2.12710297
CCOC(=O)c1c([N-]C(=O)c2ncc3c(n2)CCOC3)c2c(F)cccc2n1C	11.359504	-4.975522	-5.006403	false_Enamine_ChEMBL_EC50	AF2_8_4	0.459193	9.439958863
COc1ccc(CS(=O)(=O)[C-]2CCN(C)C2=O)c(Br)c1OC	0.920121	-12.677599	-6.612197	false_Enamine_ChEMBL_EC50	AF2_8_4	-6.123225	6.812034756
CCOC(=O)c1c(C)nn2c(=O)cc(CN3CC4CC3CN4CC(F)F)[n-]c12	-3.733227	8.275785	2.952184	false_Enamine_ChEMBL_EC50	AF2_8_4	2.498247333	6.01736123
O=C(c1c([O-])cc(=O)n2c1COCC2)N1CCC(CSc2ccccc2)C1	7.256128	6.621034	3.039063	false_Enamine_ChEMBL_EC50	AF2_8_4	5.638741667	2.273671695
O=C(NC1CC1c1ccccc1OC(F)F)c1c([O-])cc(=O)n2c1COCC2	-3.423703	-5.065748	-5.436542	false_Enamine_ChEMBL_EC50	AF2_8_4	-4.641997667	1.071239221
CC1CN(Cc2ccc(C(=O)N3CCCCC3Cc3nn[n-]n3)cc2)CCO1	-3.317644	8.933356	11.716111	false_Enamine_ChEMBL_EC50	AF2_8_4	5.777274333	7.998380209
Cc1ccc([N-]S(=O)(=O)c2ccccc2C(C)(F)F)c(S(C)(=O)=O)c1	7.026633	3.385992	8.369535	false_Enamine_ChEMBL_EC50	AF2_8_4	6.26072	2.578544599
COCCn1ccc2ccc(NC(=O)NC(Cc3cccs3)C(=O)[O-])cc21	2.988547	-1.077039	-15.360695	false_Enamine_ChEMBL_EC50	AF2_8_4	-4.483062333	9.637137371
COc1ccccc1C(NC(=O)C1(Cc2ccc(F)cc2C)CC1)c1nn[n-]n1	12.722146	12.057533	20.603485	false_Enamine_ChEMBL_EC50	AF2_8_4	15.12772133	4.753779382
COc1cc(CCC(=O)NC(C(=O)[O-])(C(C)C)C(C)C)cc(OC)c1OC	-3.695898	14.182281	9.059109	false_Enamine_ChEMBL_EC50	AF2_8_4	6.515164	9.206577171
Cc1nc2cc(C(=O)NC(Cc3cc(Cl)ccn3)C(=O)[O-])ccc2n1C1CC1	4.920247	4.016851	-10.773671	false_Enamine_ChEMBL_EC50	AF2_8_4	-0.612191	8.811684738
Cn1c(C(=O)NCCC(F)C(=O)[O-])cc(Br)c1Br	-6.131282	-27.59975	-12.789997	false_Enamine_ChEMBL_EC50	AF2_8_4	-15.50700967	10.9891036
CC1(C)CC(N(Cc2ccccc2)C(=O)NCc2cc([O-])n3nccc3n2)CO1	-2.436655	4.338166	-10.803275	false_Enamine_ChEMBL_EC50	AF2_8_4	-2.967254667	7.584652984
Cc1ccc(C(=O)N2CCc3ccccc3C(NC(=O)OC(C)(C)C)C2)c(=O)[n-]1	9.071735	6.298932	-4.815792	false_Enamine_ChEMBL_EC50	AF2_8_4	3.518291667	7.349477671
O=C([O-])C1(C2CCN(S(=O)(=O)N3CCN(CC(F)F)CC3)CC2)CCC1	-3.651286	1.275924	-1.913519	false_Enamine_ChEMBL_EC50	AF2_8_4	-1.429627	2.498992436
CC(Oc1ccccc1-c1nn[n-]n1)C(=O)NCC1CCc2cc(F)ccc21	-5.012598	4.862499	-11.271176	false_Enamine_ChEMBL_EC50	AF2_8_4	-3.807091667	8.134113436
Cc1cccc2c1CCN(C(=O)c1ccc3c(c1)NC(=O)CS3)C2C(=O)[O-]	4.500291	-2.759435	9.868089	false_Enamine_ChEMBL_EC50	AF2_8_4	3.869648333	6.337339601
COC(=O)c1csc(C(=O)[N-]S(=O)(=O)CCc2ccc(OC)cc2)c1	-6.66104	-4.146398	1.730341	false_Enamine_ChEMBL_EC50	AF2_8_4	-3.025699	4.306482725
O=C(Cc1csc(-c2nnc[n-]2)n1)Nc1ccc(N2CCCCC2)cc1F	-5.020045	-18.084967	-16.887632	false_Enamine_ChEMBL_EC50	AF2_8_4	-13.33088133	7.222250563
COc1cccc2c1CCCN(C(=O)c1cc3c([n-]c1=O)CC(C)(C)CC3=O)C2	-5.127934	-3.342047	1.597862	false_Enamine_ChEMBL_EC50	AF2_8_4	-2.290706333	3.483973429
COC1(c2cccc(C(=O)N3CC(Oc4ccncc4)CC3C(=O)[O-])c2)COC1	-1.38806	6.965425	-16.89974	false_Enamine_ChEMBL_EC50	AF2_8_4	-3.774125	12.11018186
Cc1c([N-]S(=O)(=O)c2ccc(F)cc2C(F)(F)F)cccc1S(C)(=O)=O	-10.51437	-10.943184	-9.176135	false_Enamine_ChEMBL_EC50	AF2_8_4	-10.21122967	0.92170282
O=C(C1CCCCC1C(=O)N1CCC(C(=O)[O-])(C(F)(F)F)C1)N1CCCC1	2.133087	2.224869	2.096868	false_Enamine_ChEMBL_EC50	AF2_8_4	2.151608	0.065979804
Cc1c([N-]S(=O)(=O)c2cccc(Br)c2F)cccc1S(C)(=O)=O	-1.092508	-3.700926	-2.519174	false_Enamine_ChEMBL_EC50	AF2_8_4	-2.437536	1.306123918
Cc1ccc(S(=O)(=O)[N-]C(=O)c2nc(-c3ccc(Cl)cc3)ncc2C)cc1	-10.050824	10.888976	-6.444807	false_Enamine_ChEMBL_EC50	AF2_8_4	-1.868885	11.19478015
CCc1ccccc1N1CC(C(=O)Nc2ccc3c(ccn3CC(=O)[O-])c2)CC1=O	-19.28891	-29.485361	-29.990734	false_Enamine_ChEMBL_EC50	AF2_8_4	-26.25500167	6.038101962
COc1ccc(C(CC(=O)[O-])NC(=O)Cc2cn3c(n2)CCCC3)c(OC)c1	-21.560239	-1.831281	-5.724408	false_Enamine_ChEMBL_EC50	AF2_8_4	-9.705309333	10.44957547
COc1ccc(CC(NC(=O)NCCc2noc(-c3ccccn3)n2)C(=O)[O-])cc1	-10.518934	-13.155678	-9.823203	false_Enamine_ChEMBL_EC50	AF2_8_4	-11.16593833	1.757927291
O=C([O-])c1cnn(C2CCCN(C(=O)COc3ccc(Cl)c4ccccc34)C2)c1	-12.260502	-5.056822	-15.436771	false_Enamine_ChEMBL_EC50	AF2_8_4	-10.91803167	5.318599934
Cc1nc2c(C#N)cnn2c([O-])c1CC(=O)N1CCC(OCCC(F)(F)F)CC1	7.896899	-4.222382	9.142241	false_Enamine_ChEMBL_EC50	AF2_8_4	4.272252667	7.382874289
CCOC(=O)[N-]c1scnc1C(=O)NC(C)Cc1nc(-c2ccccc2)no1	0.691063	0.739467	-2.767569	false_Enamine_ChEMBL_EC50	AF2_8_4	-0.445679667	2.010960789
CCN(C(=O)N1CCC(C(=O)N2CCC(C(=O)[O-])C(OC)C2)CC1)C(C)C	-1.535459	3.99586	6.966426	false_Enamine_ChEMBL_EC50	AF2_8_4	3.142275667	4.314738323
CCN(C(=O)C1(c2nn[n-]n2)CCOCC1)C(Cc1ccccc1)C1CCCO1	8.085673	16.934041	31.452678	false_Enamine_ChEMBL_EC50	AF2_8_4	18.82413067	11.79760823
CC1Cc2cc(S(=O)(=O)[N-]c3cnn(-c4ncccc4Cl)c3)cc(Cl)c2O1	-0.165349	-0.208948	6.579183	false_Enamine_ChEMBL_EC50	AF2_8_4	2.068295333	3.906604136
O=C([O-])c1cnn(C2CCCN(C(=O)c3cn(-c4cccc(Cl)c4F)nn3)C2)c1	-17.558012	-16.604938	-17.636069	false_Enamine_ChEMBL_EC50	AF2_8_4	-17.26633967	0.574118757
CCNS(=O)(=O)c1ccc(C)c(C(=O)N2CCCC(n3cc(C(=O)[O-])cn3)C2)c1	9.313984	-1.720927	4.302668	false_Enamine_ChEMBL_EC50	AF2_8_4	3.965241667	5.525188467
COCc1cn2cc(C(=O)NCc3ccc(-c4ccccc4C(=O)[O-])cc3)cc(F)c2n1	-11.743155	-11.11601	-3.848622	false_Enamine_ChEMBL_EC50	AF2_8_4	-8.902595667	4.388087862
CCS(=O)(=O)[N-]c1ccc(S(=O)(=O)N(C)CCCS(C)(=O)=O)c(OC)c1	-2.445636	9.440218	7.143677	false_Enamine_ChEMBL_EC50	AF2_8_4	4.712753	6.304793807
Cc1nn(-c2ccc(Cl)cc2Cl)c(C)c1CC(=O)NCc1cn(CC(=O)[O-])nn1	-10.130213	-5.435255	-17.667341	false_Enamine_ChEMBL_EC50	AF2_8_4	-11.077603	6.170829996
COc1cc(-n2cccc2)c(Cl)cc1C(=O)N1CCCC(n2cc(C(=O)[O-])cn2)C1	0.668229	6.345386	-0.69571	false_Enamine_ChEMBL_EC50	AF2_8_4	2.105968333	3.734244102
CCOC(=O)c1c(C)n[n-]c1S(=O)(=O)NCc1cc(COc2ccccc2F)on1	-4.647321	-4.137376	-4.387209	false_Enamine_ChEMBL_EC50	AF2_8_4	-4.390635333	0.254989766
CS(=O)(=O)C1CC2(C1)CN(S(=O)(=O)C1CC(C(F)(F)F)C1)C2	-8.531498	-2.887488	2.2028	false_Enamine_ChEMBL_EC50	AF2_8_4	-3.072062	5.369528756
Cc1ncsc1CCS(=O)(=O)[N-]C(=O)c1ccc(CN2CCOC(C)C2)cc1	-4.679061	-13.39334	-4.797168	false_Enamine_ChEMBL_EC50	AF2_8_4	-7.623189667	4.997445694
CC1CN(Cc2ccc(C(=O)[N-]S(=O)(=O)c3cn(C)nc3C(F)(F)F)cc2)CCO1	-1.999597	3.291989	-1.600635	false_Enamine_ChEMBL_EC50	AF2_8_4	-0.102747667	2.946688047
CC(F)(F)C1(NC(=O)CSCC(=O)Nc2ccc(F)cc2)CCC1	-9.067591	-5.311611	-7.555802	false_Enamine_ChEMBL_EC50	AF2_8_4	-7.311668	1.88985383
CC(CF)CC(=O)NCC1CN(C(=O)c2ccc3nc[nH]c3n2)CCO1	8.863821	-6.596836	-1.249271	false_Enamine_ChEMBL_EC50	AF2_8_4	0.339238	7.851783196
COC(=O)CC(F)(F)CNC(=O)c1cc(N(C)C)ccc1Br	-7.471934	-4.877753	-11.072225	false_Enamine_ChEMBL_EC50	AF2_8_4	-7.807304	3.110823945
CCN(C)S(=O)(=O)c1c(C)nn(CC(Br)=C(C)C)c1C	-3.186058	3.10319	-5.771436	false_Enamine_ChEMBL_EC50	AF2_8_4	-1.951434667	4.564314597
Cc1ncc(CCC(=O)N2CCCC2(C)CNC(=O)c2cc(F)n[nH]2)o1	-11.226489	-14.188623	-16.864437	false_Enamine_ChEMBL_EC50	AF2_8_4	-14.093183	2.820185456
CC(C)OCCN(C)C(=O)c1cc([O-])nc2ccc(S(=O)(=O)N3CCOCC3)cc12	19.408471	1.238319	4.254657	false_Enamine_ChEMBL_EC50	AF2_8_4	8.300482333	9.737306244
CCCS(=O)(=O)[N-]c1ccc(S(=O)(=O)NC2CCN(c3ccccn3)C2)c(OC)c1	-4.749733	-2.448081	0.39325	false_Enamine_ChEMBL_EC50	AF2_8_4	-2.268188	2.576206446
O=C(NC1CCC2(CCCN2C(=O)C(F)C(F)(F)F)CC1)C1CCC1	-3.473998	-3.116053	-3.545788	false_Enamine_ChEMBL_EC50	AF2_8_4	-3.378613	0.230199405
COCCn1ccc(-n2nc(CCC(C)C)nc2C2(C)CCOC2C)n1	-5.869164	6.382446	2.227749	false_Enamine_ChEMBL_EC50	AF2_8_4	0.913677	6.230616006
COC1CN2CCCC2(C(=O)Nc2ccc(OCCC(C)C)cc2F)C1	-1.696739	-10.446291	-10.527571	false_Enamine_ChEMBL_EC50	AF2_8_4	-7.556867	5.075182434
CC1CC1(F)C(=O)N1CCOC(CCNC(=O)Cn2cnc(C#N)n2)C1	-9.123266	-7.977176	-2.863297	false_Enamine_ChEMBL_EC50	AF2_8_4	-6.654579667	3.332978963
CCC(CC(F)(F)F)CS(=O)(=O)NC(C(C)C)C(O)C(F)(F)F	-3.844403	0.320236	1.682701	false_Enamine_ChEMBL_EC50	AF2_8_4	-0.613822	2.879508277
COc1c(C)cnc(CNC(=O)NC2CCCCC2c2ccnn2C)c1C	-3.215126	-7.765796	-3.241805	false_Enamine_ChEMBL_EC50	AF2_8_4	-4.740909	2.619662949
O=S1(=O)CC(CNc2ccc(Oc3cccc(C(F)(F)F)c3)cc2)C1	-20.671819	-20.363679	-20.331687	false_Enamine_ChEMBL_EC50	AF2_8_4	-20.45572833	0.187822401
COc1ccc(COCC(=O)NCC23CN(C(C)=O)CC2CCO3)cn1	0.671796	-10.590313	-14.280209	false_Enamine_ChEMBL_EC50	AF2_8_4	-8.066242	7.789018821
CC1(C)C(CNC(=O)Cc2ccon2)CCN1C(=O)c1csc(=O)[nH]1	1.883001	-11.131586	1.509474	false_Enamine_ChEMBL_EC50	AF2_8_4	-2.579703667	7.408501818
O=C(CC1CCC(F)(F)C1)N1CCN(C(=O)CC2COCC2O)CC1	-6.021279	-7.203567	-8.277622	false_Enamine_ChEMBL_EC50	AF2_8_4	-7.167489333	1.128604063
CCC1CCCCN1C(=O)C(C)OC(=O)c1ccc2c(c1)COCCN2	-0.520252	0.18748	-3.030563	false_Enamine_ChEMBL_EC50	AF2_8_4	-1.121111667	1.69107198
CCN(CC(C)NC(=O)C1(C)COC(=O)C1)C(=O)c1cc(C)c(=O)[nH]n1	-4.197668	7.984594	-2.765849	false_Enamine_ChEMBL_EC50	AF2_8_4	0.340359	6.658699044
O=C(CCn1cnccc1=O)NC1CCN(C(=O)CCC2CCCO2)C1	-7.876163	-16.252549	-9.529949	false_Enamine_ChEMBL_EC50	AF2_8_4	-11.21955367	4.436443796
NC(=O)c1ccc(S(=O)(=O)CC(=O)Nc2ccc3c(c2)OCO3)cc1	-10.136225	-4.816463	-16.932669	false_Enamine_ChEMBL_EC50	AF2_8_4	-10.62845233	6.07308223
O=S(=O)(C1CCC(C(F)F)CC1)N1CC(O)C(O)C12CCOCC2	-10.617192	-3.347326	-5.538958	false_Enamine_ChEMBL_EC50	AF2_8_4	-6.501158667	3.729223848
Cc1nc(CC(=O)N2CCC2CNC(=O)Cn2cc(C(C)O)nn2)c[nH]1	-12.532005	-14.995598	-11.302043	false_Enamine_ChEMBL_EC50	AF2_8_4	-12.94321533	1.88079972
O=C(NC1(C2CC2)CCCCC1)c1ccc2ncc(Br)n2c1	0.74287	0.753799	0.746168	false_Enamine_ChEMBL_EC50	AF2_8_4	0.747612333	0.00560583
CC1N(S(=O)(=O)CC2CCN(S(C)(=O)=O)C2)CCCC12CCC2	-6.3783	-4.808413	7.647857	false_Enamine_ChEMBL_EC50	AF2_8_4	-1.179618667	7.685010168
COCc1cc(C(=O)NCC2CC2NC(=O)C2CCCN2C(C)=O)[nH]n1	2.25198	-7.99649	-13.127802	false_Enamine_ChEMBL_EC50	AF2_8_4	-6.290770667	7.830487368
COc1ccc2c(c1)CCCC2CNC(=O)c1ccc(=O)n2c1COCC2	-3.089043	-21.398689	-22.884565	false_Enamine_ChEMBL_EC50	AF2_8_4	-15.79076567	11.02507487
CCCC(=O)NCC(=O)NC1CC(O)(CNC(=O)C2C(C)C2(F)F)C1	-9.840715	-8.315745	-2.125848	false_Enamine_ChEMBL_EC50	AF2_8_4	-6.760769333	4.085738024
N#CCOc1cccc(CN2CCC(=O)N(CC34CCC(CO3)C4)C2=O)c1	-2.872022	-7.672248	-8.495999	false_Enamine_ChEMBL_EC50	AF2_8_4	-6.346756333	3.037264467
O=C(Cn1cnnn1)NCC1CCC(NC(=O)C2CCC3CCC32)CC1	-0.060816	-0.370652	-1.543289	false_Enamine_ChEMBL_EC50	AF2_8_4	-0.658252333	0.781963562
CCn1cc2c(n1)C(O)CC1(CCN(C(=O)COC3CCCOC3)CC1)O2	-6.087036	-7.051766	3.416869	false_Enamine_ChEMBL_EC50	AF2_8_4	-3.240644333	5.785718523
CC(C)C1=NOC(C)(C(=O)NC2CC3C2CCN3C(=O)c2ccon2)C1	-0.099599	-22.140619	0.242118	false_Enamine_ChEMBL_EC50	AF2_8_4	-7.3327	12.82517218
CC(CNC(=O)c1cn(C)nc1C1CCCO1)c1nc2ccccc2s1	-8.325254	-13.313565	-14.082623	false_Enamine_ChEMBL_EC50	AF2_8_4	-11.90714733	3.1257531
CN(C(=O)COCc1nnc[nH]1)C1CN(C(=O)C2(C)CC3CCC2O3)C1	-3.816126	-3.933963	-8.727129	false_Enamine_ChEMBL_EC50	AF2_8_4	-5.492406	2.801971815
CSC(C)(C)C(=O)N1CC2CC(CNC(=O)c3cc(C#N)c[nH]3)C2C1	-12.021611	-11.914577	-11.447673	false_Enamine_ChEMBL_EC50	AF2_8_4	-11.79462033	0.30519405
O=C(CNC(=O)c1ccc(C(F)(F)F)cc1)OC1(c2ccccn2)CC1	-12.049679	-16.125908	-13.624176	false_Enamine_ChEMBL_EC50	AF2_8_4	-13.93325433	2.055616155
Cn1c2c(ccc1=O)C(NC(=O)c1ccccc1Cc1ncn[nH]1)CCC2	-13.394467	-6.372842	-10.445716	false_Enamine_ChEMBL_EC50	AF2_8_4	-10.07100833	3.525777756
O=C(CC1CCCCCN1C(=O)c1cc2[nH]cnc2cc1F)c1ccco1	-8.433204	-8.127926	-7.961423	false_Enamine_ChEMBL_EC50	AF2_8_4	-8.174184333	0.239268057
Cc1nn(C)c(C)c1CC(C)NC(=O)c1nnn(-c2ccc3ncccc3c2)c1C	-10.665533	-11.344214	-8.668678	false_Enamine_ChEMBL_EC50	AF2_8_4	-10.22614167	1.390834922
COCCc1nc(COC(=O)CN2CCCC(OCC(F)F)C2)no1	-2.429472	-2.364112	1.135644	false_Enamine_ChEMBL_EC50	AF2_8_4	-1.219313333	2.039714689
CN(CC(O)CNC(=O)c1cc2n(n1)CCCN2)C(=O)C12CCCC1C2	-10.740592	-8.462745	-10.610181	false_Enamine_ChEMBL_EC50	AF2_8_4	-9.937839333	1.279132216
COC(=O)C(C)(CNC(=O)N1CCNC(=O)c2c(C)cccc21)c1ccccc1F	1.447739	5.905176	-13.707552	false_Enamine_ChEMBL_EC50	AF2_8_4	-2.118212333	10.28113717
CC(NS(=O)(=O)c1cnn(C)c1)C(=O)NC1CCN(C(=O)Cc2ccccc2)C1	-12.187396	-8.306813	-11.755084	false_Enamine_ChEMBL_EC50	AF2_8_4	-10.74976433	2.126671538
CC(C)(C)c1ccc(C(C)(C)NC(=O)N2CCc3cc(S(N)(=O)=O)ccc32)cc1	7.921713	2.322728	8.187509	false_Enamine_ChEMBL_EC50	AF2_8_4	6.143983333	3.311971636
O=C1CN(c2ccnc(C(=O)NC3CCN(C(=O)Cc4ccccc4)C3)c2)CCN1	-34.470028	-34.685924	-33.71145	false_Enamine_ChEMBL_EC50	AF2_8_4	-34.289134	0.511802573
CC(SCc1nc2ccccc2c(=O)[nH]1)C(=O)NC1(C(F)(F)F)CCOC1	-4.925182	-4.52847	-6.933416	false_Enamine_ChEMBL_EC50	AF2_8_4	-5.462356	1.289324725
CC(=O)N1CCCC12CCN(C(=O)C(C1CCCC1)C1CCCC1)CC2	6.156312	2.258422	5.223316	false_Enamine_ChEMBL_EC50	AF2_8_4	4.546016667	2.035297866
CC1(C)CN(C(=O)NCc2cccc(N3CCCCC3=O)c2)CC2(CCOC2)O1	-3.924982	-5.45464	-7.934441	false_Enamine_ChEMBL_EC50	AF2_8_4	-5.771354333	2.023405877
CCC(NC(=O)c1cnc2ccccc2c1OC)C(c1ccc(C)cc1)n1cncn1	2.663709	3.213714	0.219779	false_Enamine_ChEMBL_EC50	AF2_8_4	2.032400667	1.593682639
CNc1cc(N2CCCC2CNC(=O)NCc2ccnc(OC3CCC3)c2)ncn1	-7.781211	-4.905481	-14.754428	false_Enamine_ChEMBL_EC50	AF2_8_4	-9.14704	5.06453906
Cc1ccc(C(=O)NCCC(=O)NC2CCCN(c3ccccc3C#N)C2)c(O)c1	-2.687917	1.597719	-15.684185	false_Enamine_ChEMBL_EC50	AF2_8_4	-5.591461	8.999387606
Cn1cc(-c2cc(F)ccc2NC(=O)N2CCN(c3cccc(C#N)n3)CC2)cn1	-10.458146	-11.816084	-11.767693	false_Enamine_ChEMBL_EC50	AF2_8_4	-11.34730767	0.770416624
COc1ccc(NC(=O)NCC(O)Cc2ccc(Cl)cc2)cc1-n1cnnn1	-12.999535	-8.656491	-13.460374	false_Enamine_ChEMBL_EC50	AF2_8_4	-11.70546667	2.650524968
CC(C)COC(C)c1noc(CN(C)C(=O)NCc2ccnc(OC3CCC3)c2)n1	-1.858709	-1.075447	-6.236697	false_Enamine_ChEMBL_EC50	AF2_8_4	-3.056951	2.781449857
CCc1nn(C)c(CC)c1S(=O)(=O)NC1CCCN(c2ccccc2C#N)C1	-4.963697	0.737436	-4.398506	false_Enamine_ChEMBL_EC50	AF2_8_4	-2.874922333	3.141131924
CCOCc1nc(C(C)NC(=O)N(C)Cc2cnn(-c3cccc(Cl)c3)c2)no1	-6.570373	-20.415463	-20.796352	false_Enamine_ChEMBL_EC50	AF2_8_4	-15.927396	8.105657202
COC1CC(CO)N(C(=O)NCC2c3ccccc3CCN2C(=O)OC(C)(C)C)C1	-1.405521	-3.311961	15.814806	false_Enamine_ChEMBL_EC50	AF2_8_4	3.699108	10.53571222
CC(Cc1nc(-c2ccccc2)no1)NC(=O)Nc1cn(C)nc1-c1ccncc1	-14.485445	-12.132955	-13.054614	false_Enamine_ChEMBL_EC50	AF2_8_4	-13.224338	1.185393174
CC1CN(Cc2ccc(C(=O)NCc3ccc(Oc4ccccc4)nc3)cc2)CCO1	-19.718913	-12.858693	-20.120524	false_Enamine_ChEMBL_EC50	AF2_8_4	-17.56604333	4.081627521
CC(Cc1nc(-c2ccccc2)no1)NC(=O)Nc1ccn(-c2ncccc2Cl)n1	-20.668006	-19.800694	-15.851475	false_Enamine_ChEMBL_EC50	AF2_8_4	-18.77339167	2.567344013
CCc1c(NC(=O)N2CCN(c3cccc(C#N)n3)CC2)cnn1-c1ccccc1Cl	-8.072986	-5.173368	-7.337677	false_Enamine_ChEMBL_EC50	AF2_8_4	-6.861343667	1.507354046
N#Cc1cccc(C2CN(C(=O)NC(CC3CCCCC3)c3ncccn3)CCO2)c1	7.994457	3.843273	4.313266	false_Enamine_ChEMBL_EC50	AF2_8_4	5.383665333	2.273191193
Cc1cc(NC(=O)N2CCN(c3cccc(C#N)n3)CC2)nn1-c1ccc(F)cc1F	-18.973731	-25.140351	-22.74675	false_Enamine_ChEMBL_EC50	AF2_8_4	-22.286944	3.108917291
CCn1c(C2CC(OC)CN2C(=O)CN(C)S(=O)(=O)c2cccnc2)n[nH]c1=O	-5.028077	-1.280687	2.611402	false_Enamine_ChEMBL_EC50	AF2_8_4	-1.232454	3.819967888
O=S(=O)(c1ccc(OCC(F)(F)F)nc1)N1CCC(O)(Cc2cccc(F)c2)C1	4.015174	-0.28928	4.463728	false_Enamine_ChEMBL_EC50	AF2_8_4	2.729874	2.624265293
Cc1ccc(CNC(=O)NC2CCOC3(CCSCC3)C2)c(-n2cc(Cl)cn2)n1	-5.849308	-14.773256	-0.246285	false_Enamine_ChEMBL_EC50	AF2_8_4	-6.956283	7.32647711
CCc1nsc(N2CCCN(C(=O)NC3CCN(c4ccccn4)C3)CC2)n1	-3.803059	-17.676844	0.780319	false_Enamine_ChEMBL_EC50	AF2_8_4	-6.899861333	9.610377465
CC(C)C1CN(CC(F)(F)F)CCN1C(=O)Nc1cnn(-c2ncccc2Cl)c1	-2.96718	0.450185	-5.042859	false_Enamine_ChEMBL_EC50	AF2_8_4	-2.519951333	2.773696668
O=C(NC1CCN(c2ccccn2)C1)C1CC(=O)N(CCOc2ccccc2Cl)C1	-15.444885	-15.726038	-16.904134	false_Enamine_ChEMBL_EC50	AF2_8_4	-16.025019	0.774205489
O=C(Nc1ccc(NC(=O)N2CCCC(Oc3ccc(Cl)cn3)C2)cc1)C1CCCO1	-9.991258	-22.408994	-9.547078	false_Enamine_ChEMBL_EC50	AF2_8_4	-13.98244333	7.300985623
O=C(Cn1nnn(-c2cccs2)c1=O)NCc1cc(Oc2ccc(F)c(F)c2)ccn1	-20.073022	-19.178327	-20.475404	false_Enamine_ChEMBL_EC50	AF2_8_4	-19.90891767	0.663927602
Cn1cc(C(=O)NC2CCN(C(=O)c3ccc(-c4ccccc4C(F)(F)F)o3)CC2)cn1	-13.678336	-11.971889	-7.438117	false_Enamine_ChEMBL_EC50	AF2_8_4	-11.02944733	3.225093877
Cn1c(=O)[nH]c(=O)c2c(C(=O)NC(C)(C)c3ccc(OC(F)F)cc3)cc(C3CC3)nc21	-4.162346	1.005129	-4.845612	false_Enamine_ChEMBL_EC50	AF2_8_4	-2.667609667	3.198979539
Cc1nc2c(s1)CCCC2CNC(=O)NCc1ccc(N2CCC(O)CC2)c(F)c1	-8.701799	-2.278269	-10.279298	false_Enamine_ChEMBL_EC50	AF2_8_4	-7.086455333	4.238055879
COc1cc(Br)ccc1CNC(=O)Nc1cccc(Cn2nc(C)nc2C)c1	-12.773169	-22.681375	-13.081023	false_Enamine_ChEMBL_EC50	AF2_8_4	-16.17852233	5.633738823
CCc1cc(=O)[nH]c(-c2cccc(NC(=O)NC(C)Cc3nc(-c4ccccc4)no3)c2)n1	-19.209433	-19.391165	-19.269357	false_Enamine_ChEMBL_EC50	AF2_8_4	-19.289985	0.09260543
COCCn1cc2c(n1)C(NC(=O)N1CCc3c(Br)cccc3C1C)CCC2	-1.930338	-1.495106	1.153448	false_Enamine_ChEMBL_EC50	AF2_8_4	-0.757332	1.669031719
O=C(NC1CCCS(=O)(=O)c2ccccc21)c1cccc(-n2ccc(C(F)(F)F)n2)c1	-10.406807	-13.734024	-10.201548	false_Enamine_ChEMBL_EC50	AF2_8_4	-11.44745967	1.982880519
CCn1c(COC(=O)CCc2ccc(S(=O)(=O)N3CCCC3)cc2)nc2cc(F)ccc21	-2.408809	-15.90348	-9.981919	false_Enamine_ChEMBL_EC50	AF2_8_4	-9.431402667	6.764158301
CCOC(=O)c1sc(C(C)NC(=O)N2CCn3c(C4CCCC4)nnc3C2C)nc1C	-6.060656	-6.181179	-6.04186	false_Enamine_ChEMBL_EC50	AF2_8_4	-6.094565	0.07559637
COC(=O)CCc1c(C)nn(-c2ccc(C(=O)NCC3CN(C(N)=O)CCO3)cc2)c1C	-4.399606	-1.36152	-6.383018	false_Enamine_ChEMBL_EC50	AF2_8_4	-4.048048	2.52914122
CC(C)(C)OC(=O)N1CCC2NC(=O)N(CCc3cc4ccccc4s3)C(=O)C2CC1	-19.215075	-12.145184	-3.087442	false_Enamine_ChEMBL_EC50	AF2_8_4	-11.482567	8.084208837
CC(C)NS(=O)(=O)c1cccc(C(=O)NCC2CCN(C(=O)Cc3ccccc3)C2)c1	3.477909	-1.29433	-1.088043	false_Enamine_ChEMBL_EC50	AF2_8_4	0.365178667	2.69767607
Cc1cnc(CN(C)C2CCN(C(=O)NC(CC3CCCCC3)c3ncccn3)C2)o1	-0.198503	-2.710634	0.161564	false_Enamine_ChEMBL_EC50	AF2_8_4	-0.915857667	1.564713592
CC(=O)N(C)C(C(=O)N1CCC(c2nnc3cnccn23)CC1)c1c(F)cccc1Cl	-6.339802	-9.306256	4.793146	false_Enamine_ChEMBL_EC50	AF2_8_4	-3.617637333	7.433432555
CC(NC(=O)c1csc(-c2ncccc2F)n1)c1ccc(N2CCCS2(=O)=O)cc1	-5.131568	-4.806602	-5.3005	false_Enamine_ChEMBL_EC50	AF2_8_4	-5.079556667	0.251023291
Cn1ccc(C(NC(=O)c2cc(S(=O)(=O)CC3CC3)ccc2F)c2ccc(F)cc2)n1	-1.27684	-8.260957	-7.799548	false_Enamine_ChEMBL_EC50	AF2_8_4	-5.779115	3.905903826
Cc1cc(CC(C)NC(=O)N2CC(S(=O)(=O)N3CCOCC3)C2)n(-c2ccccc2)n1	1.516821	-0.599626	10.642053	false_Enamine_ChEMBL_EC50	AF2_8_4	3.853082667	5.973895347
CCOC(=O)CN1C(=O)C(F)(F)c2cc(NCc3cccc(-c4cnn(C)c4)c3)ccc21	-7.217491	-6.167212	-7.819009	false_Enamine_ChEMBL_EC50	AF2_8_4	-7.067904	0.835996732
Cc1cc(OCCN2CCNC2=O)ccc1NC(=O)N(CCc1ccc(F)cc1)C(C)C	-20.164167	-15.281048	-12.190101	false_Enamine_ChEMBL_EC50	AF2_8_4	-15.87843867	4.020458786
COCC(NC(=O)N1CCC(O)(Cc2cccc(F)c2)C1)c1cccc(C(F)(F)F)c1	-11.223277	-5.611261	-13.103356	false_Enamine_ChEMBL_EC50	AF2_8_4	-9.979298	3.897882077
CC1CCN(S(=O)(=O)CC(=O)OCc2coc(-c3cccc(C(F)(F)F)c3)n2)CC1	-2.2492	-21.73355	-21.200759	false_Enamine_ChEMBL_EC50	AF2_8_4	-15.06116967	11.09868873
CCc1c(C(=O)N2CCC(NC(=O)c3cnn(C)c3)CC2)nnn1-c1cccc(Cl)c1	4.997431	-15.278366	1.756124	false_Enamine_ChEMBL_EC50	AF2_8_4	-2.841603667	10.89180016
CC(=O)NC(Cc1c[nH]c2cc(F)ccc12)C(=O)NC1CCCN(c2ccccc2C#N)C1	-15.59163	-10.401006	-10.604861	false_Enamine_ChEMBL_EC50	AF2_8_4	-12.19916567	2.939727862
Cc1c(C(=O)NC(C)c2nnnn2-c2ccccc2)cnn1-c1ccc(C(F)(F)F)cn1	-9.312994	-9.544101	-9.384321	false_Enamine_ChEMBL_EC50	AF2_8_4	-9.413805333	0.118341057
O=C(COc1cccc(Oc2ccccn2)c1)NCC1CN(Cc2ccccc2)CCCO1	-7.426368	-6.629061	-10.377998	false_Enamine_ChEMBL_EC50	AF2_8_4	-8.144475667	1.97494079
Cc1ccc(CCC(=O)NCC(=O)N2CCC(c3nc(-c4ccncc4)cs3)CC2)cc1	-1.580458	-16.656157	-17.128198	false_Enamine_ChEMBL_EC50	AF2_8_4	-11.788271	8.843375507
O=C(NC1CC(=O)N(Cc2ccccc2C(F)(F)F)C1)NC1CCN(c2ccccn2)C1	-26.752647	-25.611846	-17.714714	false_Enamine_ChEMBL_EC50	AF2_8_4	-23.35973567	4.921895869
Cc1cccc(NC(=O)N2CCCC(C(=O)NC3CCCS(=O)(=O)c4ccccc43)C2)c1	12.385518	3.021125	4.526824	false_Enamine_ChEMBL_EC50	AF2_8_4	6.644489	5.028552759
CC(C)(C)OC(=O)N1C(C(=O)NCc2cc(Oc3ccc(F)c(F)c3)ccn2)CC2CC21	-6.376158	-10.605165	-8.68149	false_Enamine_ChEMBL_EC50	AF2_8_4	-8.554271	2.117371851
COC(=O)CC(NC(=O)Nc1cc(-c2ccccc2F)on1)c1ccc(OC)cc1OC	-13.060675	-9.872021	-6.48876	false_Enamine_ChEMBL_EC50	AF2_8_4	-9.807152	3.286437689
CCOC(=O)c1sc(C(C)NC(=O)Nc2ccc(C(=O)N3CCCC3)cc2C)nc1C	-15.602915	-6.052836	-19.632568	false_Enamine_ChEMBL_EC50	AF2_8_4	-13.762773	6.974372533
Cc1cc(Br)c(C[NH+](CC(=O)[O-])C(C)C(=O)[O-])cc1Cl	-19.843302	-17.360634	-20.00461	false_Enamine_ChEMBL_EC50	AF2_8_4	-19.06951533	1.482130772
COc1cccc(CC(NC(=O)N(C)Cc2nc3ccsc3c(=O)[nH]2)c2ccccc2)c1	-12.095268	-6.402958	-6.442428	false_Enamine_ChEMBL_EC50	AF2_8_4	-8.313551333	3.275122163
CCOC(=O)c1cnn(C2CCCN(C(=O)c3nc(S(C)(=O)=O)n4ccccc34)C2)c1	-4.195799	-1.297343	-4.653177	false_Enamine_ChEMBL_EC50	AF2_8_4	-3.382106333	1.819883863
CCc1ccccc1NC(=O)CNC(=O)NC(C)c1ccc(N2CCCS2(=O)=O)cc1	-5.007271	-6.334196	0.903625	false_Enamine_ChEMBL_EC50	AF2_8_4	-3.479280667	3.853255643
O=C([O-])C([NH2+]CCc1ccc(Cl)cc1)C1(C(F)(F)F)CC1	-16.518038	-11.733674	-18.703056	false_Enamine_ChEMBL_EC50	AF2_8_4	-15.65158933	3.564564677
Cc1nc(CNC(=O)NC2CCN(S(=O)(=O)NCC(F)(F)F)CC2)c2ccccn12	-9.564757	-4.536989	-8.569303	false_Enamine_ChEMBL_EC50	AF2_8_4	-7.557016333	2.662359102
CC1CN(Cc2ccc(C(=O)NCc3ccc(N4CCCCC4CCO)nc3)cc2)CCO1	-15.963802	9.992188	11.801256	false_Enamine_ChEMBL_EC50	AF2_8_4	1.943214	15.53428783
CCC(C(=O)N1CCC(NC(=O)NCCc2ccc(-n3cccn3)cc2)CC1)c1ccccc1	-12.294828	-22.913163	-26.379697	false_Enamine_ChEMBL_EC50	AF2_8_4	-20.52922933	7.33881724
Cn1c(=O)n(C)c2cc(C(=O)NCC[NH+](C)CCC(=O)[O-])ccc21	-11.484937	-7.987255	-16.718566	false_Enamine_ChEMBL_EC50	AF2_8_4	-12.063586	4.394322922
C[NH+](CCNC(=O)C1CCC(S(N)(=O)=O)CC1)CC(=O)[O-]	-12.213407	-3.938088	-8.118436	false_Enamine_ChEMBL_EC50	AF2_8_4	-8.089977	4.137732903
CC1(C)C([NH3+])CC1CC(=O)N[C-]1c2ccccc2Oc2ccccc21	3.75981	0.089978	0.044228	false_Enamine_ChEMBL_EC50	AF2_8_4	1.298005333	2.132108095
C[NH+](C)C1(CS(=O)(=O)[N-]C(=O)C2CCC23CCCO3)CCC1	-18.814096	5.151787	18.145801	false_Enamine_ChEMBL_EC50	AF2_8_4	1.494497333	18.74940859
CC(C)(C)OC(=O)N1C(c2ccccc2)CCC1c1nc(CS(=O)(=O)NC2CC2)no1	-5.027296	-2.779631	-5.112161	false_Enamine_ChEMBL_EC50	AF2_8_4	-4.306362667	1.322869118
C[NH+]1CCN(S(=O)(=O)NCC(CC(C)(C)C)C(=O)[O-])CC1	-8.448148	3.014857	0.350375	false_Enamine_ChEMBL_EC50	AF2_8_4	-1.694305333	5.998804811
CC(C)(C)OC(=O)N1C(C(=O)N2CCCC(C3(C)OCCO3)C2)CCC1c1ccccc1	5.393602	14.175889	5.259246	false_Enamine_ChEMBL_EC50	AF2_8_4	8.276245667	5.10968262
C[NH+](C)C1CCCC(C(=O)N=S2(=O)CCC(C(=O)[O-])CC2)C1	-1.83311	-5.169668	0.112363	false_Enamine_ChEMBL_EC50	AF2_8_4	-2.296805	2.671370933
O=C([O-])CC(C(=O)NC(C1CC1)C(F)(F)F)[NH+]1CCCCC1	-2.26647	-8.420474	-19.070478	false_Enamine_ChEMBL_EC50	AF2_8_4	-9.919140667	8.501657047
CC1CC(C(=O)[O-])CC[NH+]1Cc1ccccc1OCc1ccccc1	-6.102649	-6.551932	-6.288572	false_Enamine_ChEMBL_EC50	AF2_8_4	-6.314384333	0.225750993
CC(C)C[NH+]1CCCC(C(=O)N2C(C(=O)[O-])CCC23CCC3)C1	-8.846332	-8.661323	6.512536	false_Enamine_ChEMBL_EC50	AF2_8_4	-3.665039667	8.814524486
O=C(Cc1csc(-c2nnc[n-]2)n1)NCC1CCCc2[nH+]ccn21	-5.755809	-2.691158	-1.902668	false_Enamine_ChEMBL_EC50	AF2_8_4	-3.449878333	2.035538332
CC1(c2ccc(C(F)(F)F)cc2)CCC[NH+]1CCCC(O)C(=O)[O-]	-3.145013	8.473708	-0.848221	false_Enamine_ChEMBL_EC50	AF2_8_4	1.493491333	6.153160319
CC1(Cc2nn[n-]n2)CCC[NH+](Cc2ccc(-c3ncco3)cc2F)C1	-2.905409	-3.182473	-3.12396	false_Enamine_ChEMBL_EC50	AF2_8_4	-3.070614	0.1460324
CC1(CS(=O)(=O)[N-]C(=O)C23C[NH2+]CC2(C)C3)CCCC(F)(F)C1	-1.904214	-1.875393	-1.977216	false_Enamine_ChEMBL_EC50	AF2_8_4	-1.918941	0.052484705
C[NH+](Cc1cn(CCCC(=O)NCCc2cc([O-])no2)nn1)C1CC1	0.685851	7.37346	-0.70726	false_Enamine_ChEMBL_EC50	AF2_8_4	2.450683667	4.319778314
Cc1n[nH]c(C(=O)N2CCC(NC(=O)CCc3[nH]cc[nH+]3)C2C)c1[O-]	11.707822	5.625771	-1.164888	false_Enamine_ChEMBL_EC50	AF2_8_4	5.389568333	6.43960476
O=C([O-])c1cnc(C2([NH2+]Cc3ccc(-n4cccn4)cc3)CCC2)nc1	-2.389935	-2.207771	-2.41175	false_Enamine_ChEMBL_EC50	AF2_8_4	-2.336485333	0.112002269
Cc1nc2c(s1)CCCC2CNC(=O)NCc1cccc(OCCN2CCOCC2)c1	-2.753112	-9.904918	-6.717718	false_Enamine_ChEMBL_EC50	AF2_8_4	-6.458582667	3.582938125
COc1cccc(N2CCCC(C[NH2+]Cc3c([O-])cc(C)[nH]c3=O)C2)n1	-13.674617	-15.745592	-13.556315	false_Enamine_ChEMBL_EC50	AF2_8_4	-14.325508	1.231250489
CCC1(NC(=O)c2c[n-]nn2)CCCN(C(=O)C2CCc3[nH+]ccn32)C1	1.693772	9.753215	11.320049	false_Enamine_ChEMBL_EC50	AF2_8_4	7.589012	5.16518472
CC(C)C(NC(=O)CC(C[NH+](C)C)C(F)(F)F)(C(=O)[O-])C(C)C	0.000936	16.488819	8.263688	false_Enamine_ChEMBL_EC50	AF2_8_4	8.251147667	8.243948653
CC[NH+]1CCCC(C(=O)NCC2(F)CC(NC(=O)c3c[n-]nn3)C2)C1	3.119213	8.479341	14.065025	false_Enamine_ChEMBL_EC50	AF2_8_4	8.554526333	5.473293315
O=C(Cc1ccc(-c2nn[n-]n2)cc1F)NCC1CCCc2[nH+]ccn21	-17.395635	0.526274	-0.332181	false_Enamine_ChEMBL_EC50	AF2_8_4	-5.733847333	10.1085214
CC(C)(C)CCC(NC(=O)C([NH3+])CCSC(F)(F)F)C(=O)[O-]	4.732345	3.396684	6.177966	false_Enamine_ChEMBL_EC50	AF2_8_4	4.768998333	1.391003232
CCN(CC)S(=O)(=O)CC(=O)[N-]S(=O)(=O)C1CCC[NH2+]C1	-3.465402	0.565751	36.021592	false_Enamine_ChEMBL_EC50	AF2_8_4	11.040647	21.72782222
NS(=O)(=O)CC1CC[NH+](CC(O)CC2(C(=O)[O-])CCCC2)CC1	9.286357	0.954362	0.665428	false_Enamine_ChEMBL_EC50	AF2_8_4	3.635382333	4.896019478
CC[NH+](C)CC(=O)N1CC(NC(=O)c2cc(C)c3[n-]nnc3c2)CC1C	0.991252	4.789332	8.799527	false_Enamine_ChEMBL_EC50	AF2_8_4	4.860037	3.904617653
Cc1cccc2c(CC([NH2+]Cc3ncoc3C3CCC3)C(=O)[O-])coc12	-2.119986	-10.638606	2.16261	false_Enamine_ChEMBL_EC50	AF2_8_4	-3.531994	6.516372282
CC(C)(C)[NH+]1CCC(F)(C(=O)N2CCC(C(=O)[O-])(C(C)(C)C)C2)C1	16.272114	7.718714	7.244532	false_Enamine_ChEMBL_EC50	AF2_8_4	10.41178667	5.080727259
O=C([N-]S(=O)(=O)c1scc(Cl)c1Cl)C1([NH2+]C2CC2)CCC1	1.526556	1.582193	-5.257178	false_Enamine_ChEMBL_EC50	AF2_8_4	-0.716143	3.932750058
C[NH2+]Cc1cn(CC2CCCN(C(=O)c3nc([O-])c(C)s3)C2)nn1	6.527301	1.364224	11.774201	false_Enamine_ChEMBL_EC50	AF2_8_4	6.555242	5.205044746
Cc1ccc(COc2ccc(C[NH2+]Cc3ccc(C(=O)[O-])nc3)cc2)cc1	-17.085503	-29.816482	-19.932192	false_Enamine_ChEMBL_EC50	AF2_8_4	-22.278059	6.681824269
CC1(C)CC[NH+](CC(=O)N2CCCC(C3(C(=O)[O-])CC(F)(F)C3)C2)C1	5.45011	5.772221	3.493445	false_Enamine_ChEMBL_EC50	AF2_8_4	4.905258667	1.233228384
COc1cccc(CSCC([NH2+]Cc2nocc2C(C)(C)C)C(=O)[O-])c1	-4.779428	0.779614	-0.211464	false_Enamine_ChEMBL_EC50	AF2_8_4	-1.403759333	2.965116037
C[NH+]1CC(C(=O)NC(Cc2nn[n-]n2)c2ccccc2)C(c2cccnc2)C1	22.971606	15.801135	7.879743	false_Enamine_ChEMBL_EC50	AF2_8_4	15.550828	7.549044469
CCCn1nc(C)cc1C[NH+]1CCCC(Cc2nc(C(=O)[O-])cs2)C1	4.993462	-6.617881	-6.662083	false_Enamine_ChEMBL_EC50	AF2_8_4	-2.762167333	6.716608387
CC(CC(=O)NC(C(=O)[O-])C(C(F)(F)F)C(F)(F)F)n1cc[nH+]c1	-5.212156	-5.16783	-5.332791	false_Enamine_ChEMBL_EC50	AF2_8_4	-5.237592333	0.085371472
COc1ccc(C)c2c1CC(C(=O)[O-])N2C(=O)Cc1c[nH+]c2c(C)cccn12	-4.964053	-6.391349	-7.750696	false_Enamine_ChEMBL_EC50	AF2_8_4	-6.368699333	1.393459565
O=C([O-])c1sncc1C[NH+]1CCN(C2CS(=O)(=O)CC2O)CC1	-8.331572	-8.506332	4.257059	false_Enamine_ChEMBL_EC50	AF2_8_4	-4.193615	7.319019986
CC[NH+](CC)CCN(CC(C)C)C(=O)c1cc(C(=O)[O-])c(OC)cc1C	12.835845	4.432053	2.898123	false_Enamine_ChEMBL_EC50	AF2_8_4	6.722007	5.349999685
CC1C(C(=O)NCCN(C)C(=O)c2cc3cncn3c([O-])n2)CC[NH+]1C	11.628713	2.597938	2.759249	false_Enamine_ChEMBL_EC50	AF2_8_4	5.661966667	5.167983327
O=C(CC1COCc2ccccc21)NCC1CCC[NH+](Cc2nn[n-]n2)C1	-4.764029	-3.377502	-3.27116	false_Enamine_ChEMBL_EC50	AF2_8_4	-3.804230333	0.832908918
CC(C)(C)[NH+]1CCC(F)(C(=O)N2CCC3(CCC(C(=O)[O-])CC3)CC2)C1	-8.649501	8.14066	-5.17877	false_Enamine_ChEMBL_EC50	AF2_8_4	-1.895870333	8.863433266
Cc1nc(CC2CC[NH2+]C2)sc1C(=O)N(C)CCc1nccc([O-])n1	-3.665914	-4.359934	4.094537	false_Enamine_ChEMBL_EC50	AF2_8_4	-1.310437	4.693689795
Cc1[n-]c(=O)[nH]c1C(=O)N1CCC2(C1)CN(C(=O)C1([NH2+]C(C)C)CC1)C2	-3.254996	-7.920824	13.38297	false_Enamine_ChEMBL_EC50	AF2_8_4	0.735716667	11.19853787
O=C([O-])C1CC[NH+](CCCN2CCN(c3ccccc3)c3ccccc32)CC1	-16.151749	-14.688989	-13.380811	false_Enamine_ChEMBL_EC50	AF2_8_4	-14.74051633	1.386187451
CC1C[NH+](C)C(C)CN1C(=O)C(C)([N-]C(=O)C(F)(F)F)C(F)(F)F	21.487517	11.61406	9.74327	false_Enamine_ChEMBL_EC50	AF2_8_4	14.28161567	6.310207946
Cc1cc(F)cc(C)c1S(=O)(=O)N1CC([NH+]2CCC(C(=O)[O-])CC2)C1	-8.710476	-7.857409	-9.7189	false_Enamine_ChEMBL_EC50	AF2_8_4	-8.762261667	0.93182536
C[NH+](CCNS(=O)(=O)N=S(C)(=O)c1ccccc1)CCC(=O)[O-]	-11.579465	-26.541184	72.975427	false_Enamine_ChEMBL_EC50	AF2_8_4	11.61825933	53.66087753
Cc1nc(Br)c(C[NH2+]C(CSC(F)(F)F)C(=O)[O-])[nH]1	-12.944781	-10.816419	-10.825262	false_Enamine_ChEMBL_EC50	AF2_8_4	-11.52882067	1.226265591
COc1ccc(C[NH+]2CCC(C(=O)[O-])C2(C)C)cc1OCc1cccnc1	-5.285788	-7.09153	-9.693581	false_Enamine_ChEMBL_EC50	AF2_8_4	-7.356966333	2.215852459
CC(C)COC(=O)C[NH+]1CCC(Cc2ccc(F)c(-c3nn[n-]n3)c2)C1	-5.338456	2.343123	10.852823	false_Enamine_ChEMBL_EC50	AF2_8_4	2.619163333	8.099168328
O=C(NCC1CCC[NH+](Cc2nn[n-]n2)C1)c1cnn2c1OCC(O)C2	-2.992514	-1.073916	-5.643003	false_Enamine_ChEMBL_EC50	AF2_8_4	-3.236477667	2.29429242
C[NH+](C)C1(C(=O)N2CC3CCC3(C(=O)[O-])C2)CCC(c2ccccc2)CC1	8.866334	14.729734	-0.208958	false_Enamine_ChEMBL_EC50	AF2_8_4	7.795703333	7.526673713
CCS(=O)(=O)Nc1ccc(CNC(=O)C(F)CC([NH3+])C(=O)[O-])cc1	-0.445448	-6.846552	-1.079318	false_Enamine_ChEMBL_EC50	AF2_8_4	-2.790439333	3.526965447
N#Cc1cccc(-c2n[nH]cc2C[NH2+]CC2(c3nocc3C(=O)[O-])CC2)c1	-7.324132	-7.826534	-9.963689	false_Enamine_ChEMBL_EC50	AF2_8_4	-8.371451667	1.401612192
CC1CCC(NS(=O)(=O)CC(=O)NCC[NH+](C)CCC(=O)[O-])CC1	-1.424441	8.794381	3.697273	false_Enamine_ChEMBL_EC50	AF2_8_4	3.689071	5.109415937
C[NH+]1CCN(Cc2ccc(OCc3nn[n-]n3)cc2)CC1c1cccs1	-9.456141	-9.575929	-10.07664	false_Enamine_ChEMBL_EC50	AF2_8_4	-9.702903333	0.329160467
CC(C)C(F)(C[NH2+]Cc1cccc(CNC(=O)OC(C)(C)C)c1)C(=O)[O-]	-3.118256	-2.93337	-12.914279	false_Enamine_ChEMBL_EC50	AF2_8_4	-6.321968333	5.709856885
CC1CC[NH+](CCc2cn(CC(=O)NCCc3cc([O-])no3)nn2)CC1	-7.945653	-3.930724	-6.215954	false_Enamine_ChEMBL_EC50	AF2_8_4	-6.030777	2.013859878
CCc1cn2c([nH+]1)CCC(C(=O)N(Cc1ccccc1)Cc1nn[n-]n1)C2	9.672804	6.263321	5.963842	false_Enamine_ChEMBL_EC50	AF2_8_4	7.299989	2.060366517
CC(C)(C)c1ccc(C[NH+](CCC(=O)[O-])Cc2ccc(F)c(F)c2)cn1	-5.203107	-4.923104	-7.08862	false_Enamine_ChEMBL_EC50	AF2_8_4	-5.738277	1.177781849
COCCn1nc(C)c(CN(C)C(=O)c2nn[n-]c2C2CC[NH2+]C2)c1C	5.389734	8.172005	8.92231	false_Enamine_ChEMBL_EC50	AF2_8_4	7.494683	1.861141348
CCn1cc[nH+]c1C1OCCC1C(=O)NC1Cc2ccc(C(=O)[O-])cc2C1	1.72077	-16.208787	-17.193647	false_Enamine_ChEMBL_EC50	AF2_8_4	-10.56055467	10.64733248
C[NH2+]Cc1c(C)cc(C(=O)[N-]S(=O)(=O)Cc2ccccc2F)cc1C	-7.866401	-6.914643	2.275935	false_Enamine_ChEMBL_EC50	AF2_8_4	-4.168369667	5.601183607
CCC[NH+](C)CC(=O)N1CCC2(COC(CNC(=O)c3c[n-]nn3)C2)C1	9.968118	11.641611	-0.708994	false_Enamine_ChEMBL_EC50	AF2_8_4	6.966911667	6.69998437
COC(=O)c1cccc(C(F)(F)C(=O)[N-]c2cnn(CC3CCC[NH2+]3)c2)c1	7.032792	4.0478	8.170407	false_Enamine_ChEMBL_EC50	AF2_8_4	6.416999667	2.129171733
COc1ccc2c(c1)C(C(=O)[O-])C[NH+](Cc1c[nH]c(-c3cccs3)n1)C2	-18.757466	-18.805829	-17.150776	false_Enamine_ChEMBL_EC50	AF2_8_4	-18.23802367	0.94189456
COc1cc(C)c2cc(C[NH2+]C(C(=O)[O-])C3CCOC4(CCC4)C3)[nH]c2c1	-8.087357	4.322672	-9.642058	false_Enamine_ChEMBL_EC50	AF2_8_4	-4.468914333	7.653317352
CC[NH+](CC)C1CN(C(=O)C(C)([N-]C(=O)C(F)(F)F)C(F)(F)F)C1	3.975359	5.219058	2.568829	false_Enamine_ChEMBL_EC50	AF2_8_4	3.921082	1.325947937
O=C([O-])C1(C(F)F)CC[NH+](CC(O)c2ccccc2Br)CC1	-8.168154	-6.738814	-6.463958	false_Enamine_ChEMBL_EC50	AF2_8_4	-7.123642	0.914953793
Cc1cc(C(=O)NC2CC[NH+](Cc3ccccn3)CC2C)cc2nn[n-]c12	-3.103769	-3.448251	-9.521037	false_Enamine_ChEMBL_EC50	AF2_8_4	-5.357685667	3.609679723
CC1CCC[NH+]1CC(=O)N1CC2CCOC2(CNC(=O)c2c[n-]nn2)C1	9.568506	2.327225	22.228936	false_Enamine_ChEMBL_EC50	AF2_8_4	11.374889	10.07307251
O=C([O-])C1([NH2+]Cc2cnc(-c3ncccn3)s2)CC2(CCOCC2)C1	-12.610637	-6.496043	-5.353434	false_Enamine_ChEMBL_EC50	AF2_8_4	-8.153371333	3.902153476
O=C([O-])c1cn(CC(=O)N2CCN(Cc3cn4ccccc4[nH+]3)CC2)cn1	-22.738018	-28.371026	-2.69474	false_Enamine_ChEMBL_EC50	AF2_8_4	-17.93459467	13.49527964
COc1ccc(C[NH2+]Cc2cccc(-c3ccc(C(=O)[O-])cc3)c2)cc1O	-13.199251	-14.343341	-15.032486	false_Enamine_ChEMBL_EC50	AF2_8_4	-14.19169267	0.925978161
CC[NH+]1CCOC(CNC(=O)c2nn[n-]c2COC)C1c1cnn(C)c1	-9.458787	-0.783627	10.858478	false_Enamine_ChEMBL_EC50	AF2_8_4	0.205354667	10.19467399
O=C([O-])C1C2CC2CN1C(=O)NC1CC([NH+]2CCC(C(F)(F)F)CC2)C1	-5.415344	1.124478	2.135827	false_Enamine_ChEMBL_EC50	AF2_8_4	-0.718346333	4.099030008
C[NH+]1CCCC(O)(CC(=O)NCC2(C(=O)[O-])CC3(CC(F)(F)C3)C2)C1	-9.931134	5.873817	6.721209	false_Enamine_ChEMBL_EC50	AF2_8_4	0.887964	9.379188635
COCC(NC(=O)CC1([NH+]2CCCC2)CC1)c1cccc(-c2nn[n-]n2)c1	10.151923	-3.442714	16.000697	false_Enamine_ChEMBL_EC50	AF2_8_4	7.569968667	9.975541287
O=C(C[NH+]1CCC(OCC(F)F)CC1)NC1(c2nnn[n-]2)CCOC1	10.981312	12.443626	-2.749026	false_Enamine_ChEMBL_EC50	AF2_8_4	6.891970667	8.3813008
Cn1cc[nH+]c1C1OCCC1COC(=O)c1ccc(C(C)(F)F)[n-]c1=O	-5.020092	1.083653	1.224788	false_Enamine_ChEMBL_EC50	AF2_8_4	-0.903883667	3.565439392
CC(c1ccccc1Br)N(C)C(=O)C(F)CC([NH3+])C(=O)[O-]	-5.080834	-12.368177	-2.116929	false_Enamine_ChEMBL_EC50	AF2_8_4	-6.52198	5.275386027
O=C([O-])C1C[NH+](CCS(=O)c2ccccc2)CC1c1cc(F)cc(F)c1	-1.67231	-13.133207	-12.999612	false_Enamine_ChEMBL_EC50	AF2_8_4	-9.268376333	6.578725539
COc1ccnc(C2CC[NH+](CCCC3(c4nn[n-]n4)CCOCC3)C2)c1	4.294723	0.988526	-15.469215	false_Enamine_ChEMBL_EC50	AF2_8_4	-3.395322	10.58616568
COc1cccc(Cl)c1S(=O)(=O)[N-]c1nc(C2CCC[NH2+]2)nn1C	-0.513111	-8.567043	-3.018009	false_Enamine_ChEMBL_EC50	AF2_8_4	-4.032721	4.121733312
CC1(C)CCOC1CS(=O)(=O)[N-]C(=O)C1C[NH2+]CC12CCOCC2	0.229068	0.871807	0.869086	false_Enamine_ChEMBL_EC50	AF2_8_4	0.656653667	0.370302549
CCC(C)Oc1cccc(S(=O)(=O)[N-]c2cnn(CC3CCC[NH2+]3)c2)c1	14.039623	15.092094	15.966718	false_Enamine_ChEMBL_EC50	AF2_8_4	15.03281167	0.964914287
[NH3+]C1CC(C(=O)[O-])CN(C(=O)C2(Sc3ccc(Br)cc3)CC2)C1	-5.426308	2.346463	4.969909	false_Enamine_ChEMBL_EC50	AF2_8_4	0.630021333	5.406473987
C/C(=C\c1cc(F)cc(F)c1)CN1CCC([NH+]2CCCC2C(=O)[O-])CC1	-14.644696	-11.216721	-11.229565	false_Enamine_ChEMBL_EC50	AF2_8_4	-12.36366067	1.975444984
CC[NH+]1CCCC1CN(CCC(=O)[O-])C(=O)c1ccn(-c2ccccc2C)n1	-2.490614	13.960858	-2.356346	false_Enamine_ChEMBL_EC50	AF2_8_4	3.037966	9.459740176
CC(C)(C)[NH+]1CCN(S(=O)(=O)N2CCC(C3(C(=O)[O-])CC3)CC2)CC1	2.548222	2.167381	3.102731	false_Enamine_ChEMBL_EC50	AF2_8_4	2.606111333	0.470354427
Cc1ccc(C[NH+]2CCC(CN(C)C(=O)c3ccc(-c4nnn[n-]4)nc3)C2)s1	-13.127905	-14.98525	-9.977512	false_Enamine_ChEMBL_EC50	AF2_8_4	-12.696889	2.531539268
CCN(C(=O)c1nnn2cc(-c3ccc(F)cc3)[n-]c(=O)c12)C1CC[NH+](CC)C1	-0.418809	-3.689401	3.825882	false_Enamine_ChEMBL_EC50	AF2_8_4	-0.094109333	3.768148358
O=C([N-]S(=O)(=O)C1CCC(C(F)(F)F)CC1)C1CC2(CCOCC2)C[NH2+]1	-0.018616	4.056315	3.86836	false_Enamine_ChEMBL_EC50	AF2_8_4	2.635353	2.300325055
CCC(CC)C(C(=O)NC1CC2CCC1CC2C(=O)[O-])[NH+]1CCOCC1	15.007187	25.585928	23.338132	false_Enamine_ChEMBL_EC50	AF2_8_4	21.31041567	5.573254474
COc1cc(-n2cccn2)ccc1C[NH+]1CCC(Oc2cccc(C(=O)[O-])c2)C1	-24.756172	-26.430099	-26.55368	false_Enamine_ChEMBL_EC50	AF2_8_4	-25.913317	1.004020159
CCc1cc(Oc2ccc(F)cc2C[NH2+]C(C(=O)[O-])C(C)O)ccc1Cl	-21.034546	-29.769729	-22.814239	false_Enamine_ChEMBL_EC50	AF2_8_4	-24.53950467	4.616087275
COC(CC([NH2+]Cc1c[nH]nc1-c1cccc(C(F)(F)F)c1)C(=O)[O-])C1CC1	-7.716006	-8.865661	-12.984159	false_Enamine_ChEMBL_EC50	AF2_8_4	-9.855275333	2.769993033
C[NH+]1CCC(CNC(=O)c2nnc(-c3ccccn3)[n-]2)C1c1cccc(Cl)c1	-1.272057	-6.469021	-17.378706	false_Enamine_ChEMBL_EC50	AF2_8_4	-8.373261333	8.220440009
COc1cccc(C(=O)C2CCC[NH+](Cc3cn4cccc(C(=O)[O-])c4n3)C2)c1	-5.040015	-4.729565	-2.619307	false_Enamine_ChEMBL_EC50	AF2_8_4	-4.129629	1.317155727
Cc1c[nH+]c2n1CC(C(=O)Nc1nc(-c3cccc(OC(F)F)c3)n[n-]1)CC2	5.033727	3.082072	-3.994326	false_Enamine_ChEMBL_EC50	AF2_8_4	1.373824333	4.750265025
CC1CCC(CNC(=O)C(F)(F)F)N(Cc2cccc(Cc3nn[n-]n3)[nH+]2)C1	-0.917497	1.164955	-0.344597	false_Enamine_ChEMBL_EC50	AF2_8_4	-0.032379667	1.075760815
O=C(NC1(C(=O)[O-])CCC[NH+](Cc2ccccc2)C1)c1cc2[nH]cnc2cc1F	-7.999975	-8.975308	-8.018371	false_Enamine_ChEMBL_EC50	AF2_8_4	-8.331218	0.557874134
O=C([O-])C1CC2OCCC2N1C(=O)NCC1CCC[NH+](Cc2cccs2)C1	-9.348948	-5.244861	-6.00542	false_Enamine_ChEMBL_EC50	AF2_8_4	-6.866409667	2.183313979
Cc1nn(CCO)c(C)c1C[NH+]1CCC(Oc2ccc(Cl)c(C(=O)[O-])c2)C1	-5.439889	6.873937	4.974978	false_Enamine_ChEMBL_EC50	AF2_8_4	2.136342	6.629552658
CC[NH+]1CCCc2cc(CNC(=O)C3(c4nn[n-]n4)CC3C(F)(F)F)ccc21	11.381725	10.392294	9.570869	false_Enamine_ChEMBL_EC50	AF2_8_4	10.448296	0.906725996
CC[NH+]1CCCC1CNC(=O)C1CCN(C(=O)c2cc(C)c3[n-]nnc3c2)CC1	17.813226	12.483424	13.895154	false_Enamine_ChEMBL_EC50	AF2_8_4	14.73060133	2.761372218
Cc1cccc2c1CCN(C(=O)NCc1c(C)[nH+]c3n1CCCC3)C2C(=O)[O-]	-10.154155	-6.198104	-11.130305	false_Enamine_ChEMBL_EC50	AF2_8_4	-9.160854667	2.61182615
O=S(=O)(NC1C[NH+]2CCC1CC2)c1ncccc1Cl	-8.683744	-8.814752	-10.237803	false_Enamine_ChEMBL_EC50	AF2_8_4	-9.245433	0.861910341
Cc1[nH+]cn(-c2ccc(CN3CCOC(Cn4cc(C(=O)[O-])nn4)C3)cc2)c1C	-23.556107	-19.742026	-24.878776	false_Enamine_ChEMBL_EC50	AF2_8_4	-22.72563633	2.667172902
CC1CN=C(N2CC(c3ccc(Br)cc3)C2)N1C	-10.453211	-8.04281	-7.658558	false_Enamine_ChEMBL_EC50	AF2_8_4	-8.718193	1.514802956
O=C([O-])c1ccc2c(c1)CCC([NH2+]Cc1csc(COc3ccccc3)n1)C2	-28.800974	-27.816396	-27.902447	false_Enamine_ChEMBL_EC50	AF2_8_4	-28.17327233	0.54530563
CN(C)c1c(Cl)cccc1NC(=O)CCC1([NH3+])CCOC1	0.183616	5.771101	-0.09726	false_Enamine_ChEMBL_EC50	AF2_8_4	1.952485667	3.309998509
CCCNC(=O)NCC1CN(C(=O)NCCC)CC[NH+]1C	-7.230343	-6.894614	-0.154059	false_Enamine_ChEMBL_EC50	AF2_8_4	-4.759672	3.992108693
CC1(C)C[NH2+]C1C1CCN(C(=O)N2CCC(F)(F)C2)CC1	1.425037	-3.682324	-3.905035	false_Enamine_ChEMBL_EC50	AF2_8_4	-2.054107333	3.015084413
CCc1[nH+]c2ccccc2c(N2CC3OC(C)(C)OC3C2)c1C	-14.350448	-10.718552	-10.880967	false_Enamine_ChEMBL_EC50	AF2_8_4	-11.98332233	2.051598791
[NH3+]C1CC2(CCC(C(=O)NC3(C4CC4)CCCCC3)CC2)C1	15.864499	11.434087	6.361458	false_Enamine_ChEMBL_EC50	AF2_8_4	11.22001467	4.755135885
CS(=O)(=O)CC1CCC([NH2+]CC2CCC23CCC3)CC1	3.072212	-1.453716	0.227364	false_Enamine_ChEMBL_EC50	AF2_8_4	0.615286667	2.28776508
CNC(=O)CC1(C[NH2+]CC2(C3CCCO3)CC2)CCCCC1	1.503172	0.904075	6.648428	false_Enamine_ChEMBL_EC50	AF2_8_4	3.018558333	3.15779902
Cc1nc2ccc(S(=O)(=O)[N-]c3cc(O)cc(C(=O)[O-])c3C)cc2o1	7.454571	2.113879	-7.348635	false_Enamine_ChEMBL_EC50	AF2_8_4	0.739938333	7.496633357
CCCC[NH+](CCCC)CCN1CC(CO)OC2(CCC2)C1	-5.64262	-0.357109	-0.163243	false_Enamine_ChEMBL_EC50	AF2_8_4	-2.054324	3.109066925
COc1ccc(CC(NC(=O)NC2CC[NH+](Cc3cccc(C)c3)CC2)C(=O)[O-])cc1	2.037229	2.26629	-9.070602	false_Enamine_ChEMBL_EC50	AF2_8_4	-1.589027667	6.480245606
CCc1[n-]c(=O)sc1S(=O)(=O)[N-]c1cccc(O)c1C(F)(F)F	-19.328639	-19.900347	0.692472	false_Enamine_ChEMBL_EC50	AF2_8_4	-12.84550467	11.72771596
CC(=O)Nc1c[nH]nc1C1CCCN(C(=O)Nc2cnn(-c3cc[nH+]cc3)c2C(F)F)C1	-5.229852	-7.71193	-5.210619	false_Enamine_ChEMBL_EC50	AF2_8_4	-6.050800333	1.438612632
O=C([O-])c1ccc(NC(=O)c2cc([O-])nc3ccccc23)c2c1CCCC2	2.596884	2.781399	-4.365736	false_Enamine_ChEMBL_EC50	AF2_8_4	0.337515667	4.074180117
CCn1c(C)cc2[n-]nc([N-]C(=O)c3ccnn3-c3cccnc3)c2c1=O	8.50792	8.672327	19.53569	false_Enamine_ChEMBL_EC50	AF2_8_4	12.23864567	6.319960397
CCC(NC(=O)c1cn(CC)c2cc(N3CC[NH2+]CC3)c(F)cc2c1=O)c1cccs1	0.050827	-2.172372	-4.212587	false_Enamine_ChEMBL_EC50	AF2_8_4	-2.111377333	2.132361366
CC([N-]S(=O)(=O)c1ccc(C(=O)[O-])c(C(F)(F)F)c1)c1nnnn1-c1ccccc1	-1.37656	-5.581314	10.058778	false_Enamine_ChEMBL_EC50	AF2_8_4	1.033634667	8.093818517
FC(F)(F)Oc1ccc(N2CC[NH+](CCCc3nc(-c4cccs4)no3)CC2)nc1	-5.442978	1.319265	-6.864583	false_Enamine_ChEMBL_EC50	AF2_8_4	-3.662765333	4.372723393
CC1CN(S(=O)(=O)c2ccc([N-]S(C)(=O)=O)c(F)c2)C(C(=O)[O-])CO1	-6.363295	-4.143684	-5.367755	false_Enamine_ChEMBL_EC50	AF2_8_4	-5.291578	1.111764566
CCn1c(C)cc2[n-]nc([N-]C(=O)CC(c3ccccc3F)C(F)F)c2c1=O	7.324398	14.456361	5.607134	false_Enamine_ChEMBL_EC50	AF2_8_4	9.129297667	4.692595415
CC(NC(=O)CC[NH+]1c2ccccc2CCC1C)c1ccc(N2CCCS2(=O)=O)cc1	-7.131614	1.53648	-1.918827	false_Enamine_ChEMBL_EC50	AF2_8_4	-2.504653667	4.36364046
CC(CC(=O)NCCC(=O)N(C)C1CC[NH+](C)CC1)NC1=NS(=O)(=O)c2ccccc21	-10.871317	-8.276429	-10.722037	false_Enamine_ChEMBL_EC50	AF2_8_4	-9.956594333	1.456978994
O=S(=O)([N-]C1(C(F)(F)F)CCOC1)c1cccc(S(=O)(=O)N2CCCCC2)c1	-6.042523	-3.028789	-5.67596	false_Enamine_ChEMBL_EC50	AF2_8_4	-4.915757333	1.644408473
Cc1[n-]c(-c2ncccn2)nc(=O)c1CC(=O)NCc1cccc(-c2ccc(C#N)s2)c1	-7.549397	2.92361	-11.418774	false_Enamine_ChEMBL_EC50	AF2_8_4	-5.348187	7.420241829
Cn1c(Cl)c[nH+]c1CN1CCCN(C(=O)NC2CCOC3(CCSCC3)C2)CC1	-4.019886	-4.747092	-3.852926	false_Enamine_ChEMBL_EC50	AF2_8_4	-4.206634667	0.475436123
COc1cc(C[NH+]2CCC(NC(=O)NCC3CCCc4sc(C)nc43)C2)cc(OC)c1	-4.062359	3.726605	5.491311	false_Enamine_ChEMBL_EC50	AF2_8_4	1.718519	5.08354794
Cn1ccnc1COc1ccc(C(=O)N2CCN(S(=O)(=O)c3nnc[n-]3)CC2)cc1	-16.194327	-16.307408	-13.751408	false_Enamine_ChEMBL_EC50	AF2_8_4	-15.41771433	1.444170844
Cc1c(C(=O)Nc2cccc(CC([NH3+])C(=O)[O-])c2)nnn1-c1cccc2cccnc12	-6.091159	-15.4879	-18.752138	false_Enamine_ChEMBL_EC50	AF2_8_4	-13.44373233	6.57336013
CC(NC(=O)c1nn(-c2ccccc2F)cc1[O-])c1ccc(N2CCCS2(=O)=O)cc1	-9.260961	-15.873456	-8.616136	false_Enamine_ChEMBL_EC50	AF2_8_4	-11.25018433	4.016830902
[NH3+]C(Cc1cccc(NC(=O)CN(Cc2cccnc2)c2ccccc2)c1)C(=O)[O-]	-7.113704	-14.039736	-7.491121	false_Enamine_ChEMBL_EC50	AF2_8_4	-9.548187	3.894370323
CCOC(=O)C1Cc2cc(S(=O)(=O)NC(Cc3cnn(C)c3C)C(=O)[O-])ccc2O1	-7.597137	5.318923	-1.624348	false_Enamine_ChEMBL_EC50	AF2_8_4	-1.300854	6.464103786
COc1cc(C(C)NC(=O)N2CCC(n3c[nH+]c4c3CCCC4)CC2)ccc1OCCO	-10.322135	-10.619875	-4.280537	false_Enamine_ChEMBL_EC50	AF2_8_4	-8.407515667	3.57716745
CC1(c2ccc(F)c(F)c2)CC1C(=O)[N-]c1nc2c([O-])ncnc2s1	2.070382	-3.334022	2.535493	false_Enamine_ChEMBL_EC50	AF2_8_4	0.423951	3.262798318
COc1ccc(C(CC(=O)[O-])NC(=O)C2CCN(c3ccc(Cl)cn3)CC2)c(OC)c1	14.212491	-21.704349	-4.955141	false_Enamine_ChEMBL_EC50	AF2_8_4	-4.148999667	17.97198505
Cc1nc(-c2ccncc2)[n-]c(=O)c1CC(=O)Nc1cnn(-c2cc[nH+]cc2)c1C(F)F	11.954092	4.889852	11.467529	false_Enamine_ChEMBL_EC50	AF2_8_4	9.437157667	3.945589627
CSc1[n-]c(=O)c(C(=O)NC(CC(=O)[O-])c2nccs2)cc1C#N	-12.423054	-6.931358	-8.250849	false_Enamine_ChEMBL_EC50	AF2_8_4	-9.201753667	2.866678566
CCOc1ccc2c(c1)CCN(C(=O)c1sccc1S(=O)(=O)[N-]c1cnn(C)c1)C2	5.583064	5.173624	-0.4751	false_Enamine_ChEMBL_EC50	AF2_8_4	3.427196	3.385682477
Cc1ncc(C(=O)[O-])cc1[N-]S(=O)(=O)c1ccccc1C1CC1(F)F	8.757967	-18.037736	-18.005959	false_Enamine_ChEMBL_EC50	AF2_8_4	-9.095242667	15.46134127
CC(C)(C)OC(=O)N1C(C(=O)NCc2ccc(-c3nnn[n-]3)cc2)CCC1c1ccccc1	5.736301	6.547128	0.097775	false_Enamine_ChEMBL_EC50	AF2_8_4	4.127068	3.512942024
COc1ncc(C)cc1S(=O)(=O)[N-]c1n[n-]c2cc(C)n(C)c(=O)c12	15.196116	26.248837	-21.872502	false_Enamine_ChEMBL_EC50	AF2_8_4	6.524150333	25.20551642
Cc1cc(C(=O)NCc2cccc(OCc3nn[n-]n3)c2)cc2nn[n-]c12	-7.862295	5.291787	2.326461	false_Enamine_ChEMBL_EC50	AF2_8_4	-0.081349	6.899683331
Cn1nc(C(F)(F)F)c(COc2cc(=O)n3cc(N4CC[NH2+]CC4)ccc3n2)c1Cl	-2.57517	-26.87882	-6.800406	false_Enamine_ChEMBL_EC50	AF2_8_4	-12.08479867	12.98500886
COc1c(Br)cc(Br)cc1C[NH2+]C(C)(C)c1nnn[n-]1	-3.626683	0.47832	-23.165965	false_Enamine_ChEMBL_EC50	AF2_8_4	-8.771442667	12.63386193
Cc1cc(C(=O)[O-])ncc1[N-]S(=O)(=O)c1cnn(C2CCCCC2)c1	-2.178798	-12.934595	-13.265174	false_Enamine_ChEMBL_EC50	AF2_8_4	-9.459522333	6.307458342
Cc1nnc2n1CCCC2NC(=O)c1cc(Cl)ccc1[N-]S(=O)(=O)c1ccccc1	0.433243	-6.534122	0.468339	false_Enamine_ChEMBL_EC50	AF2_8_4	-1.877513333	4.03277958
O=C([O-])C1CN(C(=O)c2c[n-]c(=O)c(Br)c2)CCC12CCOCC2	-1.558682	-6.515018	5.064858	false_Enamine_ChEMBL_EC50	AF2_8_4	-1.002947333	5.809906437
O=C([O-])CCC1CC(C(=O)[O-])N(C(=O)CC(c2ccccc2)C(F)F)C1	-7.165508	1.755389	-20.818311	false_Enamine_ChEMBL_EC50	AF2_8_4	-8.74281	11.36920816
COC(=O)CC1(NCc2cc(=O)n3c4ccccc4nc3[c-]2C#N)CCS(=O)(=O)CC1	1.518784	-8.098304	1.232445	false_Enamine_ChEMBL_EC50	AF2_8_4	-1.782358333	5.471642784
COc1ncc(C(=O)[O-])cc1[N-]S(=O)(=O)c1cnc2c(cnn2C)c1	-20.748935	-1.054456	-0.57265	false_Enamine_ChEMBL_EC50	AF2_8_4	-7.458680333	11.51221899
COc1nc(C(F)(F)F)ccc1C[NH+]1CC(CCC(=O)[O-])CC1C(=O)[O-]	-10.377561	-10.28306	-5.594064	false_Enamine_ChEMBL_EC50	AF2_8_4	-8.751561667	2.734881395
CC(F)(F)c1ccc(C(=O)N2CCC(C3CCOCC3C(=O)[O-])CC2)c(=O)[n-]1	-2.131883	3.986119	6.716331	false_Enamine_ChEMBL_EC50	AF2_8_4	2.856855667	4.53091045
Cc1cc(NC(=O)c2ccc3n[n-]c(=O)n3c2)nc([O-])c1Br	4.923665	-25.489786	4.343001	false_Enamine_ChEMBL_EC50	AF2_8_4	-5.407706667	17.39401407
Cc1sc(C(=O)NCC2CCC2NC(=O)c2cnncc2[O-])nc1[O-]	5.078912	-15.678921	-9.301107	false_Enamine_ChEMBL_EC50	AF2_8_4	-6.633705333	10.63288209
[NH3+]C(Cc1cccc(NS(=O)(=O)c2ccc(OCc3ccccc3)c(F)c2)c1)C(=O)[O-]	-11.653668	-16.25991	-11.255588	false_Enamine_ChEMBL_EC50	AF2_8_4	-13.05638867	2.781461598
Cc1c([N-]S(=O)(=O)c2c[nH]c3cccc(F)c23)cc(O)cc1C(=O)[O-]	-11.722037	-3.870195	7.293992	false_Enamine_ChEMBL_EC50	AF2_8_4	-2.76608	9.555974162
Cc1nc(C(=O)N2CCOC3(C2)CN(C(=O)c2c[n-]c(=O)s2)C3)n[n-]1	9.978001	6.985985	9.766592	false_Enamine_ChEMBL_EC50	AF2_8_4	8.910192667	1.669761899
CC1CCC(CNC(=O)C(F)(F)F)N(Cc2ccc(-c3ccccc3-c3nn[n-]n3)cc2)C1	11.27452	13.67752	13.620018	false_Enamine_ChEMBL_EC50	AF2_8_4	12.85735267	1.371074782
COC(=O)c1csc(S(=O)(=O)N2CCN(C(=O)C3CCCC([NH+](C)C)C3)CC2)c1	-8.652859	-6.997801	-1.778574	false_Enamine_ChEMBL_EC50	AF2_8_4	-5.809744667	3.587834577
O=C([O-])CC1CC(C(=O)[O-])N(C(=O)c2ccc(OC3CCOC3)cc2)C1	-12.629079	-11.31297	-10.570929	false_Enamine_ChEMBL_EC50	AF2_8_4	-11.504326	1.042333054
Cn1nc2c(c1[O-])CCN(C(=O)c1n[n-]c(C(F)(F)F)c1Br)C2	8.493006	-1.645222	-0.261395	false_Enamine_ChEMBL_EC50	AF2_8_4	2.195463	5.49754765
CC(C)(C)C1CCN(Cc2cc([O-])nc(-c3ccccc3)n2)C(C(=O)[O-])C1	7.375089	7.035815	7.763976	false_Enamine_ChEMBL_EC50	AF2_8_4	7.391626667	0.364362088
O=C([O-])Cn1cc(CNC(=O)c2ccccc2C(=O)c2ccc(Br)cc2)nn1	-27.655392	-4.007029	-2.343879	false_Enamine_ChEMBL_EC50	AF2_8_4	-11.33543333	14.15794142
Cc1nc(C(=O)NCCC(=O)N(C)C2CC[NH+](C)CC2)nn1-c1nnc(C(F)(F)F)[n-]1	10.479622	7.972145	7.148016	false_Enamine_ChEMBL_EC50	AF2_8_4	8.533261	1.735234281
O=C([O-])CC1(C(=O)[O-])CCN(C(=O)c2cnccc2N2CCOCC2)C1	5.389819	-7.281199	9.870657	false_Enamine_ChEMBL_EC50	AF2_8_4	2.659759	8.895867679
CC(F)(F)c1ccc(C(=O)N2CC(C(=O)[O-])CC(c3ccccc3)C2)c(=O)[n-]1	9.115367	6.660911	12.295351	false_Enamine_ChEMBL_EC50	AF2_8_4	9.357209667	2.82499459
Cn1cc([N-]S(=O)(=O)c2ccc3c(c2)CCC(C(F)F)O3)cc1C(=O)[O-]	24.942924	-7.628231	-3.150477	false_Enamine_ChEMBL_EC50	AF2_8_4	4.721405333	17.65488411
COCC1(C(=O)[O-])CCCN(C(=O)NCc2cccc(CC(=O)[O-])c2)C1	-12.374006	-12.589042	-5.538155	false_Enamine_ChEMBL_EC50	AF2_8_4	-10.16706767	4.010197561
[NH3+]C(Cc1cccc(NC(=O)c2ccc(NC(=O)OCC(F)(F)F)cc2)c1)C(=O)[O-]	-9.280064	-17.944762	-6.481565	false_Enamine_ChEMBL_EC50	AF2_8_4	-11.23546367	5.976530119
Cc1nc(Cn2nnc([N-]C(=O)C(F)(F)Oc3ccc(Br)cc3)c2C)no1	-6.319788	-1.350927	-4.644464	false_Enamine_ChEMBL_EC50	AF2_8_4	-4.105059667	2.527966116
[NH3+]C(Cc1cccc(NC(=O)C2CC2c2ccc(OC(F)(F)F)cc2)c1)C(=O)[O-]	-21.397151	-13.711745	-13.303785	false_Enamine_ChEMBL_EC50	AF2_8_4	-16.13756033	4.559504175
C[NH+](C)CCCN(CCNC(=O)c1c[n-]nn1)C(=O)c1cc([O-])ccn1	0.637095	6.492486	19.993265	false_Enamine_ChEMBL_EC50	AF2_8_4	9.040948667	9.926546516
COc1ccc(C)c(C[NH2+]C(Cc2cnn(C)c2[O-])C(=O)[O-])c1Br	-13.4923	-17.907941	-13.551588	false_Enamine_ChEMBL_EC50	AF2_8_4	-14.983943	2.532430057
Cc1noc(C)c1S(=O)(=O)N1CCC(C(=O)N(CCC(F)(F)F)CC(=O)[O-])CC1	0.842443	1.884323	-1.305997	false_Enamine_ChEMBL_EC50	AF2_8_4	0.473589667	1.626829743
CC(C)(C)C(=O)Nc1ccc(S(=O)(=O)Nc2cccc(CC([NH3+])C(=O)[O-])c2)cc1	-4.031534	-7.320434	-6.270965	false_Enamine_ChEMBL_EC50	AF2_8_4	-5.874311	1.679945416
Cc1cc(C(=O)N2CCCC(n3cc(C(=O)[O-])cn3)C2)nn1-c1ccc(Cl)c(Cl)c1	-0.799725	1.749404	-12.739611	false_Enamine_ChEMBL_EC50	AF2_8_4	-3.929977333	7.735098491
Cc1c(S(=O)(=O)Nc2cccc(CC([NH3+])C(=O)[O-])c2)cnn1-c1ccc(Cl)cc1	-13.33511	-15.570421	-12.242866	false_Enamine_ChEMBL_EC50	AF2_8_4	-13.71613233	1.696183682
COc1ccc(CC(NC(=O)NC(C)c2ccc(OCc3cccnc3)cc2)C(=O)[O-])cc1	-6.136507	-4.746118	-5.670038	false_Enamine_ChEMBL_EC50	AF2_8_4	-5.517554333	0.707625497
Cc1nc([O-])c(Br)cc1C(=O)NC(C(=O)[O-])C1(C(F)(F)F)CC1	0.98777	2.130732	1.917607	false_Enamine_ChEMBL_EC50	AF2_8_4	1.678703	0.607780285
CC(C)n1c(C(F)(F)F)nc2cc(C(=O)Nc3cccc(CC([NH3+])C(=O)[O-])c3)ccc21	-13.677949	-10.834108	-8.506657	false_Enamine_ChEMBL_EC50	AF2_8_4	-11.006238	2.589939534
O=c1[n-]cc(S(=O)(=O)[N-]c2c(Br)cnn2CC(F)F)s1	-3.119515	-6.398187	-9.361236	false_Enamine_ChEMBL_EC50	AF2_8_4	-6.292979333	3.122190217
CCc1ccc(CS(=O)(=O)[N-]C(=O)c2ccc(C(C)(F)F)[n-]c2=O)cc1	-19.462614	15.063694	-20.780914	false_Enamine_ChEMBL_EC50	AF2_8_4	-8.393278	20.32502473
[NH3+]C(Cc1cccc(NC(=O)c2ccc(=O)n(-c3cccc(Br)c3)c2)c1)C(=O)[O-]	-31.675273	-13.155517	-17.945981	false_Enamine_ChEMBL_EC50	AF2_8_4	-20.92559033	9.612694441
Cc1ccc(C(=O)N2CCC(CC(=O)[O-])(C(=O)[O-])C2)c(Br)c1F	-19.688786	1.056164	-14.455579	false_Enamine_ChEMBL_EC50	AF2_8_4	-11.02940033	10.78852459
[NH3+]C(Cc1ccc(NC(=O)c2cccc(Oc3cc(C(F)(F)F)ccn3)c2)cc1)C(=O)[O-]	-14.560492	-34.926105	-7.398563	false_Enamine_ChEMBL_EC50	AF2_8_4	-18.96172	14.28178904
O=S(=O)([N-]c1ncnn1-c1ncccn1)c1ccc(Br)cc1C(F)(F)F	-0.402505	-2.795549	-0.186048	false_Enamine_ChEMBL_EC50	AF2_8_4	-1.128034	1.448160252
CCOC(=O)[N-]c1scnc1C(=O)N1CCC[NH+](Cc2ccccc2)CCC1	17.265632	13.494046	8.352586	false_Enamine_ChEMBL_EC50	AF2_8_4	13.03742133	4.474033618
CC([N-]C(=O)C(F)(F)F)(C(=O)Nc1cccc(-c2cn[n-]n2)c1)C(F)(F)F	-15.536786	10.102936	11.222259	false_Enamine_ChEMBL_EC50	AF2_8_4	1.929469667	15.13657115
[NH3+]C(Cc1ccc(NC(=O)c2csc(Br)c2Cl)cc1)C(=O)[O-]	-6.226959	-24.767477	-22.333134	false_Enamine_ChEMBL_EC50	AF2_8_4	-17.77585667	10.07542974
COc1ccc(Br)cc1C[NH2+]C(CC(F)C(=O)[O-])C(=O)[O-]	-23.242168	-23.663523	-13.012762	false_Enamine_ChEMBL_EC50	AF2_8_4	-19.97281767	6.031265719
O=C([O-])C1C2CCC1N(C(=O)c1nn(-c3ccccc3C(F)(F)F)cc1[O-])C2	1.179445	-0.764524	0.798646	false_Enamine_ChEMBL_EC50	AF2_8_4	0.404522333	1.030171814
[NH3+]C(Cc1cccc(NC(=O)C2CC3CCCCC3N2c2ncccn2)c1)C(=O)[O-]	6.923624	-10.061225	2.145	false_Enamine_ChEMBL_EC50	AF2_8_4	-0.330867	8.758921848
CCCCC(NC(=O)CS(=O)(=O)CC(=O)Nc1cccc(Br)c1)C(=O)[O-]	-13.274437	-13.499359	-4.554742	false_Enamine_ChEMBL_EC50	AF2_8_4	-10.442846	5.100487625
COC(=O)c1ccc2c(c1)C(CC(=O)Nc1cccc(CC([NH3+])C(=O)[O-])c1)CCC2	-15.81848	4.974349	-2.128645	false_Enamine_ChEMBL_EC50	AF2_8_4	-4.324258667	10.56886815
O=C([O-])CC1CCN(C(=O)c2cncc3nc(C(F)(F)F)[n-]c23)C2(CC2)C1	1.203629	1.448025	11.717358	false_Enamine_ChEMBL_EC50	AF2_8_4	4.789670667	6.000797546
Cc1[n-]c(-c2ncccn2)nc(=O)c1CC(=O)NCCC(=O)N(C)C1CC[NH+](C)CC1	11.66495	3.952782	-1.859531	false_Enamine_ChEMBL_EC50	AF2_8_4	4.586067	6.784444266
Cc1ccc(-c2nnc(SCC(=O)NC3CCCS(=O)(=O)c4ccccc43)[n-]2)cc1	14.97802	3.075758	15.66352	false_Enamine_ChEMBL_EC50	AF2_8_4	11.23909933	7.077964669
[NH3+]C(Cc1cccc(NC(=O)C2CCN(c3ccc(C(F)(F)F)cn3)CC2)c1)C(=O)[O-]	-13.600752	-12.301884	-8.137086	false_Enamine_ChEMBL_EC50	AF2_8_4	-11.346574	2.8543606
COc1ccccc1-c1ccc(C(=O)N(CCC(F)(F)F)CC(=O)[O-])c(=O)[n-]1	-0.249639	16.626561	-9.498275	false_Enamine_ChEMBL_EC50	AF2_8_4	2.292882333	13.24670053
[NH3+]C(Cc1ccc(NC(=O)c2nn(-c3ccccc3)cc2Br)cc1)C(=O)[O-]	4.796449	-21.57906	0.652711	false_Enamine_ChEMBL_EC50	AF2_8_4	-5.376633333	14.18385045
Cc1cc(C(=O)[O-])c(O)c(S(=O)(=O)Nc2cnn(-c3cc[nH+]cc3)c2C(F)F)c1	-9.857088	-11.582982	-11.418862	false_Enamine_ChEMBL_EC50	AF2_8_4	-10.95297733	0.952609005
CCc1cn2c([nH+]1)CC(C(=O)N1CC(CCC(=O)[O-])CC1C(=O)[O-])CC2	-0.671396	-10.57719	-7.57646	false_Enamine_ChEMBL_EC50	AF2_8_4	-6.275015333	5.079518418
CC(C)(Cc1ccc(Br)c(F)c1)C(=O)Nc1ccc(CC([NH3+])C(=O)[O-])cc1	-18.875206	-8.473708	-5.730195	false_Enamine_ChEMBL_EC50	AF2_8_4	-11.02636967	6.934326913
Cc1ccc(-c2nnc(SCC(=O)N3CCCC(Oc4ccc(Cl)cn4)C3)[n-]2)cc1	3.039782	11.501313	6.171078	false_Enamine_ChEMBL_EC50	AF2_8_4	6.904057667	4.278121213
CS(=O)(=O)[N-]c1ccc(Cl)cc1C(=O)N1CC(C(=O)[O-])C2(CCC2)C1	-11.010281	-7.420133	-5.543315	false_Enamine_ChEMBL_EC50	AF2_8_4	-7.991243	2.777868659
O=C(NC(CCO)C1CCC(F)(F)CC1)c1ccc(-c2ccccc2-c2nn[n-]n2)cc1	-12.299121	8.895161	11.713446	false_Enamine_ChEMBL_EC50	AF2_8_4	2.769828667	13.12595199
Cc1nc(-c2ccncc2)[n-]c(=O)c1CC(=O)N1CCn2ccc(C(=O)[O-])c2C1	13.480177	8.827529	15.223144	false_Enamine_ChEMBL_EC50	AF2_8_4	12.51028333	3.306280856
Cc1[n-]c(=O)c(C(=O)N2CCC(COCC(=O)[O-])CC2)cc1-c1ccccc1	8.03982	-14.698776	-8.378957	false_Enamine_ChEMBL_EC50	AF2_8_4	-5.012637667	11.7371213
CC(C)C(C(=O)Nc1cccc(CC([NH3+])C(=O)[O-])c1)n1nnc(-c2ccccc2)n1	0.194229	-11.572526	-10.995895	false_Enamine_ChEMBL_EC50	AF2_8_4	-7.458064	6.633348849
CN(C)S(=O)(=O)CC1(O)CC[NH+](Cc2ccc(-c3ccccc3-c3nn[n-]n3)cc2)CC1	13.880812	14.43243	7.246478	false_Enamine_ChEMBL_EC50	AF2_8_4	11.85324	3.999095235
O=C([O-])c1cc(Br)cc(C(=O)N2CCCC(CNC(=O)c3ccccc3)C2)c1	-19.384941	-20.137429	-2.525987	false_Enamine_ChEMBL_EC50	AF2_8_4	-14.016119	9.957856676
Cc1c([N-]S(=O)(=O)c2ccc([N-]S(C)(=O)=O)c(F)c2)cccc1S(C)(=O)=O	6.255408	6.038168	7.841007	false_Enamine_ChEMBL_EC50	AF2_8_4	6.711527667	0.984170198
[NH3+]C(Cc1cccc(NS(=O)(=O)c2ccc(OCC3CCCCC3)cc2)c1)C(=O)[O-]	-4.737114	-10.107214	-5.238232	false_Enamine_ChEMBL_EC50	AF2_8_4	-6.694186667	2.966369245
CC(C(=O)[O-])[NH+](CC(=O)[O-])Cc1ccc(Oc2ccccc2)cc1Cl	-22.875763	-24.816406	-24.763438	false_Enamine_ChEMBL_EC50	AF2_8_4	-24.151869	1.105457505
Cc1nc(C(C)NC(=O)c2cnn(-c3ccc(F)cc3)c2C(F)(F)F)sc1C(=O)[O-]	-2.292302	-7.963854	-8.003653	false_Enamine_ChEMBL_EC50	AF2_8_4	-6.086603	3.28602131
COc1ccc(C(CC(=O)[O-])NC(=O)c2nnn(-c3ccccc3Cl)c2C)c(OC)c1	-13.673035	-31.266375	-10.958389	false_Enamine_ChEMBL_EC50	AF2_8_4	-18.63259967	11.02504127
CC(=O)Nc1ccc([N-]S(C)(=O)=O)c(C(=O)NCC(C[NH+](C)C)c2ccccc2)c1	1.170166	12.597069	4.475018	false_Enamine_ChEMBL_EC50	AF2_8_4	6.080751	5.880247605
O=C([O-])c1cccc(C([NH2+]Cc2ccc3c(c2F)OCCO3)C(=O)[O-])c1	-14.21295	-18.476742	87.763945	false_Enamine_ChEMBL_EC50	AF2_8_4	18.35808433	60.14503389
CC(C)(C)OC(=O)N1C(C(=O)[N-]S(=O)(=O)c2cccc(Cl)c2)CCC1C(F)(F)F	2.990493	8.597089	-0.979975	false_Enamine_ChEMBL_EC50	AF2_8_4	3.535869	4.811768381
CC(C)CC(=O)N1Cc2ccccc2CC1C(=O)Nc1cccc(CC([NH3+])C(=O)[O-])c1	4.69477	-1.586261	-13.509261	false_Enamine_ChEMBL_EC50	AF2_8_4	-3.466917333	9.246585172
[NH3+]C(Cc1cccc(NC(=O)c2ccc(S(=O)(=O)c3ccccc3)s2)c1)C(=O)[O-]	-27.611242	-22.124247	-19.083358	false_Enamine_ChEMBL_EC50	AF2_8_4	-22.93961567	4.322015841
COC(=O)C(Cc1cnn(C)c1C)NC(=O)c1ccc(-c2ccccc2-c2nn[n-]n2)cc1	17.641461	9.129642	-12.158634	false_Enamine_ChEMBL_EC50	AF2_8_4	4.870823	15.34974169
COC(=O)c1c(C)n[n-]c1S(=O)(=O)N1CCC(c2nc(-c3ccncc3)cs2)CC1	-1.79447	4.68474	7.569016	false_Enamine_ChEMBL_EC50	AF2_8_4	3.486428667	4.795381117
Cn1cc(S(=O)(=O)NC2CCS(=O)(=O)C3(C2)CC(C(=O)[O-])C3)c(-c2ccccc2)n1	-8.981522	-8.966633	4.176628	false_Enamine_ChEMBL_EC50	AF2_8_4	-4.590509	7.59256701
O=C([O-])c1cc(S(=O)(=O)[N-]c2cnn(-c3ncccc3Cl)c2)cc(Cl)c1F	-0.220681	-4.260277	14.913622	false_Enamine_ChEMBL_EC50	AF2_8_4	3.477554667	10.10778467
CCCC(C)NS(=O)(=O)c1cc(C(=O)NC(C)(C)c2nnn[n-]2)c(Cl)cc1Cl	9.290207	10.122625	5.987517	false_Enamine_ChEMBL_EC50	AF2_8_4	8.466783	2.18707564
CN(C)c1nc2cc(C(=O)N[C-]3CCN(c4cccc(OC(F)(F)F)c4)C3=O)ccc2[nH]1	-23.815445	-23.858856	-24.096341	false_Enamine_ChEMBL_EC50	AF2_8_4	-23.92354733	0.151209679
O=S(=O)(Cc1ccc(Br)cc1F)[N-]c1cnn(-c2ncccc2Cl)c1	-20.696704	-7.37893	-15.445971	false_Enamine_ChEMBL_EC50	AF2_8_4	-14.50720167	6.70833377
C[NH+](C)C1CCCC(C(=O)N2CCC(n3cc([N-]S(=O)(=O)C(F)F)cn3)CC2)C1	11.670035	7.236837	16.500705	false_Enamine_ChEMBL_EC50	AF2_8_4	11.80252567	4.633354931
Cc1ccc(C[NH+]2CC(CCC(=O)[O-])CC2C(=O)[O-])cc1Br	-4.281334	-17.241633	-5.870214	false_Enamine_ChEMBL_EC50	AF2_8_4	-9.131060333	7.068746469
CC(C)(NC(=O)Cc1ccc(NC(=O)c2cccc(Br)c2)cc1)c1nnn[n-]1	-28.897182	-28.059321	-18.172633	false_Enamine_ChEMBL_EC50	AF2_8_4	-25.04304533	5.964681633
Cc1nn(-c2ccc(C(=O)N(CCC(F)(F)F)CC(=O)[O-])cc2)c(C)c1Br	-9.921378	9.977209	19.407587	false_Enamine_ChEMBL_EC50	AF2_8_4	6.487806	14.97260822
[NH3+]C(Cc1cccc(NC(=O)CCSc2ccc3c(c2)OCCCO3)c1)C(=O)[O-]	-9.578845	-8.184091	-5.237394	false_Enamine_ChEMBL_EC50	AF2_8_4	-7.666776667	2.21647463
Cc1c(S(=O)(=O)[N-]c2cccc(CC([NH3+])C(=O)[O-])c2)sc2cccc(F)c12	-2.971037	-2.015721	-2.934397	false_Enamine_ChEMBL_EC50	AF2_8_4	-2.640385	0.541285005
CC(C)(C)Oc1ccc(CC[NH+]2CC(CC(=O)[O-])C(CC(=O)[O-])C2)cc1	-22.358607	-22.3047	-21.641263	false_Enamine_ChEMBL_EC50	AF2_8_4	-22.10152333	0.399507412
CC(C)(Cc1ccc(Br)cc1)C(=O)Nc1cccc(CC([NH3+])C(=O)[O-])c1	-9.323083	-10.389461	-9.141144	false_Enamine_ChEMBL_EC50	AF2_8_4	-9.617896	0.674358852
[NH3+]C(Cc1cccc(NC(=O)CNC(=O)c2ccccc2C(F)(F)F)c1)C(=O)[O-]	-15.079037	-13.774168	-15.322973	false_Enamine_ChEMBL_EC50	AF2_8_4	-14.72539267	0.832764954
[NH3+]C(Cc1cccc(NC(=O)c2cccc(Oc3ccc(Cl)cc3)n2)c1)C(=O)[O-]	-22.346999	-25.660537	-16.939501	false_Enamine_ChEMBL_EC50	AF2_8_4	-21.64901233	4.402216063
[NH3+]C(Cc1cccc(NC(=O)c2ccc(CSc3ccccc3)cc2)c1)C(=O)[O-]	-11.470387	-17.895411	-14.33343	false_Enamine_ChEMBL_EC50	AF2_8_4	-14.56640933	3.218841853
O=C([O-])CNC(=O)c1ccc(S(=O)(=O)N2CCC(n3c[nH+]c4c3CCCC4)CC2)cc1	0.509735	-20.09905	-18.007439	false_Enamine_ChEMBL_EC50	AF2_8_4	-12.53225133	11.3430051
Cc1ccc(S(=O)(=O)N2CCC(n3c[nH+]c4c3CCCC4)CC2)c(C)c1OCC(=O)[O-]	-15.443787	-2.350946	-1.87888	false_Enamine_ChEMBL_EC50	AF2_8_4	-6.557871	7.699047925
Cc1cc(N2CCCS2(=O)=O)ccc1C(=O)Nc1cccc(CC([NH3+])C(=O)[O-])c1	-17.680329	-17.120987	-16.937395	false_Enamine_ChEMBL_EC50	AF2_8_4	-17.246237	0.38697985
CCCS(=O)(=O)[N-]c1cc(OC)ccc1S(=O)(=O)NCCc1cc(C)sc1C	-0.330284	-1.887048	-3.065001	false_Enamine_ChEMBL_EC50	AF2_8_4	-1.760777667	1.371724249
[NH3+]C(Cc1cccc(NC(=O)C2(c3cc(C(F)(F)F)ccc3Cl)CC2)c1)C(=O)[O-]	-14.838944	-14.711227	-14.900426	false_Enamine_ChEMBL_EC50	AF2_8_4	-14.81686567	0.09651246
COc1cc(C)c(CSCC(=O)Nc2cccc(CC([NH3+])C(=O)[O-])c2)cc1OC	-10.128467	-9.144898	-13.53336	false_Enamine_ChEMBL_EC50	AF2_8_4	-10.935575	2.302871506
Cc1cccc(S(=O)(=O)[N-]c2nc3ccccc3nc2N2CCS(=O)C(C)(C)C2)c1	0.470184	7.954072	0.293468	false_Enamine_ChEMBL_EC50	AF2_8_4	2.905908	4.372731065
COc1ccc(C(CC(=O)[O-])NC(=O)c2sc(NC(=O)C(C)(C)C)cc2C)c(OC)c1	-7.539857	0.889544	2.255679	false_Enamine_ChEMBL_EC50	AF2_8_4	-1.464878	5.3052435
O=C([O-])c1cc2c(c(S(=O)(=O)N3CC4COCCC4(C(=O)[O-])C3)c1)CCCC2	6.211912	1.769221	6.260759	false_Enamine_ChEMBL_EC50	AF2_8_4	4.747297333	2.579205399
Cc1cc(C)c(C[NH2+]CC(C)(CC(=O)[O-])C(=O)[O-])c(C)c1Br	-6.422424	-5.671763	-7.243326	false_Enamine_ChEMBL_EC50	AF2_8_4	-6.445837667	0.786043075
COc1ccc(CC(NC(=O)NCC(C)[NH+]2CCc3ccccc3C2)C(=O)[O-])cc1	2.712786	-0.509779	1.853696	false_Enamine_ChEMBL_EC50	AF2_8_4	1.352234333	1.668780737
[NH3+]C(Cc1cccc(NC(=O)c2ccn(-c3ccc(Cl)cc3Cl)n2)c1)C(=O)[O-]	-4.828403	-20.189208	-4.029526	false_Enamine_ChEMBL_EC50	AF2_8_4	-9.682379	9.107943942
C[NH+](Cc1ccc(-c2ccccc2-c2nn[n-]n2)cc1)CC1(NC(=O)OC(C)(C)C)CC1	18.79812	15.821171	9.664109	false_Enamine_ChEMBL_EC50	AF2_8_4	14.76113333	4.658357986
COC(=O)c1sc(C(=O)NC2CC(C)(C)[NH2+]C(C)(C)C2)cc1[N-]C(=O)C(F)(F)F	8.878941	11.184018	-6.471216	false_Enamine_ChEMBL_EC50	AF2_8_4	4.530581	9.597291176
COc1ccc(CC(NC(=O)NCC[NH+]2CCc3sccc3C2)C(=O)[O-])cc1	9.868809	13.428925	-26.276889	false_Enamine_ChEMBL_EC50	AF2_8_4	-0.993051667	21.96868064
Cn1c(CN2Cc3nnc([O-])n3CC2C(=O)[O-])[nH+]c2ccc(Cl)cc21	-6.641241	-4.181845	-1.180828	false_Enamine_ChEMBL_EC50	AF2_8_4	-4.001304667	2.734679806
CCOC(=O)c1c(C)n[n-]c1S(=O)(=O)[N-]c1ncc(Cc2cccc(C)c2)s1	22.026525	-5.20495	-5.664155	false_Enamine_ChEMBL_EC50	AF2_8_4	3.71914	15.85632292
CCOc1ccc(Br)c(C[NH2+]C(Cc2cnn(C)c2[O-])C(=O)[O-])c1	-20.193932	-17.500816	3.055764	false_Enamine_ChEMBL_EC50	AF2_8_4	-11.546328	12.71727316
CC1(C)CN(C(=O)Nc2ccc(S(=O)(=O)[N-]CC(F)(F)F)cc2)CCS1(=O)=O	-5.086566	2.315086	-9.981357	false_Enamine_ChEMBL_EC50	AF2_8_4	-4.250945667	6.190664231
CC(Sc1ncccc1C(=O)Nc1cccc(CC([NH3+])C(=O)[O-])c1)C(=O)N1CCCC1	7.215971	-7.533217	-0.136299	false_Enamine_ChEMBL_EC50	AF2_8_4	-0.151181667	7.374605263
CCc1ccc(C(CC(C)C)[NH+]2CC(CC(=O)[O-])C(CC(=O)[O-])C2)cc1	-8.388923	-7.142264	-5.755634	false_Enamine_ChEMBL_EC50	AF2_8_4	-7.095607	1.317264361
Cc1[n-]c(=O)c(C(=O)N2CCC[NH+](Cc3ccccc3)CCC2)cc1-c1ccc(O)cc1	2.85186	3.096057	7.145607	false_Enamine_ChEMBL_EC50	AF2_8_4	4.364508	2.411595277
Cc1nc(-c2ccc(S(=O)(=O)NC(CC(=O)[O-])c3c(F)cccc3F)s2)cs1	-12.566813	-17.721695	-17.172889	false_Enamine_ChEMBL_EC50	AF2_8_4	-15.82046567	2.831075549
O=C([O-])CC([NH2+]Cc1cn(-c2ccc(Cl)c(Cl)c2)nn1)c1c(F)cccc1F	-10.885292	-22.753532	-8.853581	false_Enamine_ChEMBL_EC50	AF2_8_4	-14.164135	7.507680602
CCOC(=O)C1(NC(=O)c2ccc(-c3ccccc3-c3nn[n-]n3)cc2)CC(C(C)(C)C)C1	-0.58808	14.011792	14.514633	false_Enamine_ChEMBL_EC50	AF2_8_4	9.312781667	8.578083036
CN(CC(=O)NCC(F)(F)F)C(=O)C1CCCN1S(=O)(=O)c1ccc(C(=O)[O-])o1	-5.179244	0.083399	-7.94865	false_Enamine_ChEMBL_EC50	AF2_8_4	-4.348165	4.080008825
[NH3+]C(Cc1cccc(NC(=O)Cc2c[nH]c3cc(OCc4ccccc4)ccc23)c1)C(=O)[O-]	-11.49466	-10.944961	-6.920182	false_Enamine_ChEMBL_EC50	AF2_8_4	-9.786601	2.497560942
CC(C(=O)[O-])N(CC[NH+]1CCCC1)C(=O)c1nn(C)c2c(=O)[n-]cnc12	23.213391	28.727821	10.742156	false_Enamine_ChEMBL_EC50	AF2_8_4	20.894456	9.214343765
CC(C)C1(C)N=C(c2ncc(C(=O)N3CCC4C[NH+](C)CCC43)cc2[O-])[N-]C1=O	11.398199	7.552598	15.090555	false_Enamine_ChEMBL_EC50	AF2_8_4	11.34711733	3.769238111
CC1(C)Cc2nc(C[NH+]3CC(CCC(=O)[O-])CC3C(=O)[O-])sc2C(C)(C)C1	11.229382	0.72105	13.917145	false_Enamine_ChEMBL_EC50	AF2_8_4	8.622525667	6.973593462
Cc1nc(CNC(=O)Nc2cccc(S(=O)(=O)[N-]c3nccs3)c2)c2ccccn12	-18.894777	-20.703432	-21.971318	false_Enamine_ChEMBL_EC50	AF2_8_4	-20.52317567	1.546171203
CC(C)(C)OC(=O)N1CC(NC(=O)c2ccc(-c3cscn3)nc2)C(c2nn[n-]n2)C1	-6.372553	0.419257	-1.365062	false_Enamine_ChEMBL_EC50	AF2_8_4	-2.439452667	3.521066209
O=C(CC(F)(F)F)NC1CCC[NH+](Cc2ccc(-c3ccccc3-c3nn[n-]n3)cc2)C1	16.109984	17.224915	17.904331	false_Enamine_ChEMBL_EC50	AF2_8_4	17.07974333	0.905939512
COc1cccc2c1CCCN(C(=O)c1sccc1S(=O)(=O)[N-]c1cnn(C)c1)C2	8.290607	-5.147555	1.967321	false_Enamine_ChEMBL_EC50	AF2_8_4	1.703457667	6.722965668
CCOC(=O)c1c(C)n[n-]c1S(=O)(=O)N1CCC(n2c[nH+]c3c2CCCC3)CC1	4.07783	14.556478	7.394882	false_Enamine_ChEMBL_EC50	AF2_8_4	8.676396667	5.355578947
COc1c(Br)ccc(F)c1S(=O)(=O)Nc1cccc(CC([NH3+])C(=O)[O-])c1	-6.926781	-14.223129	-14.434434	false_Enamine_ChEMBL_EC50	AF2_8_4	-11.861448	4.274852775
Cc1ccc2c(C(=O)Nc3cccc(CC([NH3+])C(=O)[O-])c3)cc(-c3cnn(C)c3)nc2c1C	3.738562	1.999109	1.655231	false_Enamine_ChEMBL_EC50	AF2_8_4	2.464300667	1.116856964
CCCOc1ccc(Br)cc1S(=O)(=O)Nc1cccc(CC([NH3+])C(=O)[O-])c1	-1.893346	2.654505	-11.911772	false_Enamine_ChEMBL_EC50	AF2_8_4	-3.716871	7.452384785
CC(NS(=O)(=O)c1ccc(Cl)c(-c2nnn[n-]2)c1)c1ncc(Br)cn1	-8.309931	-17.301815	-8.17008	false_Enamine_ChEMBL_EC50	AF2_8_4	-11.26060867	5.232305424
CC(C)(C(=O)[O-])C1(O)CCN(S(=O)(=O)c2ccc(OC3CCOCC3)c(F)c2)CC1	-0.090116	-3.29264	-1.676941	false_Enamine_ChEMBL_EC50	AF2_8_4	-1.686565667	1.601283694
C[NH+](C)CC(CC(=O)NC(Cc1nccc([O-])n1)C(=O)[O-])C(F)(F)F	1.575413	-10.699739	-10.750591	false_Enamine_ChEMBL_EC50	AF2_8_4	-6.624972333	7.101787535
COc1ccc(C(CC(=O)[O-])NC(=O)c2nn(-c3ccc(C)cc3)c3c2CCC3)c(OC)c1	-14.863753	-6.508666	-22.669349	false_Enamine_ChEMBL_EC50	AF2_8_4	-14.68058933	8.08189832
Cc1nn2c(=O)cc(C[NH+]3CCCC(CCC(F)(F)F)C3)[n-]c2c1C(=O)[O-]	-1.063295	-1.422897	-1.151041	false_Enamine_ChEMBL_EC50	AF2_8_4	-1.212411	0.187491619
Cc1nc(C(C)NC(=O)c2nnn(-c3ccc(-c4ccccc4)cc3)c2C)sc1C(=O)[O-]	-12.664815	-1.870561	-12.528778	false_Enamine_ChEMBL_EC50	AF2_8_4	-9.021384667	6.193168482
C[NH+](C)CC(CC(=O)N1CC(CCC(=O)[O-])CC1C(=O)[O-])C(F)(F)F	6.332405	-5.461644	-3.706923	false_Enamine_ChEMBL_EC50	AF2_8_4	-0.945387333	6.363525547
[NH3+]C(Cc1cccc(NC(=O)CC2C(=O)Nc3c(Br)cccc32)c1)C(=O)[O-]	-9.523145	-8.300052	-10.334118	false_Enamine_ChEMBL_EC50	AF2_8_4	-9.385771667	1.023967625
CSc1nc(=O)[n-]c(C)c1C(=O)Nc1cccc(CC([NH3+])C(=O)[O-])c1	-2.224091	-2.41218	-8.141181	false_Enamine_ChEMBL_EC50	AF2_8_4	-4.259150667	3.363251998
CC(C(=O)[O-])[NH+](CC(=O)[O-])Cc1cnn(Cc2ccc(C(F)(F)F)cc2)c1	-21.673876	-7.759751	-30.286714	false_Enamine_ChEMBL_EC50	AF2_8_4	-19.90678033	11.36696907
COc1ccc(C(=O)CNC(=O)CCC(=O)N2CCCC(n3cc(C(=O)[O-])cn3)C2)cc1	-2.350303	-9.789721	-16.807948	false_Enamine_ChEMBL_EC50	AF2_8_4	-9.649324	7.229844965
CC(C)S(=O)(=O)[N-]c1ccc(S(=O)(=O)N2CCOC(C3CCCCC3)C2)cc1F	-9.09863	0.114504	-5.810608	false_Enamine_ChEMBL_EC50	AF2_8_4	-4.931578	4.669044852
Cc1nc(COc2ccc(C[NH2+]C(C(=O)[O-])c3c(Cl)cccc3Cl)cc2)no1	-12.524737	-16.610558	0.84662	false_Enamine_ChEMBL_EC50	AF2_8_4	-9.429558333	9.130901607
Cn1cc(Br)c(OCC(=O)NCc2ccc(-c3ccccc3C(=O)[O-])cc2)n1	-14.774356	-8.048329	-12.243825	false_Enamine_ChEMBL_EC50	AF2_8_4	-11.68883667	3.397185429
[NH3+]C(Cc1cccc(NS(=O)(=O)c2ccc(F)c(C(=O)N3CCCC3)c2)c1)C(=O)[O-]	10.343266	-4.139006	-5.723996	false_Enamine_ChEMBL_EC50	AF2_8_4	0.160088	8.854427365
COc1ccc(C(CC(=O)[O-])NC(=O)Cc2c(C)nc(N3CCCC3)[nH]c2=O)c(OC)c1	-23.078376	-36.394851	-22.640853	false_Enamine_ChEMBL_EC50	AF2_8_4	-27.37136	7.817633847
CCCOc1c(Br)cc(C(=O)N(CCC(F)(F)F)CC(=O)[O-])cc1OC	2.015735	1.075722	6.124106	false_Enamine_ChEMBL_EC50	AF2_8_4	3.071854333	2.684787941
O=C([O-])C(F)CC([NH2+]Cc1cnc(CCc2ccccc2)s1)C(=O)[O-]	-2.595041	-2.409226	-5.798809	false_Enamine_ChEMBL_EC50	AF2_8_4	-3.601025333	1.905602684
O=C([O-])C(Cc1ccc(OC(F)F)cc1)[NH2+]Cc1cnc(-c2ccc(Cl)cc2)nc1	-11.105711	-12.567512	-13.751425	false_Enamine_ChEMBL_EC50	AF2_8_4	-12.47488267	1.325287059
CC(C)Oc1ccc2ccccc2c1C[NH2+]C(CC(F)C(=O)[O-])C(=O)[O-]	-16.640171	-17.736331	-8.442607	false_Enamine_ChEMBL_EC50	AF2_8_4	-14.27303633	5.078958687
Cn1ncnc1COc1ccc(S(=O)(=O)[N-]c2cnn(-c3ncccc3Cl)c2)cc1	-11.706289	3.159474	-1.442253	false_Enamine_ChEMBL_EC50	AF2_8_4	-3.329689333	7.610488771
Cc1cc(C(=O)N2CCCC(n3cc(C(=O)[O-])cn3)C2)c2c(Br)cccc2n1	8.06818	7.306082	-24.341319	false_Enamine_ChEMBL_EC50	AF2_8_4	-2.989019	18.49555987
Cc1[nH+]ccn1-c1ccncc1[N-]C(=O)c1ccc(-c2nnn[n-]2)cc1F	-2.213994	4.110413	-2.240028	false_Enamine_ChEMBL_EC50	AF2_8_4	-0.114536333	3.658936607
Cc1cc2c(cc(C(=O)Nc3cccc(CC([NH3+])C(=O)[O-])c3)n2CC(F)(F)F)s1	-11.886557	-7.054831	-4.74841	false_Enamine_ChEMBL_EC50	AF2_8_4	-7.896599333	3.642762152
[NH3+]C(Cc1cccc(NC(=O)CCOc2ccc(Oc3ccccc3)cc2)c1)C(=O)[O-]	-16.47898	-18.916145	-19.157065	false_Enamine_ChEMBL_EC50	AF2_8_4	-18.18406333	1.481550705
O=C([O-])COc1ccc(S(=O)(=O)Nc2cnn(-c3cc[nH+]cc3)c2C(F)F)cc1F	-6.482588	-3.818892	-23.601172	false_Enamine_ChEMBL_EC50	AF2_8_4	-11.300884	10.73529845
Cc1ccc(-n2nc(Br)cc2C(=O)Nc2cccc(CC([NH3+])C(=O)[O-])c2)cc1	-6.824887	-2.865463	-11.84592	false_Enamine_ChEMBL_EC50	AF2_8_4	-7.178756667	4.50067437
CC(C)N1C(=O)c2ccc(C(=O)N3CCCC(n4cc(C(=O)[O-])cn4)C3)cc2S1(=O)=O	-21.001964	2.30156	4.965455	false_Enamine_ChEMBL_EC50	AF2_8_4	-4.578316333	14.28552541
Cc1sc(C)c(C[NH+]2CC(CC(=O)[O-])C(CC(=O)[O-])C2)c1Br	-0.229686	-2.23533	0.013609	false_Enamine_ChEMBL_EC50	AF2_8_4	-0.817135667	1.234201965
CC1(C)C(=O)Nc2ccc(S(=O)(=O)NC(C(=O)[O-])c3c(Cl)cccc3Cl)cc21	1.555267	20.240457	7.033883	false_Enamine_ChEMBL_EC50	AF2_8_4	9.609869	9.605251649
CCCS(=O)(=O)c1ccccc1SC(C)C(=O)Nc1cccc(CC([NH3+])C(=O)[O-])c1	-13.204908	-0.94043	-3.327589	false_Enamine_ChEMBL_EC50	AF2_8_4	-5.824309	6.502273696
CCOC(=O)c1c(C)nn2c(=O)cc(C[NH+]3CCC(OCCC(F)(F)F)CC3)[n-]c12	4.990838	-2.156115	10.44438	false_Enamine_ChEMBL_EC50	AF2_8_4	4.426367667	6.319184174
Cc1cc(C(=O)NCCS(=O)(=O)c2ccc(C(C)(C)C)cc2)cc(C)c1OCC(=O)[O-]	-14.223302	-18.029752	-17.75297	false_Enamine_ChEMBL_EC50	AF2_8_4	-16.66867467	2.12227182
COc1ccc(CC(NC(=O)NCC(c2c(F)cccc2F)[NH+](C)C)C(=O)[O-])cc1	-0.780586	4.16229	6.833664	false_Enamine_ChEMBL_EC50	AF2_8_4	3.405122667	3.863182308
Cc1cc([N-]S(=O)(=O)C(F)(F)F)ccc1C(=O)NCc1ccnc(OC2CCC2)c1	-14.50413	-1.589139	-4.120847	false_Enamine_ChEMBL_EC50	AF2_8_4	-6.738038667	6.843721013
CC(NC(=O)CCNC(=O)c1ccc(-c2nnn[n-]2)cc1)c1ncc(Br)cn1	0.425028	-2.80561	-5.803969	false_Enamine_ChEMBL_EC50	AF2_8_4	-2.728183667	3.115220222
[NH3+]C(Cc1cccc(NS(=O)(=O)c2cc(Cl)ccc2OCC2CC2)c1)C(=O)[O-]	-1.464943	2.189043	-3.601072	false_Enamine_ChEMBL_EC50	AF2_8_4	-0.958990667	2.928028134
Cc1c([N-]S(=O)(=O)c2cc(N(C)C)ccc2Br)cccc1S(C)(=O)=O	-2.90315	-6.293828	-3.920142	false_Enamine_ChEMBL_EC50	AF2_8_4	-4.372373333	1.739988278
CS(=O)(=O)NCC1CN(C(=O)c2ccc(-c3ccccc3-c3nn[n-]n3)cc2)CCO1	15.888337	6.414615	13.695616	false_Enamine_ChEMBL_EC50	AF2_8_4	11.99952267	4.95937512
COc1ccc(S(=O)(=O)NC(CC(=O)[O-])c2nccs2)c(NC(=O)C(C)(C)C)c1	-16.499836	3.595108	2.676299	false_Enamine_ChEMBL_EC50	AF2_8_4	-3.409476333	11.34588867
CC1CCN(S(=O)(=O)c2ccc(C(=O)Nc3cccc(CC([NH3+])C(=O)[O-])c3)s2)CC1	-15.804699	-14.605102	-5.36967	false_Enamine_ChEMBL_EC50	AF2_8_4	-11.92649033	5.709963039
CC(C(=O)[O-])[NH+](CC(=O)[O-])Cc1cnn(-c2ccc(Br)cc2)c1	-28.84712	-23.3963	-15.232148	false_Enamine_ChEMBL_EC50	AF2_8_4	-22.491856	6.852399569
CCc1nc(C(=O)[O-])c([N-]C(=O)c2sc(C3CCC[NH+](C)C3)nc2C)s1	18.825858	-3.353854	-3.502719	false_Enamine_ChEMBL_EC50	AF2_8_4	3.989761667	12.84865191
CCCCN(C)C(=O)c1ccccc1S(=O)(=O)[N-]c1cnn(-c2ncccc2Cl)c1	3.374259	-5.114057	-2.523503	false_Enamine_ChEMBL_EC50	AF2_8_4	-1.421100333	4.350212162
O=C([O-])CCC1CC(C(=O)[O-])N(C(=O)C2CC[NH+](C3CCCCC3)C2)C1	-13.51712	-1.092251	1.621806	false_Enamine_ChEMBL_EC50	AF2_8_4	-4.329188333	8.071870451
Cc1nc2ccc(S(=O)(=O)[N-]c3ccc(OC(F)F)c(C(=O)[O-])c3)cc2s1	6.060225	-1.093284	-8.99436	false_Enamine_ChEMBL_EC50	AF2_8_4	-1.342473	7.530385365
COc1ccc(C(CC(=O)[O-])NC(=O)CCC(=O)N2CCOc3ccccc32)c(OC)c1	-22.298801	-37.037036	-38.144468	false_Enamine_ChEMBL_EC50	AF2_8_4	-32.493435	8.846158669
O=C([O-])c1cc(NS(=O)(=O)c2csc(-c3ccc(F)cc3)n2)ccc1OC(F)F	-24.290961	-8.728824	-10.663666	false_Enamine_ChEMBL_EC50	AF2_8_4	-14.56115033	8.481616302
O=C([O-])CCC(=O)c1ccc(S(=O)(=O)NCc2ccc(-c3ccccc3)cc2F)cc1	-20.311356	-35.117854	-15.88042	false_Enamine_ChEMBL_EC50	AF2_8_4	-23.76987667	10.07426129
CC(C)c1ccc(-n2cc([O-])c(C(=O)NCC3CCN(C(=O)Cc4ccccc4)C3)n2)cc1	3.205273	-6.036857	-2.930284	false_Enamine_ChEMBL_EC50	AF2_8_4	-1.920622667	4.703063229
CC(Cc1ccc(F)c(Br)c1)C(=O)Nc1cccc(CC([NH3+])C(=O)[O-])c1	-17.912953	-21.821549	-21.470065	false_Enamine_ChEMBL_EC50	AF2_8_4	-20.40152233	2.162317795
O=C([O-])CCCC([NH2+]Cc1ccc2ccc(Br)c(F)c2n1)C(=O)[O-]	-11.074223	-12.519402	-11.20369	false_Enamine_ChEMBL_EC50	AF2_8_4	-11.599105	0.799625132
O=C([N-]c1ccn(CCC[NH+]2CCCC2)n1)C(F)(F)Oc1ccc(Br)cc1	13.647132	8.621445	7.26526	false_Enamine_ChEMBL_EC50	AF2_8_4	9.844612333	3.362168393
Cc1cc(C)c(S(=O)(=O)[N-]C2(C(F)(F)F)CCOC2)c(C)c1[N-]S(C)(=O)=O	14.307612	6.268541	13.426435	false_Enamine_ChEMBL_EC50	AF2_8_4	11.334196	4.409054735
N#Cc1ccccc1N1CCCC(NS(=O)(=O)c2ccc(Cl)c(-c3nnn[n-]3)c2)C1	8.377703	2.967772	9.27541	false_Enamine_ChEMBL_EC50	AF2_8_4	6.873628333	3.412221379
CC1CN(Cc2ccc(C(=O)[N-]S(=O)(=O)c3c(Cl)nc4ccccn34)cc2)CCO1	7.62246	-9.433236	-9.368722	false_Enamine_ChEMBL_EC50	AF2_8_4	-3.726499333	9.828540023
[NH3+]C(Cc1ccc(NC(=O)c2c(Br)cc3ccccc3c2F)cc1)C(=O)[O-]	-22.050973	-12.630641	-5.080423	false_Enamine_ChEMBL_EC50	AF2_8_4	-13.25401233	8.502431163
Cc1cc(C)c(C[NH+]2CC(CC(=O)[O-])CC2C(=O)[O-])c(OCc2ccccc2)n1	-2.841767	-18.127327	-3.777631	false_Enamine_ChEMBL_EC50	AF2_8_4	-8.248908333	8.56774923
[NH3+]C(Cc1cccc([N-]S(=O)(=O)c2c(Cl)ccc3ccccc23)c1)C(=O)[O-]	5.31831	5.252905	4.835801	false_Enamine_ChEMBL_EC50	AF2_8_4	5.135672	0.261746855
[NH3+]C(Cc1ccc(NC(=O)C2CC2c2c(F)cccc2Br)cc1)C(=O)[O-]	-15.813553	-18.65169	-15.678326	false_Enamine_ChEMBL_EC50	AF2_8_4	-16.714523	1.678997789
O=c1[n-]c2ncc(S(=O)(=O)N3CCC[NH+](Cc4ccccc4)CCC3)cc2c(=O)[nH]1	5.520585	7.91239	6.330602	false_Enamine_ChEMBL_EC50	AF2_8_4	6.587859	1.216477975
[NH3+]C(Cc1cccc(NC(=O)c2cnn(-c3ccccc3Br)c2)c1)C(=O)[O-]	-19.042662	-15.737507	-19.174318	false_Enamine_ChEMBL_EC50	AF2_8_4	-17.984829	1.947350881
[NH3+]C(Cc1cccc(NS(=O)(=O)c2ccccc2[N-]C(=O)C(F)(F)F)c1)C(=O)[O-]	1.244222	-0.431586	-3.645235	false_Enamine_ChEMBL_EC50	AF2_8_4	-0.944199667	2.484708638
CC(C)c1nn(Cc2ccccc2)c(Cl)c1C[NH+](CC(=O)[O-])C(C)C(=O)[O-]	-6.441293	-20.222469	-15.684871	false_Enamine_ChEMBL_EC50	AF2_8_4	-14.116211	7.023227437
Cc1nc2c(s1)CCCC2CNS(=O)(=O)c1ccc(N2CC(C(=O)[O-])CC2=O)cc1	5.796614	-10.234908	1.48556	false_Enamine_ChEMBL_EC50	AF2_8_4	-0.984244667	8.296226596
CC(C)C1(C)N=C(c2ncc(C(=O)N3CC4(CC([NH+](C)C)C4)C3)cc2[O-])[N-]C1=O	14.822725	1.772668	10.877009	false_Enamine_ChEMBL_EC50	AF2_8_4	9.157467333	6.692803193
[NH3+]C(Cc1cccc(NC(=O)c2c(F)ccc(S(=O)(=O)NC3CC3)c2F)c1)C(=O)[O-]	-21.521638	-21.569922	-15.628526	false_Enamine_ChEMBL_EC50	AF2_8_4	-19.573362	3.41641349
CCOc1ccc(Br)c(C(=O)Nc2cccc(CC([NH3+])C(=O)[O-])c2)c1F	-6.791318	-10.897804	-6.008875	false_Enamine_ChEMBL_EC50	AF2_8_4	-7.899332333	2.626057599
O=C([O-])C(F)CC([NH2+]Cc1cc(Br)c2ccccc2c1)C(=O)[O-]	-15.618313	-15.488198	-11.119608	false_Enamine_ChEMBL_EC50	AF2_8_4	-14.075373	2.560594175
COc1ccc(-c2cc(C(=O)Nc3cccc(CC([NH3+])C(=O)[O-])c3)nn2C)cc1OC	2.916404	-11.803914	4.399323	false_Enamine_ChEMBL_EC50	AF2_8_4	-1.496062333	8.957601056
[NH3+]C(Cc1cccc(NC(=O)CCCS(=O)c2ccc(Br)cc2)c1)C(=O)[O-]	-10.394605	-3.586677	-21.502758	false_Enamine_ChEMBL_EC50	AF2_8_4	-11.82801333	9.043643303
[NH3+]C(Cc1cccc(NC(=O)C2(Sc3ccc(Br)cc3)CC2)c1)C(=O)[O-]	-12.486991	-14.21747	-12.585003	false_Enamine_ChEMBL_EC50	AF2_8_4	-13.096488	0.972035015
CC(Oc1ccc(F)cc1Br)C(=O)Nc1cccc(CC([NH3+])C(=O)[O-])c1	-16.094654	-16.33938	-16.320867	false_Enamine_ChEMBL_EC50	AF2_8_4	-16.25163367	0.136263145
Cc1[nH]c(CCC(=O)N2CCCCC(C3CN(C(=O)c4nsnc4[O-])C3)C2)[nH+]c1C	-9.259451	-9.285413	7.463368	false_Enamine_ChEMBL_EC50	AF2_8_4	-3.693832	9.662427355
[NH3+]C(Cc1ccc(NS(=O)(=O)c2cc3c(cc2Br)COC3)cc1)C(=O)[O-]	-11.03128	-6.404078	-8.951724	false_Enamine_ChEMBL_EC50	AF2_8_4	-8.795694	2.317543658
[NH3+]C(Cc1cccc(NC(=O)c2cc(Br)cc(N3CCCC3)c2)c1)C(=O)[O-]	-8.233862	-7.69714	6.235756	false_Enamine_ChEMBL_EC50	AF2_8_4	-3.231748667	8.203490177
[NH3+]C(Cc1cccc(NC(=O)C(Oc2ccc(F)c(Cl)c2)c2ccccc2)c1)C(=O)[O-]	-5.772032	-12.385243	-4.395751	false_Enamine_ChEMBL_EC50	AF2_8_4	-7.517675333	4.271235019
O=C([O-])C1COc2ccc(S(=O)(=O)[N-]c3cnn(-c4ncccc4Cl)c3)cc2C1	2.473377	2.613321	2.231511	false_Enamine_ChEMBL_EC50	AF2_8_4	2.439403	0.193158985
CC(=O)N1CCC(C)(C)c2cc(S(=O)(=O)Nc3cccc(CC([NH3+])C(=O)[O-])c3)ccc21	8.099192	2.816722	2.670693	false_Enamine_ChEMBL_EC50	AF2_8_4	4.528869	3.092852383
[NH3+]C(Cc1cccc(NC(=O)c2cc(-c3ccc(Br)cc3)ns2)c1)C(=O)[O-]	-14.850764	-16.601024	-19.199507	false_Enamine_ChEMBL_EC50	AF2_8_4	-16.883765	2.188115233
Cc1ccc(S(=O)(=O)NC(C(=O)Nc2cccc(CC([NH3+])C(=O)[O-])c2)C(C)C)cc1C	3.146873	-10.25204	-3.79767	false_Enamine_ChEMBL_EC50	AF2_8_4	-3.634279	6.700950668
O=C([O-])CCC1CC(C(=O)[O-])[NH+](Cc2cn3cccc(Br)c3n2)C1	-4.029967	-13.041143	-12.677586	false_Enamine_ChEMBL_EC50	AF2_8_4	-9.916232	5.100895035
CC[NH+](CC(=O)N1CC(CCC(=O)[O-])CC1C(=O)[O-])Cc1ccccc1Cl	6.028311	-4.843323	-17.684449	false_Enamine_ChEMBL_EC50	AF2_8_4	-5.499820333	11.87000372
CCc1cc(C(=O)Nc2cccc(CC([NH3+])C(=O)[O-])c2)c2c(CC(C)(C)C)noc2n1	-11.057688	5.285811	5.388076	false_Enamine_ChEMBL_EC50	AF2_8_4	-0.127933667	9.465583018
O=C([O-])CC1C[NH+](CC(Cc2ccccc2)Cc2ccccc2)CC1CC(=O)[O-]	-8.447807	-6.983965	-8.216796	false_Enamine_ChEMBL_EC50	AF2_8_4	-7.882856	0.786984938
Cc1cc(NC(=O)c2ccccc2Cl)sc1C(=O)Nc1cccc(CC([NH3+])C(=O)[O-])c1	-10.586758	-20.179591	-20.730854	false_Enamine_ChEMBL_EC50	AF2_8_4	-17.16573433	5.704223867
Cc1cc(C)c(S(=O)(=O)[N-]c2cc(C(=O)NC(C(=O)[O-])C(C)O)ccc2C)c(C)c1	8.962082	8.49588	-9.100316	false_Enamine_ChEMBL_EC50	AF2_8_4	2.785882	10.29638836
COc1ccc(CC(NC(=O)NCC2([NH+]3CCOC(C)(C)C3)CCCCC2)C(=O)[O-])cc1	4.335582	7.010901	2.110705	false_Enamine_ChEMBL_EC50	AF2_8_4	4.485729333	2.453546082
O=C(Nc1nnc(-c2ccc(Cl)cc2Cl)[n-]1)c1occc1C[NH+]1CCOCC1	1.675111	1.595815	1.563162	false_Enamine_ChEMBL_EC50	AF2_8_4	1.611362667	0.057571192
CCCS(=O)(=O)[N-]c1ccccc1C(=O)N1CCCC(n2cc(C(=O)[O-])cn2)C1	8.945379	1.449217	7.280596	false_Enamine_ChEMBL_EC50	AF2_8_4	5.891730667	3.936346195
COc1ccc(-c2nc(C)sc2CC(=O)Nc2cccc(CC([NH3+])C(=O)[O-])c2)cc1	10.740698	-11.820563	-7.504658	false_Enamine_ChEMBL_EC50	AF2_8_4	-2.861507667	11.97588236
CCOC(=O)c1c(C)nn2c(=O)cc(C[NH+]3CCCC(Oc4ccc(Cl)cn4)C3)[n-]c12	7.774624	5.741183	9.750314	false_Enamine_ChEMBL_EC50	AF2_8_4	7.755373667	2.004634823
Cc1c(C(=O)Nc2cccc(CC([NH3+])C(=O)[O-])c2)cnn1-c1ccc(C(F)(F)F)cc1	-25.686974	-19.618918	-23.223366	false_Enamine_ChEMBL_EC50	AF2_8_4	-22.843086	3.051849532
[NH3+]C(Cc1cccc(NC(=O)c2ccc(F)c(COc3ccc(F)cc3)c2)c1)C(=O)[O-]	-29.236905	-28.907846	-29.11809	false_Enamine_ChEMBL_EC50	AF2_8_4	-29.08761367	0.166633015
CC1CCCCN1S(=O)(=O)c1ccc(C(=O)Nc2cccc(CC([NH3+])C(=O)[O-])c2)cc1	-2.805108	-17.60135	-8.017329	false_Enamine_ChEMBL_EC50	AF2_8_4	-9.474595667	7.504992601
Cc1nc(C(=O)N2CCC[NH+](Cc3ccccc3)CCC2)nn1-c1nnc(C(F)(F)F)[n-]1	7.695179	-0.129354	-4.850623	false_Enamine_ChEMBL_EC50	AF2_8_4	0.905067333	6.336545398
Cc1ccc(Cl)cc1Oc1ccccc1C[NH2+]C(CC(F)C(=O)[O-])C(=O)[O-]	-16.158527	-12.964091	-13.839192	false_Enamine_ChEMBL_EC50	AF2_8_4	-14.32060333	1.650734077
C/C(=C\c1ccccc1C(F)(F)F)C[NH2+]C(Cc1nccc([O-])n1)C(=O)[O-]	-17.472326	-13.698542	-10.329773	false_Enamine_ChEMBL_EC50	AF2_8_4	-13.833547	3.573189836
[truncated: 163,673 more rows]
