# Supplementary material for: Structural basis for receptor selectivity and inverse agonism in S1P5 receptors
Source: Nat Commun. 2022 Aug 12;13:4736. doi: 10.1038/s41467-022-32447-1 (PMC9374744; doi:10.1038/s41467-022-32447-1)
Supplement: Supplementary file 5 — Supplementary Data 2 [file 41467_2022_32447_MOESM5_ESM.zip › Sup_file_2_docking_and_sdf/patent_parsing_table1.sdf]

C25H27NO3
  MOLSOFT 01202014372D

 29 32  0  0  0  0  0  0  0  0999 V2000
   11.2185    3.0329    0.0000 C   0  0  0
   10.0060    3.7329    0.0000 C   0  0  0
   10.0060    5.1329    0.0000 C   0  0  0
   11.2185    5.8329    0.0000 C   0  0  0
   12.4309    5.1329    0.0000 C   0  0  0
   13.6433    5.8329    0.0000 C   0  0  0
   14.8558    5.1329    0.0000 C   0  0  0
   14.8558    3.7329    0.0000 C   0  0  0
   13.6433    3.0329    0.0000 C   0  0  0
   12.4309    3.7329    0.0000 C   0  0  0
    8.7936    3.0329    0.0000 C   0  0  0
    8.7936    1.6329    0.0000 C   0  0  0
    7.5812    0.9329    0.0000 O   0  0  0
    7.5812   -0.4671    0.0000 C   0  0  0
    8.7936   -1.1671    0.0000 C   0  0  0
   10.0060   -0.4671    0.0000 C   0  0  0
   11.2185   -1.1671    0.0000 C   0  0  0
   11.2185   -2.5671    0.0000 N   0  3  3
   10.0060   -3.2671    0.0000 C   0  0  0
    8.7936   -2.5671    0.0000 C   0  0  0
    7.5812   -3.2670    0.0000 C   0  0  0
    6.3687   -2.5670    0.0000 C   0  0  0
    6.3687   -1.1671    0.0000 C   0  0  0
   12.4309   -3.2671    0.0000 C   0  0  0
   13.6433   -2.5671    0.0000 C   0  0  0
   14.8558   -3.2671    0.0000 C   0  0  0
   16.0682   -2.5671    0.0000 C   0  0  0
   16.0682   -1.1671    0.0000 O   0  0  0
   17.2807   -3.2671    0.0000 O   0  5  0
  1  2  2
  3  4  2
  4  5  1
  5  6  2
  6  7  1
  7  8  2
  8  9  1
 10  1  1
 10  5  1
  9 10  2
  2  3  1
  2 11  1
 11 12  1
 12 13  1
 13 14  1
 14 15  2
 15 16  1
 16 17  1
 18 17  1
 20 15  1
 19 20  1
 20 21  2
 21 22  1
 23 14  1
 22 23  2
 18 19  1
 18 24  1
 24 25  1
 25 26  1
 26 27  1
 27 28  2
 27 29  1
M  CHG  2  18   1  29  -1
M  END
> <﻿Example No>
Example 18

> <B>
1

> <S1P5 IC50>
C

> <S1P1 IC50>
E

$$$$
C23H24F3NO3
  MOLSOFT 01202014372D

 30 32  0  0  0  0  0  0  0  0999 V2000
   11.6634    4.0112    0.0000 F   0  0  0
   12.3634    2.7988    0.0000 C   0  0  0
   11.1510    2.0988    0.0000 C   0  0  0
   11.1510    0.6988    0.0000 C   0  0  0
    9.9385   -0.0012    0.0000 C   0  0  0
    8.7261    0.6988    0.0000 C   0  0  0
    8.7261    2.0988    0.0000 C   0  0  0
    9.9385    2.7988    0.0000 C   0  0  0
    7.5137   -0.0012    0.0000 C   0  0  0
    7.5137   -1.4012    0.0000 C   0  0  0
    6.3012   -2.1012    0.0000 C   0  0  0
    6.3012   -3.5012    0.0000 O   0  0  0
    5.0888   -4.2012    0.0000 C   0  0  0
    5.0888   -5.6012    0.0000 C   0  0  0
    3.8764   -6.3012    0.0000 C   0  0  0
    2.6639   -5.6012    0.0000 C   0  0  0
    2.6639   -4.2012    0.0000 C   0  0  0
    1.4515   -3.5012    0.0000 C   0  0  0
    1.4515   -2.1012    0.0000 C   0  0  0
    2.6639   -1.4012    0.0000 N   0  3  3
    3.8764   -2.1012    0.0000 C   0  0  0
    3.8764   -3.5012    0.0000 C   0  0  0
    2.6639   -0.0012    0.0000 C   0  0  0
    1.4515    0.6988    0.0000 C   0  0  0
    1.4515    2.0988    0.0000 C   0  0  0
    0.2391    2.7988    0.0000 C   0  0  0
   -0.9734    2.0988    0.0000 O   0  0  0
    0.2391    4.1988    0.0000 O   0  5  0
   13.0634    1.5863    0.0000 F   0  0  0
   13.5758    3.4988    0.0000 F   0  0  0
  1  2  1
  3  4  2
  4  5  1
  5  6  2
  8  3  1
  7  8  2
  6  7  1
  6  9  1
  9 10  2
 10 11  1
 11 12  1
 12 13  1
 13 14  1
 14 15  2
 15 16  1
 16 17  2
 17 18  1
 18 19  1
 20 19  1
 22 13  2
 22 17  1
 21 22  1
 20 21  1
 20 23  1
 23 24  1
 24 25  1
 25 26  1
 26 27  2
 26 28  1
  2  3  1
  2 29  1
  2 30  1
M  CHG  2  20   1  28  -1
M  END
> <﻿Example No>
Example 18

> <B>
2

> <S1P5 IC50>
C

> <S1P1 IC50>
E

$$$$
C25H31NO3
  MOLSOFT 01202014372D

 29 31  0  0  0  0  0  0  0  0999 V2000
   -2.0840    4.3873    0.0000 C   0  0  0
   -2.0840    5.7873    0.0000 C   0  0  0
   -3.2965    3.6873    0.0000 C   0  0  0
   -0.8716    3.6873    0.0000 C   0  0  0
    0.3408    4.3873    0.0000 C   0  0  0
    1.5533    3.6873    0.0000 C   0  0  0
    1.5533    2.2873    0.0000 C   0  0  0
    0.3408    1.5873    0.0000 C   0  0  0
   -0.8716    2.2873    0.0000 C   0  0  0
    2.7657    1.5873    0.0000 C   0  0  0
    3.9781    2.2873    0.0000 C   0  0  0
    5.1906    1.5873    0.0000 C   0  0  0
    6.4030    2.2873    0.0000 O   0  0  0
    7.6155    1.5873    0.0000 C   0  0  0
    8.8279    2.2873    0.0000 C   0  0  0
    8.8279    3.6873    0.0000 C   0  0  0
   10.0403    4.3873    0.0000 C   0  0  0
   11.2528    3.6873    0.0000 N   0  3  3
   11.2528    2.2873    0.0000 C   0  0  0
   10.0403    1.5873    0.0000 C   0  0  0
   10.0403    0.1873    0.0000 C   0  0  0
    8.8279   -0.5127    0.0000 C   0  0  0
    7.6155    0.1873    0.0000 C   0  0  0
   12.4652    4.3873    0.0000 C   0  0  0
   12.4652    5.7873    0.0000 C   0  0  0
   13.6776    6.4873    0.0000 C   0  0  0
   13.6776    7.8873    0.0000 C   0  0  0
   12.4652    8.5873    0.0000 O   0  0  0
   14.8901    8.5873    0.0000 O   0  5  0
  1  2  1
  1  3  1
  1  4  1
  4  5  2
  5  6  1
  6  7  2
  9  4  1
  8  9  2
  7  8  1
  7 10  1
 10 11  2
 11 12  1
 12 13  1
 13 14  1
 14 15  2
 15 16  1
 16 17  1
 18 17  1
 20 15  1
 19 20  1
 20 21  2
 21 22  1
 23 14  1
 22 23  2
 18 19  1
 18 24  1
 24 25  1
 25 26  1
 26 27  1
 27 28  2
 27 29  1
M  CHG  2  18   1  29  -1
M  END
> <﻿Example No>
Example 18

> <B>
3

> <S1P5 IC50>
C

> <S1P1 IC50>
E

$$$$
C23H25F2NO4
  MOLSOFT 01202014372D

 30 32  0  0  0  0  0  0  0  0999 V2000
   15.4724    4.2894    0.0000 F   0  0  0
   15.4724    2.8894    0.0000 C   0  0  0
   14.2600    2.1894    0.0000 O   0  0  0
   13.0475    2.8894    0.0000 C   0  0  0
   11.8351    2.1894    0.0000 C   0  0  0
   10.6227    2.8894    0.0000 C   0  0  0
   10.6227    4.2894    0.0000 C   0  0  0
   11.8351    4.9894    0.0000 C   0  0  0
   13.0475    4.2894    0.0000 C   0  0  0
    9.4102    4.9894    0.0000 C   0  0  0
    8.1978    4.2894    0.0000 C   0  0  0
    6.9854    4.9894    0.0000 C   0  0  0
    5.7729    4.2894    0.0000 O   0  0  0
    4.5605    4.9894    0.0000 C   0  0  0
    3.3481    4.2894    0.0000 C   0  0  0
    3.3481    2.8894    0.0000 C   0  0  0
    2.1356    2.1894    0.0000 C   0  0  0
    0.9232    2.8894    0.0000 N   0  3  3
    0.9232    4.2894    0.0000 C   0  0  0
    2.1356    4.9894    0.0000 C   0  0  0
    2.1356    6.3894    0.0000 C   0  0  0
    3.3481    7.0894    0.0000 C   0  0  0
    4.5605    6.3894    0.0000 C   0  0  0
   -0.2892    2.1894    0.0000 C   0  0  0
   -0.2892    0.7894    0.0000 C   0  0  0
   -1.5017    0.0894    0.0000 C   0  0  0
   -1.5017   -1.3106    0.0000 C   0  0  0
   -0.2892   -2.0106    0.0000 O   0  0  0
   -2.7141   -2.0106    0.0000 O   0  5  0
   16.6849    2.1894    0.0000 F   0  0  0
  1  2  1
  3  4  1
  4  5  2
  5  6  1
  6  7  2
  9  4  1
  8  9  2
  7  8  1
  7 10  1
 10 11  2
 11 12  1
 12 13  1
 13 14  1
 14 15  2
 15 16  1
 16 17  1
 18 17  1
 20 15  1
 19 20  1
 20 21  2
 21 22  1
 23 14  1
 22 23  2
 18 19  1
 18 24  1
 24 25  1
 25 26  1
 26 27  1
 27 28  2
 27 29  1
  2  3  1
  2 30  1
M  CHG  2  18   1  29  -1
M  END
> <﻿Example No>
Example 18

> <B>
4

> <S1P5 IC50>
C

> <S1P1 IC50>
E

$$$$
C23H24F3NO3
  MOLSOFT 01202014372D

 30 32  0  0  0  0  0  0  0  0999 V2000
   13.7633    0.7743    0.0000 F   0  0  0
   13.7633   -0.6257    0.0000 C   0  0  0
   12.3633   -0.6257    0.0000 C   0  0  0
   11.6633   -1.8382    0.0000 C   0  0  0
   10.2633   -1.8382    0.0000 C   0  0  0
    9.5633   -0.6257    0.0000 C   0  0  0
   10.2633    0.5867    0.0000 C   0  0  0
   11.6633    0.5867    0.0000 C   0  0  0
    8.1633   -0.6257    0.0000 C   0  0  0
    7.4633   -1.8382    0.0000 C   0  0  0
    6.0633   -1.8382    0.0000 C   0  0  0
    5.3633   -3.0506    0.0000 O   0  0  0
    3.9633   -3.0506    0.0000 C   0  0  0
    3.2633   -4.2630    0.0000 C   0  0  0
    1.8633   -4.2630    0.0000 C   0  0  0
    1.1633   -3.0506    0.0000 C   0  0  0
    1.8633   -1.8382    0.0000 C   0  0  0
    0.9904   -0.7436    0.0000 C   0  0  0
    1.3020    0.6213    0.0000 C   0  0  0
    2.5633    1.2287    0.0000 N   0  3  3
    3.8247    0.6213    0.0000 C   0  0  0
    4.1362   -0.7436    0.0000 C   0  0  0
    3.2633   -1.8382    0.0000 C   0  0  0
    2.5633    2.6287    0.0000 C   0  0  0
    1.3509    3.3287    0.0000 C   0  0  0
    1.3509    4.7287    0.0000 C   0  0  0
    2.5633    5.4287    0.0000 O   0  0  0
    0.1384    5.4287    0.0000 O   0  5  0
   13.7633   -2.0257    0.0000 F   0  0  0
   15.1633   -0.6257    0.0000 F   0  0  0
  1  2  1
  3  4  2
  4  5  1
  5  6  2
  8  3  1
  7  8  2
  6  7  1
  6  9  1
  9 10  2
 10 11  1
 11 12  1
 12 13  1
 13 14  2
 14 15  1
 15 16  2
 16 17  1
 17 18  1
 18 19  1
 20 19  1
 21 22  1
 23 17  2
 23 13  1
 22 23  1
 20 21  1
 20 24  1
 24 25  1
 25 26  1
 26 27  2
 26 28  1
  2  3  1
  2 29  1
  2 30  1
M  CHG  2  20   1  28  -1
M  END
> <﻿Example No>
Example 18

> <B>
8

> <S1P5 IC50>
B

> <S1P1 IC50>
D

$$$$
C23H26F3NO4
  MOLSOFT 01202014372D

 31 33  0  0  0  0  0  0  0  0999 V2000
    0.0973   -5.2292    0.0000 F   0  0  0
   -0.6027   -4.0167    0.0000 C   0  0  0
    0.6097   -3.3167    0.0000 C   0  0  0
    0.6097   -1.9167    0.0000 C   0  0  0
    1.8221   -1.2167    0.0000 C   0  0  0
    3.0346   -1.9167    0.0000 C   0  0  0
    4.2470   -1.2167    0.0000 O   0  0  0
    4.2470    0.1833    0.0000 C   0  0  0
    5.4594    0.8833    0.0000 C   0  0  0
    5.4594    2.2833    0.0000 O   0  0  0
    6.6719    2.9833    0.0000 C   0  0  0
    6.6719    4.3833    0.0000 C   0  0  0
    7.8843    5.0833    0.0000 C   0  0  0
    9.0967    4.3833    0.0000 C   0  0  0
    9.0967    2.9833    0.0000 C   0  0  0
   10.4000    2.4718    0.0000 C   0  0  0
   10.8126    1.1340    0.0000 C   0  0  0
   10.0240   -0.0227    0.0000 N   0  3  3
    8.6279   -0.1274    0.0000 C   0  0  0
    7.6756    0.8989    0.0000 C   0  0  0
    7.8843    2.2833    0.0000 C   0  0  0
   10.7240   -1.2352    0.0000 C   0  0  0
   12.1240   -1.2352    0.0000 C   0  0  0
   12.8240   -2.4476    0.0000 C   0  0  0
   14.2240   -2.4476    0.0000 C   0  0  0
   14.9240   -1.2352    0.0000 O   0  0  0
   14.9240   -3.6600    0.0000 O   0  5  0
    3.0346   -3.3167    0.0000 C   0  0  0
    1.8221   -4.0167    0.0000 C   0  0  0
   -1.3027   -2.8043    0.0000 F   0  0  0
   -1.8152   -4.7167    0.0000 F   0  0  0
  1  2  1
  3  4  2
  4  5  1
  5  6  2
  7  8  1
  8  9  1
  9 10  1
 10 11  1
 11 12  2
 12 13  1
 13 14  2
 14 15  1
 15 16  1
 16 17  1
 18 17  1
 19 20  1
 21 15  2
 21 11  1
 20 21  1
 18 19  1
 18 22  1
 22 23  1
 23 24  1
 24 25  1
 25 26  2
 25 27  1
  6  7  1
  6 28  1
 29  3  1
 28 29  2
  2  3  1
  2 30  1
  2 31  1
M  CHG  2  18   1  27  -1
M  END
> <﻿Example No>
Example 18

> <B>
10

> <S1P5 IC50>
A

> <S1P1 IC50>
D

$$$$
C23H35NO3
  MOLSOFT 01202014372D

 27 29  0  0  0  0  0  0  0  0999 V2000
   -9.4709   -1.3421    0.0000 C   0  0  0
   -9.4709   -2.7421    0.0000 C   0  0  0
  -10.6833   -3.4421    0.0000 C   0  0  0
  -11.8958   -2.7421    0.0000 C   0  0  0
  -11.8958   -1.3421    0.0000 C   0  0  0
  -10.6833   -0.6421    0.0000 C   0  0  0
   -8.2585   -0.6421    0.0000 C   0  0  0
   -8.2585    0.7579    0.0000 C   0  0  0
   -7.0460    1.4579    0.0000 C   0  0  0
   -7.0460    2.8579    0.0000 O   0  0  0
   -5.8336    3.5579    0.0000 C   0  0  0
   -5.8336    4.9579    0.0000 C   0  0  0
   -4.6212    5.6579    0.0000 C   0  0  0
   -3.4087    4.9579    0.0000 C   0  0  0
   -3.4087    3.5579    0.0000 C   0  0  0
   -2.1055    3.0464    0.0000 C   0  0  0
   -1.6928    1.7086    0.0000 C   0  0  0
   -2.4815    0.5519    0.0000 N   0  3  3
   -3.8776    0.4472    0.0000 C   0  0  0
   -4.8298    1.4735    0.0000 C   0  0  0
   -4.6212    2.8579    0.0000 C   0  0  0
   -1.7815   -0.6606    0.0000 C   0  0  0
   -0.3815   -0.6606    0.0000 C   0  0  0
    0.3185   -1.8730    0.0000 C   0  0  0
    1.7185   -1.8730    0.0000 C   0  0  0
    2.4185   -0.6606    0.0000 O   0  0  0
    2.4185   -3.0854    0.0000 O   0  5  0
  2  3  1
  3  4  1
  4  5  1
  6  1  1
  5  6  1
  1  2  1
  1  7  1
  7  8  1
  8  9  1
  9 10  1
 10 11  1
 11 12  2
 12 13  1
 13 14  2
 14 15  1
 15 16  1
 16 17  1
 18 17  1
 19 20  1
 21 15  2
 21 11  1
 20 21  1
 18 19  1
 18 22  1
 22 23  1
 23 24  1
 24 25  1
 25 26  2
 25 27  1
M  CHG  2  18   1  27  -1
M  END
> <﻿Example No>
Example 18

> <B>
14

> <S1P5 IC50>
B

> <S1P1 IC50>
D

$$$$
C25H31NO3
  MOLSOFT 01202014372D

 29 32  0  0  0  0  0  0  0  0999 V2000
    4.4534    3.5278    0.0000 C   0  0  0
    3.2410    4.2278    0.0000 C   0  0  3
    3.2410    5.6278    0.0000 C   0  0  0
    4.4534    6.3278    0.0000 C   0  0  0
    5.6659    5.6278    0.0000 C   0  0  0
    6.8783    6.3278    0.0000 C   0  0  0
    8.0907    5.6278    0.0000 C   0  0  0
    8.0907    4.2278    0.0000 C   0  0  0
    6.8783    3.5278    0.0000 C   0  0  0
    5.6659    4.2278    0.0000 C   0  0  0
    2.0286    3.5278    0.0000 C   0  0  0
    2.0286    2.1278    0.0000 O   0  0  0
    0.8161    1.4278    0.0000 C   0  0  0
    0.8161    0.0278    0.0000 C   0  0  0
   -0.3963   -0.6722    0.0000 C   0  0  0
   -1.6087    0.0278    0.0000 C   0  0  0
   -1.6087    1.4278    0.0000 C   0  0  0
   -2.9120    1.9392    0.0000 C   0  0  0
   -3.3246    3.2770    0.0000 C   0  0  0
   -2.5360    4.4338    0.0000 N   0  3  3
   -1.1399    4.5384    0.0000 C   0  0  0
   -0.1876    3.5121    0.0000 C   0  0  0
   -0.3963    2.1278    0.0000 C   0  0  0
   -3.2360    5.6462    0.0000 C   0  0  0
   -4.6360    5.6462    0.0000 C   0  0  0
   -5.3360    6.8587    0.0000 C   0  0  0
   -6.7360    6.8587    0.0000 C   0  0  0
   -7.4360    5.6462    0.0000 O   0  0  0
   -7.4360    8.0711    0.0000 O   0  5  0
  2  1  1
  3  4  1
  4  5  1
  5  6  2
  6  7  1
  7  8  2
  8  9  1
 10  1  1
 10  5  1
  9 10  2
  2  3  1
  2 11  1
 11 12  1
 12 13  1
 13 14  2
 14 15  1
 15 16  2
 16 17  1
 17 18  1
 18 19  1
 20 19  1
 21 22  1
 23 17  2
 23 13  1
 22 23  1
 20 21  1
 20 24  1
 24 25  1
 25 26  1
 26 27  1
 27 28  2
 27 29  1
M  CHG  2  20   1  29  -1
M  END
> <﻿Example No>
Example 18

> <B>
16

> <S1P5 IC50>
B

> <S1P1 IC50>
D

$$$$
C26H29NO3
  MOLSOFT 01202014372D

 30 33  0  0  0  0  0  0  0  0999 V2000
   -9.0423   -3.6485    0.0000 C   0  0  0
   -9.7423   -4.8609    0.0000 C   0  0  0
  -11.1423   -4.8609    0.0000 C   0  0  0
  -11.8423   -3.6485    0.0000 C   0  0  0
  -11.1423   -2.4360    0.0000 C   0  0  0
  -11.8423   -1.2236    0.0000 C   0  0  0
  -11.1423   -0.0112    0.0000 C   0  0  0
   -9.7423   -0.0112    0.0000 C   0  0  0
   -9.0423   -1.2236    0.0000 C   0  0  0
   -9.7423   -2.4360    0.0000 C   0  0  0
   -7.6423   -3.6485    0.0000 C   0  0  0
   -6.9423   -2.4360    0.0000 C   0  0  0
   -5.5423   -2.4360    0.0000 O   0  0  0
   -4.8423   -1.2236    0.0000 C   0  0  0
   -5.5423   -0.0112    0.0000 C   0  0  0
   -4.8423    1.2013    0.0000 C   0  0  0
   -3.4423    1.2013    0.0000 C   0  0  0
   -2.7423   -0.0112    0.0000 C   0  0  0
   -1.3579    0.1975    0.0000 C   0  0  0
   -0.3316   -0.7547    0.0000 C   0  0  0
   -0.4363   -2.1508    0.0000 N   0  3  3
   -1.5930   -2.9395    0.0000 C   0  0  0
   -2.9308   -2.5268    0.0000 C   0  0  0
   -3.4423   -1.2236    0.0000 C   0  0  0
    0.7762   -2.8508    0.0000 C   0  0  0
    1.9886   -2.1508    0.0000 C   0  0  0
    3.2010   -2.8508    0.0000 C   0  0  0
    4.4135   -2.1508    0.0000 C   0  0  0
    4.4135   -0.7508    0.0000 O   0  0  0
    5.6259   -2.8508    0.0000 O   0  5  0
  2  3  1
  3  4  2
  4  5  1
  5  6  2
  6  7  1
  7  8  2
  8  9  1
 10  1  1
 10  5  1
  9 10  2
  1  2  2
  1 11  1
 11 12  1
 12 13  1
 13 14  1
 14 15  2
 15 16  1
 16 17  2
 17 18  1
 18 19  1
 19 20  1
 21 20  1
 22 23  1
 24 18  2
 24 14  1
 23 24  1
 21 22  1
 21 25  1
 25 26  1
 26 27  1
 27 28  1
 28 29  2
 28 30  1
M  CHG  2  21   1  30  -1
M  END
> <﻿Example No>
Example 18

> <B>
18

> <S1P5 IC50>
A

> <S1P1 IC50>
D

$$$$
C22H27NO3
  MOLSOFT 01202014372D

 26 28  0  0  0  0  0  0  0  0999 V2000
  -10.8642   -3.2771    0.0000 C   0  0  0
  -11.5642   -4.4896    0.0000 C   0  0  0
  -12.9642   -4.4896    0.0000 C   0  0  0
  -13.6642   -3.2771    0.0000 C   0  0  0
  -12.9642   -2.0647    0.0000 C   0  0  0
  -11.5642   -2.0647    0.0000 C   0  0  0
   -9.4642   -3.2771    0.0000 C   0  0  0
   -8.7642   -2.0647    0.0000 C   0  0  0
   -7.3642   -2.0647    0.0000 O   0  0  0
   -6.6642   -0.8522    0.0000 C   0  0  0
   -7.3642    0.3602    0.0000 C   0  0  0
   -6.6642    1.5726    0.0000 C   0  0  0
   -5.2642    1.5726    0.0000 C   0  0  0
   -4.5642    0.3602    0.0000 C   0  0  0
   -3.1798    0.5688    0.0000 C   0  0  0
   -2.1535   -0.3834    0.0000 C   0  0  0
   -2.2581   -1.7795    0.0000 N   0  3  3
   -3.4149   -2.5681    0.0000 C   0  0  0
   -4.7527   -2.1555    0.0000 C   0  0  0
   -5.2642   -0.8522    0.0000 C   0  0  0
   -1.0457   -2.4795    0.0000 C   0  0  0
    0.1667   -1.7795    0.0000 C   0  0  0
    1.3792   -2.4795    0.0000 C   0  0  0
    2.5916   -1.7795    0.0000 C   0  0  0
    2.5916   -0.3795    0.0000 O   0  0  0
    3.8040   -2.4795    0.0000 O   0  5  0
  2  3  1
  3  4  2
  4  5  1
  6  1  1
  5  6  2
  1  2  2
  1  7  1
  7  8  1
  8  9  1
  9 10  1
 10 11  2
 11 12  1
 12 13  2
 13 14  1
 14 15  1
 15 16  1
 17 16  1
 18 19  1
 20 14  2
 20 10  1
 19 20  1
 17 18  1
 17 21  1
 21 22  1
 22 23  1
 23 24  1
 24 25  2
 24 26  1
M  CHG  2  17   1  26  -1
M  END
> <﻿Example No>
Example 18

> <B>
22

> <S1P5 IC50>
B

> <S1P1 IC50>
D

$$$$
C25H33NO3
  MOLSOFT 01202014372D

 29 31  0  0  0  0  0  0  0  0999 V2000
  -12.4353   -0.7264    0.0000 C   0  0  0
  -13.1353   -1.9388    0.0000 C   0  0  0
  -14.5353   -1.9388    0.0000 C   0  0  0
  -15.2353   -0.7264    0.0000 C   0  0  0
  -14.5353    0.4860    0.0000 C   0  0  0
  -13.1353    0.4860    0.0000 C   0  0  0
  -11.0353   -0.7264    0.0000 C   0  0  0
  -10.3353    0.4860    0.0000 C   0  0  0
   -8.9353    0.4860    0.0000 C   0  0  0
   -8.2353    1.6985    0.0000 C   0  0  0
   -6.8353    1.6985    0.0000 C   0  0  0
   -6.1353    2.9109    0.0000 O   0  0  0
   -4.7353    2.9109    0.0000 C   0  0  0
   -4.0353    4.1233    0.0000 C   0  0  0
   -2.6353    4.1233    0.0000 C   0  0  0
   -1.9353    2.9109    0.0000 C   0  0  0
   -2.6353    1.6985    0.0000 C   0  0  0
   -1.7624    0.6039    0.0000 C   0  0  0
   -2.0739   -0.7610    0.0000 C   0  0  0
   -3.3353   -1.3684    0.0000 N   0  3  3
   -4.5967   -0.7610    0.0000 C   0  0  0
   -4.9082    0.6039    0.0000 C   0  0  0
   -4.0353    1.6985    0.0000 C   0  0  0
   -3.3353   -2.7684    0.0000 C   0  0  0
   -2.1229   -3.4684    0.0000 C   0  0  0
   -2.1229   -4.8684    0.0000 C   0  0  0
   -0.9104   -5.5684    0.0000 C   0  0  0
    0.3020   -4.8684    0.0000 O   0  0  0
   -0.9104   -6.9684    0.0000 O   0  5  0
  2  3  1
  3  4  2
  4  5  1
  6  1  1
  5  6  2
  1  2  2
  1  7  1
  7  8  1
  8  9  1
  9 10  1
 10 11  1
 11 12  1
 12 13  1
 13 14  2
 14 15  1
 15 16  2
 16 17  1
 17 18  1
 18 19  1
 20 19  1
 21 22  1
 23 17  2
 23 13  1
 22 23  1
 20 21  1
 20 24  1
 24 25  1
 25 26  1
 26 27  1
 27 28  2
 27 29  1
M  CHG  2  20   1  29  -1
M  END
> <﻿Example No>
Example 18

> <B>
24

> <S1P5 IC50>
A

> <S1P1 IC50>
D

$$$$
C24H29NO3
  MOLSOFT 01202014372D

 28 31  0  0  0  0  0  0  0  0999 V2000
   -0.0001    0.0005    0.0000 C   0  0  0
   -1.3524    0.3629    0.0000 C   0  0  0
   -1.7146    1.7152    0.0000 C   0  0  0
   -0.7246    2.7051    0.0000 C   0  0  0
    0.6276    2.3427    0.0000 C   0  0  0
    0.9899    0.9904    0.0000 C   0  0  0
    1.9798    0.0003    0.0000 C   0  0  3
    0.9898   -0.9895    0.0000 C   0  0  0
    3.3798    0.0002    0.0000 C   0  0  0
    4.0799    1.2126    0.0000 C   0  0  0
    5.4799    1.2125    0.0000 O   0  0  0
    6.1799    2.4249    0.0000 C   0  0  0
    5.4800    3.6374    0.0000 C   0  0  0
    6.1801    4.8498    0.0000 C   0  0  0
    7.5801    4.8497    0.0000 C   0  0  0
    8.2800    3.6372    0.0000 C   0  0  0
    9.6644    3.8458    0.0000 C   0  0  0
   10.6906    2.8935    0.0000 C   0  0  0
   10.5859    1.4974    0.0000 N   0  3  3
    9.4291    0.7088    0.0000 C   0  0  0
    8.0913    1.1216    0.0000 C   0  0  0
    7.5799    2.4248    0.0000 C   0  0  0
   11.7983    0.7973    0.0000 C   0  0  0
   13.0108    1.4972    0.0000 C   0  0  0
   14.2231    0.7971    0.0000 C   0  0  0
   15.4356    1.4970    0.0000 C   0  0  0
   15.4357    2.8970    0.0000 O   0  0  0
   16.6480    0.7970    0.0000 O   0  5  0
  1  2  2
  2  3  1
  3  4  2
  4  5  1
  6  1  1
  5  6  2
  7  6  1
  8  1  1
  7  8  1
  7  9  1
  9 10  1
 10 11  1
 11 12  1
 12 13  2
 13 14  1
 14 15  2
 15 16  1
 16 17  1
 17 18  1
 19 18  1
 20 21  1
 22 16  2
 22 12  1
 21 22  1
 19 20  1
 19 23  1
 23 24  1
 24 25  1
 25 26  1
 26 27  2
 26 28  1
M  CHG  2  19   1  28  -1
M  END
> <﻿Example No>
Example 18

> <B>
26

> <S1P5 IC50>
B

> <S1P1 IC50>
D

$$$$
C22H35NO3
  MOLSOFT 01202014372D

 26 27  0  0  0  0  0  0  0  0999 V2000
   -2.1000   -1.2124    0.0000 C   0  0  0
   -3.5000   -1.2124    0.0000 C   0  0  0
   -4.2000   -2.4249    0.0000 C   0  0  0
   -5.6000   -2.4249    0.0000 C   0  0  0
   -6.3000   -3.6373    0.0000 C   0  0  0
   -7.7000   -3.6373    0.0000 C   0  0  0
   -8.4000   -4.8497    0.0000 C   0  0  0
   -9.8000   -4.8497    0.0000 C   0  0  0
   -1.4000    0.0000    0.0000 O   0  0  0
    0.0000    0.0000    0.0000 C   0  0  0
    0.7000    1.2124    0.0000 C   0  0  0
    2.1000    1.2124    0.0000 C   0  0  0
    2.8000    0.0000    0.0000 C   0  0  0
    2.1000   -1.2124    0.0000 C   0  0  0
    2.9729   -2.3070    0.0000 C   0  0  0
    2.6614   -3.6719    0.0000 C   0  0  0
    1.4000   -4.2793    0.0000 N   0  3  3
    0.1386   -3.6719    0.0000 C   0  0  0
   -0.1729   -2.3070    0.0000 C   0  0  0
    0.7000   -1.2124    0.0000 C   0  0  0
    1.4000   -5.6793    0.0000 C   0  0  0
    2.6124   -6.3793    0.0000 C   0  0  0
    2.6124   -7.7793    0.0000 C   0  0  0
    3.8249   -8.4793    0.0000 C   0  0  0
    5.0373   -7.7793    0.0000 O   0  0  0
    3.8249   -9.8793    0.0000 O   0  5  0
  2  3  1
  3  4  1
  4  5  1
  5  6  1
  6  7  1
  7  8  1
  1  2  1
  1  9  1
  9 10  1
 10 11  2
 11 12  1
 12 13  2
 13 14  1
 14 15  1
 15 16  1
 17 16  1
 18 19  1
 20 14  2
 20 10  1
 19 20  1
 17 18  1
 17 21  1
 21 22  1
 22 23  1
 23 24  1
 24 25  2
 24 26  1
M  CHG  2  17   1  26  -1
M  END
> <﻿Example No>
Example 18

> <B>
32

> <S1P5 IC50>
B

> <S1P1 IC50>
D

$$$$
C22H33NO4
  MOLSOFT 01202014372D

 27 29  0  0  0  0  0  0  0  0999 V2000
   14.6958    2.7421    0.0000 O   0  0  0
   14.6958    1.3421    0.0000 C   0  0  0
   13.4833    0.6421    0.0000 C   0  0  0
   12.2709    1.3421    0.0000 C   0  0  0
   12.2709    2.7421    0.0000 C   0  0  0
   13.4833    3.4421    0.0000 C   0  0  0
   11.0585    0.6421    0.0000 C   0  0  0
   11.0585   -0.7579    0.0000 C   0  0  0
    9.8460   -1.4579    0.0000 C   0  0  0
    9.8460   -2.8579    0.0000 O   0  0  0
    8.6336   -3.5579    0.0000 C   0  0  0
    8.6336   -4.9579    0.0000 C   0  0  0
    7.4212   -5.6579    0.0000 C   0  0  0
    6.2087   -4.9579    0.0000 C   0  0  0
    6.2087   -3.5579    0.0000 C   0  0  0
    4.9055   -3.0464    0.0000 C   0  0  0
    4.4928   -1.7086    0.0000 C   0  0  0
    5.2815   -0.5519    0.0000 N   0  3  3
    6.6776   -0.4472    0.0000 C   0  0  0
    7.6298   -1.4735    0.0000 C   0  0  0
    7.4212   -2.8579    0.0000 C   0  0  0
    4.5815    0.6606    0.0000 C   0  0  0
    3.1815    0.6606    0.0000 C   0  0  0
    2.4815    1.8730    0.0000 C   0  0  0
    1.0815    1.8730    0.0000 C   0  0  0
    0.3815    0.6606    0.0000 O   0  0  0
    0.3815    3.0854    0.0000 O   0  5  0
  1  2  1
  2  3  1
  3  4  1
  6  1  1
  5  6  1
  4  5  1
  4  7  1
  7  8  1
  8  9  1
  9 10  1
 10 11  1
 11 12  2
 12 13  1
 13 14  2
 14 15  1
 15 16  1
 16 17  1
 18 17  1
 19 20  1
 21 15  2
 21 11  1
 20 21  1
 18 19  1
 18 22  1
 22 23  1
 23 24  1
 24 25  1
 25 26  2
 25 27  1
M  CHG  2  18   1  27  -1
M  END
> <﻿Example No>
Example 18

> <B>
42

> <S1P5 IC50>
B

> <S1P1 IC50>
D

$$$$
C27H29NO3
  MOLSOFT 01202014372D

 31 35  0  0  0  0  0  0  0  0999 V2000
   -9.2332   -2.8564    0.0000 C   0  0  0
   -9.9332   -4.0689    0.0000 C   0  0  0
  -11.3332   -4.0689    0.0000 C   0  0  0
  -12.0332   -2.8564    0.0000 C   0  0  0
  -11.3332   -1.6440    0.0000 C   0  0  0
  -12.0332   -0.4316    0.0000 C   0  0  0
  -11.3332    0.7809    0.0000 C   0  0  0
   -9.9332    0.7809    0.0000 C   0  0  0
   -9.2332   -0.4316    0.0000 C   0  0  0
   -9.9332   -1.6440    0.0000 C   0  0  0
   -7.8332   -2.8564    0.0000 C   0  0  0
   -7.1332   -1.6440    0.0000 C   0  0  0
   -5.7332   -1.6440    0.0000 O   0  0  0
   -5.0332   -0.4316    0.0000 C   0  0  0
   -5.7332    0.7809    0.0000 C   0  0  0
   -5.0332    1.9933    0.0000 C   0  0  0
   -3.6332    1.9933    0.0000 C   0  0  0
   -2.9332    0.7809    0.0000 C   0  0  0
   -1.5488    0.9895    0.0000 C   0  0  0
   -0.5225    0.0373    0.0000 C   0  0  0
   -0.6271   -1.3588    0.0000 N   0  3  3
   -1.7839   -2.1474    0.0000 C   0  0  0
   -3.1217   -1.7348    0.0000 C   0  0  0
   -3.6332   -0.4316    0.0000 C   0  0  0
    0.5853   -2.0588    0.0000 C   0  0  0
    1.9376   -1.6965    0.0000 C   0  0  0
    2.2999   -3.0487    0.0000 C   0  0  0
    0.9476   -3.4111    0.0000 C   0  0  0
    3.5124   -3.7487    0.0000 C   0  0  0
    3.5124   -5.1487    0.0000 O   0  0  0
    4.7248   -3.0487    0.0000 O   0  5  0
  2  3  1
  3  4  2
  4  5  1
  5  6  2
  6  7  1
  7  8  2
  8  9  1
 10  1  1
 10  5  1
  9 10  2
  1  2  2
  1 11  1
 11 12  1
 12 13  1
 13 14  1
 14 15  2
 15 16  1
 16 17  2
 17 18  1
 18 19  1
 19 20  1
 21 20  1
 22 23  1
 24 18  2
 24 14  1
 23 24  1
 21 22  1
 21 25  1
 25 26  1
 26 27  1
 28 25  1
 27 28  1
 27 29  1
 29 30  2
 29 31  1
M  CHG  2  21   1  31  -1
M  END
> <﻿Example No>
Example 23

> <B>
8

> <S1P5 IC50>
A

> <S1P1 IC50>
D

$$$$
C24H31NO3
  MOLSOFT 01202014372D

 28 30  0  0  0  0  0  0  0  0999 V2000
   -1.4000   -0.0000    0.0000 C   0  0  0
   -0.0000   -0.0000    0.0000 C   0  0  0
    0.7000    1.2124    0.0000 C   0  0  0
    2.1000    1.2124    0.0000 C   0  0  0
    2.8000   -0.0000    0.0000 C   0  0  0
    4.1844   -0.2087    0.0000 C   0  0  0
    5.2106    0.7436    0.0000 C   0  0  0
    5.1060    2.1397    0.0000 N   0  3  3
    3.9493    2.9283    0.0000 C   0  0  0
    2.6115    2.5157    0.0000 C   0  0  0
    6.3184    2.8397    0.0000 C   0  0  0
    6.3184    4.2397    0.0000 C   0  0  0
    7.5309    4.9397    0.0000 C   0  0  0
    7.5309    6.3397    0.0000 C   0  0  0
    6.3184    7.0397    0.0000 O   0  0  0
    8.7433    7.0397    0.0000 O   0  5  0
    2.1000   -1.2124    0.0000 C   0  0  0
    0.7000   -1.2124    0.0000 C   0  0  0
   -0.0000    2.4249    0.0000 O   0  0  0
   -1.4000    2.4249    0.0000 C   0  0  0
   -2.1000    3.6373    0.0000 C   0  0  0
   -3.5000    3.6373    0.0000 C   0  0  0
   -4.2000    4.8497    0.0000 C   0  0  0
   -5.6000    4.8497    0.0000 C   0  0  0
   -6.3000    6.0622    0.0000 C   0  0  0
   -5.6000    7.2746    0.0000 C   0  0  0
   -4.2000    7.2746    0.0000 C   0  0  0
   -3.5000    6.0622    0.0000 C   0  0  0
  1  2  1
  2  3  2
  4  5  2
  6  7  1
  8  7  1
 10  4  1
  9 10  1
  8  9  1
  8 11  1
 11 12  1
 12 13  1
 13 14  1
 14 15  2
 14 16  1
  5  6  1
  5 17  1
 18  2  1
 17 18  2
  3  4  1
  3 19  1
 19 20  1
 20 21  1
 21 22  1
 22 23  1
 23 24  2
 24 25  1
 25 26  2
 26 27  1
 28 23  1
 27 28  2
M  CHG  2   8   1  16  -1
M  END
> <﻿Example No>
Example 29

> <S1P5 IC50>
A

> <S1P1 IC50>
D

$$$$
C25H26F3NO3
  MOLSOFT 01202014372D

 32 35  0  0  0  0  0  0  0  0999 V2000
   -2.8363    3.3391    0.0000 F   0  0  0
   -2.1363    4.5516    0.0000 C   0  0  0
   -0.9239    3.8516    0.0000 C   0  0  0
    0.2885    4.5516    0.0000 C   0  0  0
    1.5010    3.8516    0.0000 C   0  0  0
    1.5010    2.4516    0.0000 C   0  0  0
    0.2885    1.7516    0.0000 C   0  0  0
   -0.9239    2.4516    0.0000 C   0  0  0
    2.7134    1.7516    0.0000 C   0  0  0
    3.9258    2.4516    0.0000 C   0  0  0
    5.1383    1.7516    0.0000 C   0  0  0
    6.3507    2.4516    0.0000 O   0  0  0
    7.5632    1.7516    0.0000 C   0  0  0
    8.7756    2.4516    0.0000 C   0  0  0
    8.7756    3.8516    0.0000 C   0  0  0
    9.9880    4.5516    0.0000 C   0  0  0
   11.2005    3.8516    0.0000 C   0  0  3
   11.2005    2.4516    0.0000 C   0  0  0
    9.9880    1.7516    0.0000 C   0  0  0
    9.9880    0.3516    0.0000 C   0  0  0
    8.7756   -0.3484    0.0000 C   0  0  0
    7.5632    0.3516    0.0000 C   0  0  0
   12.4129    4.5516    0.0000 N   0  3  3
   12.5592    5.9439    0.0000 C   0  0  0
   13.9286    6.2350    0.0000 C   0  0  3
   14.6286    5.0225    0.0000 C   0  0  0
   13.6919    3.9821    0.0000 C   0  0  0
   14.4981    7.5139    0.0000 C   0  0  0
   15.8904    7.6603    0.0000 O   0  0  0
   13.6752    8.6465    0.0000 O   0  5  0
   -1.4363    5.7640    0.0000 F   0  0  0
   -3.3488    5.2516    0.0000 F   0  0  0
  1  2  1
  3  4  2
  4  5  1
  5  6  2
  8  3  1
  7  8  2
  6  7  1
  6  9  1
  9 10  2
 10 11  1
 11 12  1
 12 13  1
 13 14  2
 14 15  1
 15 16  1
 17 16  1
 19 14  1
 18 19  1
 19 20  2
 20 21  1
 22 13  1
 21 22  2
 17 18  1
 17 23  1
 23 24  1
 25 24  1
 23 27  1
 26 27  1
 25 26  1
 25 28  1
 28 29  2
 28 30  1
  2  3  1
  2 31  1
  2 32  1
M  CHG  2  23   1  30  -1
M  END
> <﻿Example No>
Example 3

> <B>
1

> <S1P5 IC50>
C

> <S1P1 IC50>
E

$$$$
C24H26F3NO3
  MOLSOFT 01202014372D

 31 33  0  0  0  0  0  0  0  0999 V2000
    0.9229    2.0224    0.0000 C   0  0  0
    2.1353    2.7224    0.0000 N   0  3  3
    3.3478    2.0224    0.0000 C   0  0  0
    3.3478    0.6224    0.0000 C   0  0  0
    4.5602   -0.0776    0.0000 C   0  0  0
    5.7726    0.6224    0.0000 O   0  0  0
    4.5602   -1.4776    0.0000 O   0  5  0
    2.1353    4.1224    0.0000 C   0  0  3
    0.9229    4.8224    0.0000 C   0  0  0
    0.9229    6.2224    0.0000 C   0  0  0
   -0.2896    6.9224    0.0000 C   0  0  0
   -0.2896    8.3224    0.0000 C   0  0  0
    0.9229    9.0224    0.0000 C   0  0  0
    2.1353    8.3224    0.0000 C   0  0  0
    2.1353    6.9224    0.0000 C   0  0  0
    3.3478    6.2224    0.0000 C   0  0  0
    3.3478    4.8224    0.0000 C   0  0  0
   -1.5020    6.2224    0.0000 O   0  0  0
   -1.5020    4.8224    0.0000 C   0  0  0
   -2.7144    4.1224    0.0000 C   0  0  0
   -2.7144    2.7224    0.0000 C   0  0  0
   -3.9269    2.0224    0.0000 C   0  0  0
   -3.9269    0.6224    0.0000 C   0  0  0
   -5.1393   -0.0776    0.0000 C   0  0  0
   -6.3517    0.6224    0.0000 C   0  0  0
   -6.3517    2.0224    0.0000 C   0  0  0
   -5.1393    2.7224    0.0000 C   0  0  0
   -7.5642   -0.0776    0.0000 C   0  0  0
   -6.8642   -1.2900    0.0000 F   0  0  0
   -8.2642    1.1348    0.0000 F   0  0  0
   -8.7766   -0.7776    0.0000 F   0  0  0
  2  1  1
  3  4  1
  4  5  1
  5  6  2
  5  7  1
  2  3  1
  8  2  1
  8  9  1
  9 10  1
 10 11  2
 12 13  2
 13 14  1
 15 10  1
 14 15  2
 15 16  1
  8 17  1
 16 17  1
 11 12  1
 11 18  1
 18 19  1
 19 20  1
 20 21  2
 21 22  1
 22 23  2
 23 24  1
 24 25  2
 27 22  1
 26 27  2
 25 26  1
 25 28  1
 28 29  1
 28 30  1
 28 31  1
M  CHG  2   2   1   7  -1
M  END
> <﻿Example No>
Example 3

> <B>
3

> <S1P5 IC50>
B

> <S1P1 IC50>
E

$$$$
C23H27NO3
  MOLSOFT 01202014372D

 27 30  0  0  0  0  0  0  0  0999 V2000
   -5.3611    4.0895    0.0000 C   0  0  0
   -6.7611    4.0895    0.0000 C   0  0  0
   -7.4611    5.3020    0.0000 C   0  0  0
   -6.7611    6.5144    0.0000 C   0  0  0
   -5.3611    6.5144    0.0000 C   0  0  0
   -4.6611    5.3020    0.0000 C   0  0  0
   -4.6611    2.8771    0.0000 C   0  0  0
   -3.2611    2.8771    0.0000 C   0  0  0
   -2.5611    1.6647    0.0000 C   0  0  0
   -1.1611    1.6647    0.0000 O   0  0  0
   -0.4611    0.4522    0.0000 C   0  0  0
    0.9389    0.4522    0.0000 C   0  0  0
    1.6389   -0.7602    0.0000 C   0  0  0
    0.9389   -1.9726    0.0000 C   0  0  0
   -0.4611   -1.9726    0.0000 C   0  0  0
   -1.1611   -3.1851    0.0000 C   0  0  0
   -2.5611   -3.1851    0.0000 C   0  0  0
   -3.2611   -1.9726    0.0000 C   0  0  3
   -2.5611   -0.7602    0.0000 C   0  0  0
   -1.1611   -0.7602    0.0000 C   0  0  0
   -4.6611   -1.9726    0.0000 N   0  3  0
   -5.6511   -2.9626    0.0000 C   0  0  0
   -6.6410   -1.9726    0.0000 C   0  0  0
   -5.6511   -0.9827    0.0000 C   0  0  0
   -8.0410   -1.9726    0.0000 C   0  0  0
   -8.7410   -0.7602    0.0000 O   0  0  0
   -8.7410   -3.1851    0.0000 O   0  5  0
  2  3  1
  3  4  2
  4  5  1
  6  1  1
  5  6  2
  1  2  2
  1  7  1
  7  8  1
  8  9  1
  9 10  1
 10 11  1
 11 12  1
 12 13  2
 13 14  1
 14 15  2
 15 16  1
 16 17  1
 18 17  1
 20 11  2
 20 15  1
 19 20  1
 18 19  1
 18 21  1
 21 22  1
 22 23  1
 24 21  1
 23 24  1
 23 25  1
 25 26  2
 25 27  1
M  CHG  2  21   1  27  -1
M  END
> <﻿Example No>
Example 3

> <B>
4

> <S1P5 IC50>
A

> <S1P1 IC50>
D

$$$$
C28H31NO3
  MOLSOFT 01202014372D

 32 36  0  0  0  0  0  0  0  0999 V2000
   -9.6841   -4.0569    0.0000 C   0  0  0
  -10.3841   -5.2693    0.0000 C   0  0  0
  -11.7841   -5.2693    0.0000 C   0  0  0
  -12.4841   -4.0569    0.0000 C   0  0  0
  -11.7841   -2.8444    0.0000 C   0  0  0
  -12.4841   -1.6320    0.0000 C   0  0  0
  -11.7841   -0.4195    0.0000 C   0  0  0
  -10.3841   -0.4196    0.0000 C   0  0  0
   -9.6841   -1.6320    0.0000 C   0  0  0
  -10.3841   -2.8444    0.0000 C   0  0  0
   -8.2841   -4.0569    0.0000 C   0  0  0
   -7.5841   -2.8444    0.0000 C   0  0  0
   -6.1841   -2.8444    0.0000 O   0  0  0
   -5.4841   -1.6320    0.0000 C   0  0  0
   -6.1841   -0.4195    0.0000 C   0  0  0
   -5.4841    0.7929    0.0000 C   0  0  0
   -4.0841    0.7929    0.0000 C   0  0  0
   -3.3841   -0.4195    0.0000 C   0  0  0
   -1.9998   -0.2109    0.0000 C   0  0  0
   -0.9735   -1.1631    0.0000 C   0  0  0
   -1.0781   -2.5592    0.0000 N   0  3  3
   -2.2349   -3.3479    0.0000 C   0  0  0
   -3.5727   -2.9352    0.0000 C   0  0  0
   -4.0841   -1.6320    0.0000 C   0  0  0
    0.1343   -3.2592    0.0000 C   0  0  0
    1.3467   -2.5592    0.0000 C   0  0  0
    2.7467   -2.5592    0.0000 C   0  0  0
    2.0467   -3.7717    0.0000 C   0  0  0
    1.3468   -1.1592    0.0000 C   0  0  0
    2.5592   -0.4592    0.0000 C   0  0  0
    3.7716   -1.1592    0.0000 O   0  0  0
    2.5592    0.9408    0.0000 O   0  5  0
  2  3  1
  3  4  2
  4  5  1
  5  6  2
  6  7  1
  7  8  2
  8  9  1
 10  1  1
 10  5  1
  9 10  2
  1  2  2
  1 11  1
 11 12  1
 12 13  1
 13 14  1
 14 15  2
 15 16  1
 16 17  2
 17 18  1
 18 19  1
 19 20  1
 21 20  1
 22 23  1
 24 18  2
 24 14  1
 23 24  1
 21 22  1
 21 25  1
 25 26  1
 28 26  1
 27 28  1
 26 27  1
 26 29  1
 29 30  1
 30 31  2
 30 32  1
M  CHG  2  21   1  32  -1
M  END
> <﻿Example No>
Example 37

> <S1P5 IC50>
B

> <S1P1 IC50>
D

$$$$
C23H27NO3
  MOLSOFT 01202014372D

 27 30  0  0  0  0  0  0  0  0999 V2000
    1.7513   -1.8737    0.0000 C   0  0  0
    2.9638   -1.1737    0.0000 C   0  0  0
    4.1762   -1.8737    0.0000 C   0  0  0
    4.1762   -3.2737    0.0000 C   0  0  0
    2.9638   -3.9737    0.0000 C   0  0  0
    1.7513   -3.2737    0.0000 C   0  0  0
    0.5389   -1.1737    0.0000 C   0  0  0
   -0.6735   -1.8737    0.0000 C   0  0  0
   -1.8860   -1.1737    0.0000 C   0  0  0
   -3.0984   -1.8737    0.0000 C   0  0  0
   -4.3108   -1.1737    0.0000 O   0  0  0
   -5.5233   -1.8737    0.0000 C   0  0  0
   -5.5233   -3.2737    0.0000 C   0  0  0
   -4.4829   -4.2105    0.0000 C   0  0  0
   -5.0523   -5.4894    0.0000 C   0  0  3
   -6.4446   -5.3431    0.0000 C   0  0  0
   -6.7357   -3.9737    0.0000 C   0  0  0
   -7.9482   -3.2737    0.0000 C   0  0  0
   -7.9482   -1.8737    0.0000 C   0  0  0
   -6.7357   -1.1737    0.0000 C   0  0  0
   -4.3523   -6.7019    0.0000 N   0  3  0
   -3.0000   -7.0642    0.0000 C   0  0  0
   -3.3624   -8.4165    0.0000 C   0  0  0
   -4.7147   -8.0542    0.0000 C   0  0  0
   -2.6624   -9.6289    0.0000 C   0  0  0
   -3.3624  -10.8414    0.0000 O   0  0  0
   -1.2624   -9.6289    0.0000 O   0  5  0
  2  3  1
  3  4  2
  4  5  1
  6  1  1
  5  6  2
  1  2  2
  1  7  1
  7  8  1
  8  9  1
  9 10  1
 10 11  1
 11 12  1
 12 13  2
 13 14  1
 15 14  1
 17 13  1
 16 17  1
 17 18  2
 18 19  1
 20 12  1
 19 20  2
 15 16  1
 15 21  1
 21 22  1
 22 23  1
 24 21  1
 23 24  1
 23 25  1
 25 26  2
 25 27  1
M  CHG  2  21   1  27  -1
M  END
> <﻿Example No>
Example 48

> <S1P5 IC50>
B

> <S1P1 IC50>
E

$$$$
C25H28F3NO3
  MOLSOFT 01202014372D

 32 34  0  0  0  0  0  0  0  0999 V2000
   16.3734    1.2566    0.0000 F   0  0  0
   16.3734   -0.1434    0.0000 C   0  0  0
   14.9734   -0.1434    0.0000 C   0  0  0
   14.2734   -1.3558    0.0000 C   0  0  0
   12.8734   -1.3558    0.0000 C   0  0  0
   12.1734   -0.1434    0.0000 C   0  0  0
   12.8734    1.0690    0.0000 C   0  0  0
   14.2734    1.0690    0.0000 C   0  0  0
   10.7734   -0.1434    0.0000 C   0  0  0
   10.0734   -1.3558    0.0000 C   0  0  0
    8.6734   -1.3558    0.0000 C   0  0  0
    7.9734   -2.5683    0.0000 O   0  0  0
    6.5734   -2.5683    0.0000 C   0  0  0
    5.8734   -3.7807    0.0000 C   0  0  0
    4.4734   -3.7807    0.0000 C   0  0  0
    3.7734   -2.5683    0.0000 C   0  0  0
    4.4734   -1.3558    0.0000 C   0  0  0
    5.8734   -1.3558    0.0000 C   0  0  0
    6.7463   -0.2613    0.0000 C   0  0  0
    6.4348    1.1036    0.0000 C   0  0  0
    5.1734    1.7111    0.0000 C   0  0  0
    3.9121    1.1036    0.0000 N   0  3  3
    3.6005   -0.2613    0.0000 C   0  0  0
    2.8175    1.9765    0.0000 C   0  0  0
    1.5143    1.4650    0.0000 C   0  0  0
    0.4197    2.3379    0.0000 C   0  0  0
   -0.8835    1.8264    0.0000 C   0  0  0
   -1.9781    2.6993    0.0000 C   0  0  0
   -1.7694    4.0837    0.0000 O   0  0  0
   -3.2813    2.1879    0.0000 O   0  5  0
   16.3734   -1.5434    0.0000 F   0  0  0
   17.7734   -0.1434    0.0000 F   0  0  0
  1  2  1
  3  4  2
  4  5  1
  5  6  2
  8  3  1
  7  8  2
  6  7  1
  6  9  1
  9 10  2
 10 11  1
 11 12  1
 12 13  1
 13 14  2
 14 15  1
 15 16  2
 16 17  1
 18 13  1
 17 18  2
 18 19  1
 19 20  1
 20 21  1
 22 21  1
 23 17  1
 22 23  1
 22 24  1
 24 25  1
 25 26  1
 26 27  1
 27 28  1
 28 29  2
 28 30  1
  2  3  1
  2 31  1
  2 32  1
M  CHG  2  22   1  30  -1
M  END
> <﻿Example No>
Example 49

> <S1P5 IC50>
C

> <S1P1 IC50>
E

$$$$
C26H27NO3
  MOLSOFT 01202014372D

 30 34  0  0  0  0  0  0  0  0999 V2000
   -7.9367   -2.0958    0.0000 C   0  0  0
   -8.6367   -3.3082    0.0000 C   0  0  0
  -10.0366   -3.3082    0.0000 C   0  0  0
  -10.7367   -2.0958    0.0000 C   0  0  0
  -10.0366   -0.8834    0.0000 C   0  0  0
  -10.7367    0.3291    0.0000 C   0  0  0
  -10.0366    1.5415    0.0000 C   0  0  0
   -8.6367    1.5415    0.0000 C   0  0  0
   -7.9367    0.3291    0.0000 C   0  0  0
   -8.6367   -0.8834    0.0000 C   0  0  0
   -6.5367   -2.0958    0.0000 C   0  0  0
   -5.8367   -0.8834    0.0000 C   0  0  0
   -4.4367   -0.8834    0.0000 O   0  0  0
   -3.7367    0.3291    0.0000 C   0  0  0
   -4.4367    1.5415    0.0000 C   0  0  0
   -3.7367    2.7539    0.0000 C   0  0  0
   -2.3367    2.7539    0.0000 C   0  0  0
   -1.6367    1.5415    0.0000 C   0  0  0
   -0.2367    1.5415    0.0000 C   0  0  0
    0.4633    0.3291    0.0000 C   0  0  0
   -0.2367   -0.8834    0.0000 C   0  0  3
   -1.6367   -0.8834    0.0000 C   0  0  0
   -2.3367    0.3291    0.0000 C   0  0  0
    0.4634   -2.0958    0.0000 N   0  3  0
    1.8156   -2.4582    0.0000 C   0  0  0
    1.4533   -3.8105    0.0000 C   0  0  0
    0.1010   -3.4481    0.0000 C   0  0  0
    2.1533   -5.0229    0.0000 C   0  0  0
    1.4533   -6.2353    0.0000 O   0  0  0
    3.5533   -5.0229    0.0000 O   0  5  0
  2  3  1
  3  4  2
  4  5  1
  5  6  2
  6  7  1
  7  8  2
  8  9  1
 10  1  1
 10  5  1
  9 10  2
  1  2  2
  1 11  1
 11 12  1
 12 13  1
 13 14  1
 14 15  1
 15 16  2
 16 17  1
 17 18  2
 18 19  1
 19 20  1
 21 20  1
 23 14  2
 23 18  1
 22 23  1
 21 22  1
 21 24  1
 24 25  1
 25 26  1
 27 24  1
 26 27  1
 26 28  1
 28 29  2
 28 30  1
M  CHG  2  24   1  30  -1
M  END
> <﻿Example No>
Example 51

> <B>
stereo -

> <S1P5 IC50>
A

> <S1P1 IC50>
D

$$$$
C26H27NO3
  MOLSOFT 01202014372D

 30 34  0  0  0  0  0  0  0  0999 V2000
   -7.9367   -2.0958    0.0000 C   0  0  0
   -8.6367   -3.3082    0.0000 C   0  0  0
  -10.0366   -3.3082    0.0000 C   0  0  0
  -10.7367   -2.0958    0.0000 C   0  0  0
  -10.0366   -0.8834    0.0000 C   0  0  0
  -10.7367    0.3291    0.0000 C   0  0  0
  -10.0366    1.5415    0.0000 C   0  0  0
   -8.6367    1.5415    0.0000 C   0  0  0
   -7.9367    0.3291    0.0000 C   0  0  0
   -8.6367   -0.8834    0.0000 C   0  0  0
   -6.5367   -2.0958    0.0000 C   0  0  0
   -5.8367   -0.8834    0.0000 C   0  0  0
   -4.4367   -0.8834    0.0000 O   0  0  0
   -3.7367    0.3291    0.0000 C   0  0  0
   -4.4367    1.5415    0.0000 C   0  0  0
   -3.7367    2.7539    0.0000 C   0  0  0
   -2.3367    2.7539    0.0000 C   0  0  0
   -1.6367    1.5415    0.0000 C   0  0  0
   -0.2367    1.5415    0.0000 C   0  0  0
    0.4633    0.3291    0.0000 C   0  0  0
   -0.2367   -0.8834    0.0000 C   0  0  3
   -1.6367   -0.8834    0.0000 C   0  0  0
   -2.3367    0.3291    0.0000 C   0  0  0
    0.4634   -2.0958    0.0000 N   0  3  0
    1.8156   -2.4582    0.0000 C   0  0  0
    1.4533   -3.8105    0.0000 C   0  0  0
    0.1010   -3.4481    0.0000 C   0  0  0
    2.1533   -5.0229    0.0000 C   0  0  0
    1.4533   -6.2353    0.0000 O   0  0  0
    3.5533   -5.0229    0.0000 O   0  5  0
  2  3  1
  3  4  2
  4  5  1
  5  6  2
  6  7  1
  7  8  2
  8  9  1
 10  1  1
 10  5  1
  9 10  2
  1  2  2
  1 11  1
 11 12  1
 12 13  1
 13 14  1
 14 15  1
 15 16  2
 16 17  1
 17 18  2
 18 19  1
 19 20  1
 21 20  1
 23 14  2
 23 18  1
 22 23  1
 21 22  1
 21 24  1
 24 25  1
 25 26  1
 27 24  1
 26 27  1
 26 28  1
 28 29  2
 28 30  1
M  CHG  2  24   1  30  -1
M  END
> <﻿Example No>
Example 51

> <B>
stereo +

> <S1P5 IC50>
A

> <S1P1 IC50>
D

$$$$
