# Supplementary material for: Structural basis for receptor selectivity and inverse agonism in S1P5 receptors
Source: Nat Commun. 2022 Aug 12;13:4736. doi: 10.1038/s41467-022-32447-1 (PMC9374744; doi:10.1038/s41467-022-32447-1)
Supplement: Supplementary file 7 — Source Data [file 41467_2022_32447_MOESM7_ESM.xlsx]

## Sheet: Supplementary_Figure_6
Supplementary figure 6a
[S1P], nM	WT									Y19A											Y19F									K24A									K24Q									K24R
12500	0.776544	0.770901	0.776162	0.787907	0.789758	0.785017	0.772117	0.767753	0.768139	0.716548	0.716949	0.715429									0.717966	0.718073	0.726073	0.730118	0.728783	0.732165	0.727946	0.724803	0.729064	0.720886	0.718952	0.729307	0.744043	0.739628	0.744462	0.731086	0.732714	0.725998	0.723034	0.735222	0.735187	0.732653	0.730949	0.735831	0.715268	0.73227	0.731248	0.770126	0.772548
3125	0.777487	0.771838	0.773292	0.786907	0.78782	0.775624	0.769052	0.77368	0.760511	0.717393	0.705613	0.712478									0.717697	0.718403	0.712718	0.727424	0.726735	0.720775	0.726518	0.724655	0.729114	0.71863	0.72045	0.72536	0.743915	0.74399	0.744185	0.735016	0.728338	0.732206	0.732804	0.732505	0.728605	0.737367	0.734858	0.7372	0.733127	0.731155	0.729509	0.772887	0.774011
781.25	0.772088	0.769049	0.769399	0.781926	0.78285	0.78476	0.765798	0.770582	0.759584	0.710576	0.714072	0.709597									0.716355	0.71966	0.715704	0.728935	0.734024	0.723105	0.731193	0.725242	0.725306	0.714809	0.72654	0.718901	0.746997	0.743959	0.745333	0.730062	0.73119	0.73629	0.730418	0.727891	0.734828	0.731693	0.726793	0.729867	0.72892	0.734539	0.724918	0.77095	0.773076
185	0.764703	0.766122	0.761065	0.773492	0.775138	0.774765	0.764328	0.762525	0.765365	0.718777	0.719608	0.713896									0.717789	0.714028	0.709823	0.73387	0.727964	0.72388	0.725334	0.72356	0.729993	0.725013	0.724764	0.717153	0.737044	0.749208	0.734661	0.738875	0.732167	0.728772	0.737172	0.73119	0.730871	0.733911	0.734648	0.735772	0.736922	0.725369	0.727941	0.76738	0.769655
55.5	0.758883	0.757095	0.758819	0.768779	0.768164	0.765968	0.759999	0.759935	0.759556	0.718459	0.714831	0.708986									0.701618	0.717834	0.707494	0.741606	0.727408	0.730981	0.729082	0.727823	0.723352	0.732097	0.713281	0.688217	0.747499	0.739185	0.73306	0.72717	0.730402	0.73122	0.736986	0.730468	0.733467	0.724714	0.734474	0.732499	0.729978	0.728232	0.725299	0.761651	0.760116
18.5	0.741912	0.742995	0.744621	0.752411	0.753468	0.754548	0.749117	0.749736	0.749676	0.716238	0.717001	0.714286									0.717747	0.714827	0.713284	0.736529	0.726336	0.72948	0.726507	0.728511	0.719809	0.721059	0.732751	0.718872	0.739684	0.736897	0.743189	0.727674	0.731006	0.735213	0.728949	0.727649	0.728851	0.737051	0.729789	0.735081	0.729604	0.725883	0.731331	0.746292	0.744812
6.16667	0.732505	0.728565	0.729118	0.731026	0.733013	0.737419	0.737214	0.736377	0.737379	0.715092	0.706615	0.711679									0.711116	0.712595	0.720774	0.73545	0.729614	0.735289	0.725865	0.72984	0.724797	0.729596	0.720978	0.711381	0.73979	0.741542	0.742694	0.734308	0.731887	0.729471	0.723814	0.731046	0.735872	0.730363	0.728893	0.725182	0.732718	0.728162	0.72912	0.740488	0.738685
2.05556	0.726618	0.723136	0.726851	0.729106	0.734047	0.731016	0.732358	0.731458	0.733057	0.709021	0.715901	0.711756									0.708397	0.716489	0.715181	0.724145	0.725716	0.726013	0.726605	0.725186	0.718994	0.737788	0.711864	0.729015	0.742289	0.736866	0.739192	0.729563	0.737491	0.727318	0.73329	0.733311	0.726162	0.73858	0.729655	0.735228	0.726161	0.726135	0.735027	0.728827	0.7281
0.685185	0.723663	0.726447	0.724425	0.733987	0.73072	0.733161	0.731663	0.731145	0.736165	0.716751	0.714883	0.711139									0.71804	0.724355	0.719639	0.722129	0.723375	0.727944	0.704023	0.727716	0.726382	0.718441	0.717096	0.722803	0.73931	0.747497	0.736189	0.726508	0.725179	0.727193	0.726948	0.732539	0.734021	0.735293	0.731516	0.725458	0.726485	0.72811	0.733022	0.726606	0.729307
0.228395	0.723934	0.722904	0.72267	0.732248	0.729726	0.733936	0.726403	0.732089	0.7345	0.718835	0.716663	0.709965									0.71383	0.711141	0.720095	0.73021	0.735981	0.730646	0.727308	0.728446	0.717935	0.72021	0.715424	0.730537	0.74517	0.740624	0.739148	0.727552	0.736538	0.732618	0.730192	0.726019	0.735883	0.73235	0.733701	0.733623	0.72577	0.730284	0.726094	0.72994	0.725584
0	0.722244	0.722739	0.722243	0.731622	0.727276	0.735198	0.726817	0.728241	0.727741	0.717425	0.712605	0.718555	0.717292	0.706892	0.713256	0.707418	0.72354	0.702195	0.723691	0.725438	0.715198	0.719693	0.713568	0.728171	0.740084	0.727261	0.723461	0.726599	0.713049	0.708675	0.719552	0.716824	0.739316	0.739697	0.743201	0.737096	0.726105	0.738939	0.724459	0.731776	0.734044	0.727335	0.737086	0.727002	0.725764	0.730408	0.733802	0.72157	0.725624
1000													0.720547	0.708912	0.71038	0.712653	0.720774	0.722186	0.717766	0.721504
200													0.719952	0.713717	0.704258	0.715174	0.717365	0.723266	0.724178	0.71915
40													0.717578	0.718769	0.716688	0.706706	0.729539	0.715094	0.709366	0.725422
8													0.717726	0.716702	0.715195	0.706538	0.716267	0.71354	0.72651	0.730417
1.6													0.717482	0.718181	0.720347	0.710715	0.71845	0.720517	0.716133	0.71645
0.32													0.710588	0.7211	0.70095	0.707651	0.722955	0.72021	0.71922	0.717982
0.064													0.714007	0.706106	0.708354	0.719405	0.716875	0.718275	0.723746	0.719019
0.0128													0.711641	0.711341	0.712125	0.713748	0.721324	0.730191	0.725298	0.722577
0.00256													0.709951	0.712706	0.712187	0.713949	0.725357	0.729256	0.721925	0.71659
0.000512													0.712181	0.709821	0.705535	0.709088	0.721418	0.722199	0.722171	0.716313
Supplementary Figure 6b
[ONO], nM	WT									Y19A									Y19F									K24A									K24Q									K24R
0	0.777625	0.785302	0.776926	0.770768	0.770666	0.788485	0.775789	0.775948	0.77323	0.798807	0.78913	0.790243	0.790291	0.791074	0.792041	0.80974	0.803342	0.798468	0.807653	0.792258	0.781992	0.797069	0.790133	0.791969	0.796259	0.801665	0.807009	0.831367	0.818135	0.844092	0.765176	0.74786	0.766037	0.762912	0.759862	0.771934	0.856198	0.882214	0.867267	0.765976	0.7672	0.76956	0.76068	0.76835	0.764841	0.774599	0.77425	0.768322	0.778156
0.169351	0.760942	0.759535	0.758717	0.765354	0.761484	0.760382	0.762797	0.760381	0.756538	0.79733	0.79274	0.787039	0.789922	0.786918	0.806761	0.807464	0.797466	0.78985	0.772814	0.785572	0.790276	0.789838	0.785655	0.772064	0.781497	0.785849	0.795533	0.760975	0.769988	0.770827	0.753945	0.760876	0.761493	0.769599	0.754691	0.76729	0.776816	0.764806	0.771267	0.77149	0.756554	0.762791	0.761885	0.764075	0.762595	0.761943	0.760465	0.762716	0.764322
0.508053	0.753032	0.759226	0.758026	0.762565	0.761984	0.758967	0.760981	0.756122	0.756035	0.789984	0.793167	0.790816	0.792591	0.792891	0.78202	0.793072	0.805309	0.776537	0.770876	0.782935	0.778937	0.788165	0.790776	0.785677	0.778658	0.782587	0.777271	0.758832	0.767503	0.762983	0.751627	0.758412	0.753429	0.76113	0.763361	0.76911	0.763082	0.776955	0.769125	0.75551	0.775234	0.76103	0.766712	0.763002	0.760803	0.757258	0.760709	0.762374	0.764267
1.52416	0.748012	0.747394	0.747796	0.750388	0.75249	0.748803	0.744605	0.74816	0.747771	0.790003	0.793178	0.789415	0.786431	0.791807	0.805742	0.794166	0.78648	0.798119	0.769884	0.781339	0.775269	0.785977	0.784286	0.781408	0.77771	0.780044	0.782076	0.758515	0.771132	0.760899	0.751722	0.763609	0.752286	0.758232	0.76093	0.76093	0.766973	0.754836	0.768688	0.768128	0.74853	0.785213	0.756289	0.757048	0.756097	0.754238	0.754823	0.7577	0.756765
4.57247	0.734134	0.735417	0.735861	0.738631	0.738693	0.734707	0.736058	0.736186	0.732418	0.780955	0.794272	0.78615	0.798467	0.787365	0.797175	0.805235	0.794263	0.793969	0.775871	0.796818	0.777927	0.782723	0.784732	0.776758	0.781327	0.784653	0.789306	0.764222	0.778093	0.76306	0.757379	0.767314	0.754193	0.771352	0.759766	0.766176	0.760281	0.760666	0.782803	0.752966	0.752894	0.772639	0.761978	0.761912	0.756764	0.749297	0.747519	0.746266	0.748652
13.7174	0.730212	0.728457	0.722173	0.732452	0.729337	0.73324	0.726253	0.727604	0.724222	0.798327	0.791396	0.78567	0.789331	0.792963	0.79334	0.796874	0.805843	0.798963	0.782367	0.773637	0.786362	0.784421	0.776044	0.789861	0.78245	0.790431	0.79433	0.766095	0.76085	0.76445	0.759465	0.753227	0.755342	0.760907	0.760564	0.76487	0.762646	0.764703	0.780808	0.756645	0.758149	0.772312	0.759542	0.760048	0.763977	0.734878	0.73655	0.740749	0.734579
41.1523	0.721423	0.727329	0.721856	0.725567	0.726678	0.726593	0.721111	0.723034	0.723934	0.79077	0.793583	0.794625	0.80496	0.789952	0.796118	0.794509	0.799206	0.801244	0.775399	0.780595	0.779483	0.785205	0.783305	0.786737	0.786545	0.777491	0.773833	0.764595	0.765675	0.765692	0.758276	0.756848	0.757568	0.759476	0.7602	0.758231	0.762199	0.771438	0.763674	0.754785	0.762817	0.75454	0.760311	0.759381	0.764073	0.731147	0.730272	0.729744	0.726356
123.457	0.720623	0.724802	0.724202	0.722744	0.725236	0.724726	0.719624	0.722258	0.722763	0.787178	0.79475	0.789108	0.799634	0.790627	0.797108	0.797781	0.79393	0.791941	0.778886	0.782891	0.785721	0.790594	0.789837	0.790466	0.78546	0.78163	0.788276	0.766853	0.768233	0.771822	0.759835	0.759642	0.763793	0.761714	0.755565	0.765498	0.763706	0.769103	0.766618	0.768155	0.767027	0.768384	0.757252	0.761245	0.759562	0.728448	0.727359	0.726986	0.723424
370.37	0.722761	0.722307	0.715722	0.723276	0.723772	0.718665	0.718059	0.718907	0.718066	0.791161	0.796679	0.79247	0.79953	0.789249	0.790649	0.807333	0.804849	0.796219	0.763524	0.772547	0.772575	0.769363	0.78079	0.789179	0.787094	0.780765	0.797363	0.754931	0.759597	0.759698	0.751972	0.751843	0.751992	0.767649	0.767354	0.760688	0.772814	0.773206	0.7682	0.766544	0.766322	0.761718	0.763298	0.763086	0.752695	0.727682	0.725466	0.726547	0.723298
1111.11	0.71853	0.719505	0.717856	0.722879	0.72363	0.720738	0.716507	0.720438	0.717643	0.792167	0.794947	0.787016	0.793052	0.795878	0.802386	0.792643	0.801276	0.785556	0.766118	0.766953	0.77659	0.784854	0.767418	0.775967	0.783317	0.778567	0.779741	0.759188	0.757481	0.763159	0.751938	0.763675	0.755192	0.756654	0.762333	0.760321	0.773281	0.769843	0.769802	0.767324	0.764627	0.763842	0.764376	0.752132	0.766043	0.72441	0.725727	0.727636	0.722282
3333.33	0.719047	0.716387	0.722612	0.720308	0.722012	0.722148	0.71731	0.718682	0.714963	0.796032	0.794304	0.797089	0.791247	0.791974	0.794134	0.816076	0.810851	0.812429	0.769802	0.780207	0.776777	0.785315	0.780004	0.794107	0.778492	0.784194	0.774728	0.758799	0.767963	0.764018	0.75224	0.760842	0.75649	0.76414	0.767498	0.760548	0.759809	0.770436	0.769644	0.753932	0.764987	0.763194	0.761676	0.759427	0.758791	0.721081	0.730766	0.725644	0.722167
10000	0.721606	0.71656	0.716546	0.714613	0.719021	0.722562	0.717605	0.715327	0.718491	0.802401	0.798131	0.796836	0.794634	0.793817	0.789408	0.807519	0.803922	0.800749	0.771733	0.78675	0.778106	0.785053	0.78667	0.788577	0.788052	0.796343	0.786506	0.75966	0.773857	0.76409	0.752455	0.766487	0.755784	0.756917	0.75415	0.7608	0.766193	0.762609	0.7695	0.759519	0.75514	0.757889	0.764151	0.75534	0.766551	0.723895	0.725232	0.725448	0.720019
Supplementary Figure 6c
[S1P], nM	WT									T79A									Y89A									Y89W									N92A									N92C
12500	0.776544	0.770901	0.776162	0.787907	0.789758	0.785017	0.772117	0.767753	0.768139	0.773367	0.768201	0.770621	0.781218	0.777123	0.780633	0.776307	0.779941	0.770113	0.743183	0.742844	0.743019	0.725979	0.725309	0.724863	0.723115	0.721216	0.727126	0.79069	0.784416	0.788756	0.774083	0.771729	0.772012	0.78544	0.77948	0.78191	0.782542	0.78175	0.783307	0.779272	0.780629	0.778987	0.780228	0.776834	0.781243	0.77365	0.773835	0.771978	0.777453
3125	0.777487	0.771838	0.773292	0.786907	0.78782	0.775624	0.769052	0.77368	0.760511	0.769708	0.767061	0.767417	0.773918	0.779188	0.776782	0.770921	0.7709	0.768381	0.744617	0.746301	0.752143	0.726883	0.726753	0.725688	0.728368	0.724536	0.716077	0.786639	0.783055	0.78858	0.773298	0.777515	0.767395	0.783433	0.782	0.778375	0.777368	0.781295	0.779393	0.777657	0.777316	0.774749	0.776417	0.775089	0.771587	0.767437	0.770436	0.770141	0.779105
781.25	0.772088	0.769049	0.769399	0.781926	0.78285	0.78476	0.765798	0.770582	0.759584	0.768631	0.752878	0.774029	0.766766	0.76682	0.766734	0.767253	0.764861	0.76373	0.747513	0.740124	0.743178	0.734106	0.728446	0.724343	0.722718	0.727247	0.723728	0.781228	0.779366	0.787699	0.766954	0.766062	0.767351	0.784437	0.785466	0.771724	0.762309	0.776583	0.772842	0.766467	0.763347	0.763083	0.759734	0.770399	0.764222	0.756598	0.752675	0.763165	0.762505
185	0.764703	0.766122	0.761065	0.773492	0.775138	0.774765	0.764328	0.762525	0.765365	0.749074	0.749424	0.753121	0.751376	0.755113	0.749093	0.750577	0.752036	0.755879	0.744076	0.735897	0.747545	0.721831	0.727439	0.727883	0.719642	0.721757	0.711572	0.772997	0.772175	0.776892	0.762192	0.75469	0.758721	0.769399	0.771328	0.774591	0.744768	0.743465	0.741509	0.748568	0.749557	0.747278	0.741533	0.741776	0.740423	0.745832	0.740742	0.743587	0.760424
55.5	0.758883	0.757095	0.758819	0.768779	0.768164	0.765968	0.759999	0.759935	0.759556	0.743839	0.742269	0.741654	0.74571	0.743369	0.748901	0.741465	0.742409	0.742297	0.743438	0.732853	0.743683	0.723229	0.721873	0.72105	0.714665	0.725511	0.728166	0.753299	0.756736	0.750499	0.741815	0.749604	0.742156	0.735878	0.739571	0.73879	0.739825	0.739765	0.741427	0.741802	0.743062	0.742401	0.732756	0.735796	0.738059	0.737983	0.739907	0.734882	0.747453
18.5	0.741912	0.742995	0.744621	0.752411	0.753468	0.754548	0.749117	0.749736	0.749676	0.73474	0.734698	0.737485	0.738686	0.738594	0.731081	0.734137	0.735415	0.731238	0.742244	0.745368	0.746056	0.722693	0.728497	0.730845	0.722251	0.721675	0.710731	0.752884	0.749712	0.749074	0.743021	0.736447	0.743826	0.72828	0.73235	0.730467	0.736176	0.732613	0.736237	0.74016	0.742006	0.738653	0.731429	0.734329	0.736023	0.734469	0.731958	0.733044	0.736662
6.16667	0.732505	0.728565	0.729118	0.731026	0.733013	0.737419	0.737214	0.736377	0.737379	0.733736	0.736358	0.723166	0.73836	0.738327	0.734834	0.730427	0.7359	0.732051	0.741508	0.744429	0.744616	0.721532	0.72327	0.724534	0.723581	0.722119	0.717903	0.743641	0.746723	0.749726	0.732285	0.742757	0.725863	0.732101	0.73019	0.727023	0.733135	0.734241	0.735186	0.739933	0.736692	0.73829	0.73173	0.731643	0.735292	0.729081	0.733579	0.733458	0.734669
2.05556	0.726618	0.723136	0.726851	0.729106	0.734047	0.731016	0.732358	0.731458	0.733057	0.733313	0.731299	0.731123	0.738536	0.736712	0.732973	0.732847	0.731644	0.73451	0.745919	0.750915	0.745443	0.727184	0.727715	0.731733	0.730408	0.720549	0.722312	0.749104	0.741699	0.741801	0.728204	0.736503	0.722517	0.711706	0.760866	0.723508	0.731697	0.733511	0.735649	0.737812	0.741899	0.740044	0.733836	0.731467	0.734507	0.729745	0.730191	0.730072	0.73296
0.685185	0.723663	0.726447	0.724425	0.733987	0.73072	0.733161	0.731663	0.731145	0.736165	0.730182	0.732132	0.731872	0.728749	0.73109	0.734785	0.733159	0.731752	0.729419	0.745872	0.746692	0.748868	0.720649	0.723308	0.727094	0.718742	0.713527	0.726904	0.747547	0.743927	0.748878	0.727683	0.715245	0.738552	0.730496	0.72959	0.73351	0.73086	0.730947	0.732938	0.737107	0.735631	0.736786	0.729911	0.732026	0.732114	0.729016	0.728004	0.728143	0.730704
0.228395	0.723934	0.722904	0.72267	0.732248	0.729726	0.733936	0.726403	0.732089	0.7345	0.728015	0.729695	0.730872	0.730573	0.74482	0.716483	0.732965	0.731954	0.732687	0.739082	0.739268	0.746343	0.724699	0.723475	0.723224	0.721719	0.726965	0.72184	0.748048	0.747627	0.742753	0.721482	0.7341	0.722715	0.731844	0.731832	0.730362	0.731794	0.731105	0.73269	0.738437	0.734299	0.734903	0.727932	0.732954	0.730745	0.727895	0.727681	0.728609	0.727935
0	0.722244	0.722739	0.722243	0.731622	0.727276	0.735198	0.726817	0.728241	0.727741	0.725877	0.726766	0.730007	0.730211	0.733391	0.731648	0.73143	0.73202	0.731948	0.740415	0.750214	0.743711	0.727094	0.723389	0.728167	0.726159	0.71399	0.719524	0.734452	0.749374	0.745847	0.713529	0.720504	0.736993	0.718014	0.716563	0.738415	0.730084	0.731374	0.731493	0.737085	0.729848	0.733944	0.727462	0.729206	0.727598	0.724343	0.72479	0.726602	0.723536
Supplementary Figure 6d
[ONO], nM	WT									T79A									Y89A									Y89W									N92A									N92C
0	0.777625	0.785302	0.776926	0.770768	0.770666	0.788485	0.775789	0.775948	0.77323	0.7951	0.767076	0.791318	0.770195	0.777039	0.79243	0.769408	0.773254	0.77566	0.801677	0.804174	0.807103	0.77141	0.784162	0.780431	0.768119	0.77202	0.771889	0.810181	0.810101	0.811655	0.792841	0.80687	0.805539	0.778826	0.774887	0.780346	0.769972	0.771087	0.775499	0.77642	0.771413	0.781247	0.767129	0.769312	0.77197	0.784914	0.761476	0.763826	0.766894
0.169351	0.760942	0.759535	0.758717	0.765354	0.761484	0.760382	0.762797	0.760381	0.756538	0.7648	0.769384	0.761791	0.771894	0.773714	0.767811	0.760167	0.758141	0.761803	0.800035	0.805457	0.800385	0.7772	0.7811	0.780154	0.771143	0.76957	0.767754	0.7904	0.795602	0.794542	0.779798	0.772262	0.776133	0.774659	0.770048	0.771459	0.769308	0.772986	0.776151	0.770246	0.770351	0.771517	0.757043	0.758102	0.76142	0.763485	0.765593	0.775119	0.760653
0.508053	0.753032	0.759226	0.758026	0.762565	0.761984	0.758967	0.760981	0.756122	0.756035	0.765838	0.763711	0.758446	0.770326	0.771101	0.771921	0.763669	0.759939	0.756088	0.799456	0.798907	0.799621	0.769597	0.77615	0.774576	0.772111	0.765416	0.768476	0.787989	0.79802	0.794094	0.773195	0.771121	0.778231	0.774456	0.768631	0.768224	0.770328	0.769064	0.770449	0.770605	0.769314	0.771373	0.754468	0.760681	0.760801	0.766357	0.763846	0.764761	0.758876
1.52416	0.748012	0.747394	0.747796	0.750388	0.75249	0.748803	0.744605	0.74816	0.747771	0.757139	0.758829	0.757745	0.767391	0.76889	0.768805	0.755747	0.75434	0.756665	0.797926	0.79344	0.797551	0.77549	0.771284	0.77047	0.76425	0.765808	0.765929	0.782046	0.784473	0.780934	0.76887	0.768027	0.767537	0.761719	0.760908	0.762193	0.769858	0.767608	0.76864	0.768184	0.769274	0.769582	0.759428	0.756658	0.757275	0.766323	0.759516	0.761355	0.762565
4.57247	0.734134	0.735417	0.735861	0.738631	0.738693	0.734707	0.736058	0.736186	0.732418	0.744504	0.746716	0.747223	0.750352	0.752341	0.752094	0.747154	0.745836	0.745108	0.803801	0.799389	0.798924	0.772738	0.768975	0.775984	0.768499	0.772059	0.769418	0.777739	0.771502	0.773581	0.757293	0.756906	0.756719	0.749978	0.747257	0.747047	0.762784	0.779439	0.768654	0.768031	0.768421	0.769215	0.762906	0.756991	0.757282	0.764865	0.763941	0.773584	0.760904
13.7174	0.730212	0.728457	0.722173	0.732452	0.729337	0.73324	0.726253	0.727604	0.724222	0.734428	0.732132	0.737544	0.732632	0.73359	0.732809	0.726607	0.728554	0.729854	0.793853	0.801548	0.796732	0.775431	0.778991	0.781473	0.765822	0.76437	0.767834	0.766	0.765044	0.764558	0.743176	0.745556	0.742593	0.735688	0.734637	0.732401	0.755472	0.779707	0.767184	0.767499	0.7665	0.765961	0.753655	0.755725	0.752421	0.757945	0.768818	0.768885	0.767721
41.1523	0.721423	0.727329	0.721856	0.725567	0.726678	0.726593	0.721111	0.723034	0.723934	0.727676	0.720226	0.726464	0.724666	0.722371	0.722539	0.719473	0.726157	0.717302	0.797739	0.808724	0.79209	0.774694	0.778999	0.762204	0.769338	0.74962	0.768174	0.755956	0.758938	0.755739	0.738549	0.739227	0.739332	0.731259	0.725387	0.73007	0.763992	0.769125	0.769365	0.768729	0.764119	0.759378	0.786374	0.753539	0.746795	0.769754	0.759567	0.768297	0.769114
123.457	0.720623	0.724802	0.724202	0.722744	0.725236	0.724726	0.719624	0.722258	0.722763	0.724585	0.721061	0.713164	0.720602	0.720306	0.717717	0.71458	0.714303	0.716754	0.799176	0.782303	0.793611	0.784528	0.780317	0.784609	0.772606	0.762708	0.767415	0.755732	0.752399	0.75203	0.736169	0.734462	0.734229	0.723168	0.724752	0.721848	0.766569	0.760307	0.768636	0.757599	0.768897	0.764979	0.760358	0.763552	0.760794	0.764412	0.774025	0.766085	0.767165
370.37	0.722761	0.722307	0.715722	0.723276	0.723772	0.718665	0.718059	0.718907	0.718066	0.719794	0.716477	0.720338	0.717533	0.719984	0.718825	0.715153	0.713831	0.718187	0.799396	0.798128	0.806892	0.780688	0.77721	0.776106	0.766458	0.767134	0.766071	0.755268	0.754863	0.748508	0.733619	0.734484	0.734455	0.721982	0.724403	0.715273	0.773751	0.762557	0.761917	0.755786	0.769494	0.76948	0.757753	0.765698	0.752383	0.762583	0.759421	0.761767	0.766389
1111.11	0.71853	0.719505	0.717856	0.722879	0.72363	0.720738	0.716507	0.720438	0.717643	0.722924	0.721668	0.72112	0.717835	0.718543	0.718893	0.712616	0.71483	0.714506	0.804286	0.797228	0.797296	0.778209	0.786522	0.773828	0.764148	0.764518	0.767112	0.751706	0.750835	0.7512	0.736634	0.735778	0.734593	0.722417	0.722506	0.724458	0.763435	0.777778	0.758265	0.768184	0.756891	0.763465	0.752745	0.752843	0.765414	0.777928	0.760197	0.765454	0.762239
3333.33	0.719047	0.716387	0.722612	0.720308	0.722012	0.722148	0.71731	0.718682	0.714963	0.716784	0.714684	0.720677	0.719469	0.714185	0.716634	0.71619	0.715063	0.715461	0.793893	0.791736	0.799897	0.787827	0.782038	0.782583	0.77237	0.748219	0.774195	0.749197	0.749717	0.75185	0.734857	0.735582	0.734275	0.72438	0.716543	0.723976	0.765343	0.766291	0.776537	0.765747	0.76879	0.75778	0.761884	0.755716	0.758463	0.773722	0.777032	0.757617	0.761096
10000	0.721606	0.71656	0.716546	0.714613	0.719021	0.722562	0.717605	0.715327	0.718491	0.719936	0.719272	0.718426	0.716623	0.714695	0.717633	0.714672	0.713959	0.71258	0.796392	0.799963	0.792615	0.778883	0.775847	0.778172	0.765403	0.764064	0.77247	0.749015	0.748523	0.749983	0.735262	0.730417	0.734642	0.720324	0.720595	0.720547	0.773536	0.773333	0.762547	0.769698	0.769964	0.769915	0.757882	0.759795	0.753907	0.761823	0.771224	0.766142	0.767675
Supplementary Figure 6e
[S1P], nM	WT									R111Q									E112A									E112Q									V115A									V115L
25000	0.776544	0.770901	0.776162	0.787907	0.789758	0.785017	0.772117	0.767753	0.768139	0.770174	0.773107	0.772967	0.771632	0.768504	0.767075	0.766745	0.76713	0.766498	0.772257	0.775244	0.776214	0.781892	0.775618	0.780729	0.770571	0.769274	0.768184	0.774583	0.772806	0.777736	0.786315	0.781407	0.782455	0.774237	0.775695	0.771419	0.765399	0.770752	0.77009	0.766651	0.765221	0.762984	0.773397	0.77044	0.774319	0.765098	0.763659	0.764911	0.770344
12500	0.777487	0.771838	0.773292	0.786907	0.78782	0.775624	0.769052	0.77368	0.760511	0.769187	0.769428	0.770953	0.768492	0.765716	0.768392	0.765453	0.765601	0.765762	0.771633	0.770087	0.774022	0.777669	0.775357	0.777703	0.767323	0.768728	0.76944	0.772325	0.773876	0.771369	0.783527	0.781069	0.781163	0.770923	0.770223	0.77651	0.767522	0.76012	0.765128	0.759448	0.761832	0.760528	0.768314	0.76526	0.773729	0.763374	0.760779	0.759386	0.768365
3125	0.772088	0.769049	0.769399	0.781926	0.78285	0.78476	0.765798	0.770582	0.759584	0.75433	0.755118	0.75595	0.750819	0.751542	0.751503	0.750687	0.751048	0.750467	0.760652	0.759903	0.761032	0.76774	0.768519	0.768896	0.761266	0.760401	0.75755	0.760889	0.760421	0.760833	0.768456	0.768505	0.767921	0.758427	0.757331	0.757072	0.754808	0.754294	0.751286	0.748621	0.74678	0.750885	0.754384	0.758784	0.754287	0.747093	0.756308	0.751106	0.756163
781.25	0.764703	0.766122	0.761065	0.773492	0.775138	0.774765	0.764328	0.762525	0.765365	0.733687	0.728902	0.732738	0.734103	0.733975	0.73425	0.734736	0.733127	0.732707	0.745742	0.74278	0.742914	0.748997	0.749049	0.749116	0.742157	0.741655	0.741775	0.739413	0.740151	0.739971	0.747713	0.748755	0.747217	0.740111	0.740809	0.740887	0.747332	0.731296	0.729882	0.738999	0.739309	0.735932	0.740282	0.740837	0.74016	0.739146	0.737154	0.73609	0.736917
185	0.758883	0.757095	0.758819	0.768779	0.768164	0.765968	0.759999	0.759935	0.759556	0.72663	0.724913	0.724473	0.729968	0.729943	0.730569	0.73083	0.72691	0.73063	0.733672	0.734865	0.738154	0.739439	0.738164	0.739752	0.733254	0.7336	0.732212	0.735423	0.73644	0.735264	0.741752	0.742985	0.741038	0.734733	0.734075	0.733215	0.726985	0.724354	0.721055	0.730807	0.733078	0.733932	0.735801	0.73524	0.735349	0.733848	0.731644	0.733133	0.738022
55.5	0.741912	0.742995	0.744621	0.752411	0.753468	0.754548	0.749117	0.749736	0.749676	0.724762	0.723386	0.726765	0.728447	0.728656	0.727011	0.728475	0.728912	0.726957	0.732313	0.731644	0.731238	0.732893	0.740407	0.737164	0.730239	0.732293	0.729453	0.73492	0.734154	0.732774	0.741638	0.740964	0.741373	0.731807	0.730498	0.730244	0.718519	0.714882	0.715296	0.730736	0.728763	0.723973	0.732101	0.728267	0.728096	0.729832	0.728987	0.727587	0.738698
18.5	0.732505	0.728565	0.729118	0.731026	0.733013	0.737419	0.737214	0.736377	0.737379	0.724965	0.72471	0.722081	0.726178	0.726511	0.726212	0.725476	0.725803	0.725654	0.729511	0.729019	0.730037	0.732517	0.734396	0.739474	0.730477	0.729869	0.72959	0.730767	0.729203	0.735177	0.740236	0.738725	0.73805	0.729499	0.729967	0.729015	0.717498	0.712862	0.716796	0.723278	0.727953	0.727407	0.735447	0.72729	0.729925	0.714743	0.716391	0.72709	0.735273
6.16667	0.726618	0.723136	0.726851	0.729106	0.734047	0.731016	0.732358	0.731458	0.733057	0.722039	0.72319	0.721481	0.722651	0.728618	0.727186	0.727426	0.722622	0.725793	0.728444	0.728347	0.725694	0.73467	0.737447	0.733339	0.728533	0.727734	0.729717	0.728359	0.731184	0.732026	0.739698	0.738683	0.738435	0.728539	0.728495	0.728867	0.718748	0.705686	0.709719	0.718873	0.724924	0.727827	0.728858	0.727787	0.726283	0.71838	0.718148	0.720269	0.732282
2.05556	0.723663	0.726447	0.724425	0.733987	0.73072	0.733161	0.731663	0.731145	0.736165	0.719771	0.721037	0.722283	0.725572	0.723705	0.724378	0.725825	0.721633	0.72282	0.725372	0.727458	0.727862	0.733487	0.735322	0.735318	0.727085	0.725245	0.727847	0.731574	0.731734	0.730127	0.737935	0.738429	0.738789	0.728796	0.728853	0.726109	0.715952	0.706146	0.711591	0.724866	0.724203	0.721798	0.729102	0.727411	0.725346	0.716275	0.712593	0.726895	0.730307
0.685185	0.723934	0.722904	0.72267	0.732248	0.729726	0.733936	0.726403	0.732089	0.7345	0.720737	0.719767	0.719533	0.722089	0.719075	0.725097	0.723664	0.723501	0.723289	0.725889	0.725078	0.726744	0.733942	0.734334	0.733722	0.726258	0.727853	0.72611	0.730897	0.728326	0.730481	0.738268	0.737316	0.738618	0.727725	0.725502	0.725507	0.714874	0.710193	0.707316	0.720445	0.728516	0.722855	0.728234	0.727078	0.725789	0.712733	0.717174	0.722864	0.732871
0	0.722244	0.722739	0.722243	0.731622	0.727276	0.735198	0.726817	0.728241	0.727741	0.717728	0.721691	0.719433	0.718746	0.716729	0.724141	0.721589	0.719757	0.724596	0.727977	0.728615	0.728133	0.730715	0.732656	0.7354	0.723863	0.725378	0.7247	0.726261	0.727462	0.727396	0.734972	0.737492	0.737861	0.72861	0.725997	0.726324	0.705142	0.705902	0.705439	0.720952	0.723338	0.720549	0.728852	0.725323	0.722758	0.72005	0.648414	0.721924	0.732364
Supplementary Figure 6f
[ONO], nM	WT									R111Q									E112A									E112Q									V115A									V115L
0	0.777625	0.785302	0.776926	0.770768	0.770666	0.788485	0.775789	0.775948	0.77323	0.756573	0.766013	0.764837	0.761105	0.763385	0.755863	0.766222	0.768489	0.769901	0.766768	0.759447	0.764073	0.76377	0.769113	0.759433	0.766563	0.772417	0.773349	0.756126	0.7655	0.753243	0.787302	0.767114	0.763337	0.758458	0.766518	0.781548	0.767641	0.770213	0.77416	0.775952	0.785021	0.774837	0.764649	0.771381	0.773525	0.786115	0.780127	0.777866	0.764371
0.169351	0.760942	0.759535	0.758717	0.765354	0.761484	0.760382	0.762797	0.760381	0.756538	0.753922	0.758209	0.768371	0.756753	0.757014	0.767198	0.757672	0.760899	0.759119	0.75916	0.763815	0.761226	0.767409	0.763824	0.762225	0.769377	0.766258	0.760042	0.768308	0.766499	0.74915	0.760581	0.763988	0.754442	0.754272	0.753544	0.768507	0.765611	0.764438	0.761549	0.765464	0.762436	0.761863	0.768526	0.768297	0.767942	0.762049	0.764039	0.764488	0.766822
0.508053	0.753032	0.759226	0.758026	0.762565	0.761984	0.758967	0.760981	0.756122	0.756035	0.767854	0.766161	0.761425	0.760727	0.765081	0.763571	0.766444	0.756974	0.767659	0.766327	0.760123	0.767962	0.750274	0.768155	0.75932	0.761165	0.760367	0.760272	0.768888	0.766304	0.755136	0.757495	0.760233	0.763512	0.750201	0.761957	0.76314	0.761211	0.761704	0.764615	0.762004	0.761881	0.761677	0.768303	0.764268	0.768521	0.762823	0.762964	0.759436	0.764291
1.52416	0.748012	0.747394	0.747796	0.750388	0.75249	0.748803	0.744605	0.74816	0.747771	0.770964	0.751054	0.762341	0.757945	0.756982	0.757673	0.760353	0.761216	0.764682	0.76711	0.76463	0.752555	0.754079	0.764424	0.757174	0.764409	0.765361	0.761502	0.756817	0.759281	0.766906	0.758613	0.761472	0.764214	0.766839	0.758377	0.767976	0.761259	0.760942	0.760858	0.760576	0.762534	0.762117	0.766745	0.764297	0.766243	0.759579	0.759852	0.76203	0.76271
4.57247	0.734134	0.735417	0.735861	0.738631	0.738693	0.734707	0.736058	0.736186	0.732418	0.764971	0.755546	0.759237	0.759482	0.760768	0.769886	0.753611	0.765277	0.767532	0.763888	0.756629	0.769871	0.763618	0.760845	0.762747	0.759297	0.760531	0.763059	0.764725	0.752758	0.765264	0.769961	0.767158	0.75328	0.759592	0.759708	0.7615	0.758986	0.758143	0.757875	0.757522	0.758439	0.759164	0.766314	0.762435	0.762912	0.757273	0.756915	0.757707	0.757911
13.7174	0.730212	0.728457	0.722173	0.732452	0.729337	0.73324	0.726253	0.727604	0.724222	0.769981	0.752567	0.756785	0.758687	0.755926	0.76828	0.76	0.766246	0.756413	0.754981	0.768001	0.756812	0.763351	0.760007	0.752569	0.762551	0.762728	0.761506	0.764327	0.751036	0.75874	0.759619	0.76249	0.755445	0.773167	0.759902	0.754463	0.747047	0.762949	0.746757	0.752234	0.75502	0.751753	0.751099	0.757302	0.755179	0.749783	0.752258	0.749946	0.749917
41.1523	0.721423	0.727329	0.721856	0.725567	0.726678	0.726593	0.721111	0.723034	0.723934	0.76678	0.754849	0.758257	0.750845	0.759149	0.769397	0.755648	0.753527	0.778131	0.766915	0.749777	0.762832	0.766906	0.761589	0.755113	0.76273	0.759568	0.755715	0.755082	0.754044	0.765958	0.758561	0.750675	0.76531	0.763013	0.748124	0.766297	0.740977	0.741707	0.739059	0.738508	0.732778	0.7388	0.746919	0.74742	0.743629	0.733433	0.737124	0.739477	0.732242
123.457	0.720623	0.724802	0.724202	0.722744	0.725236	0.724726	0.719624	0.722258	0.722763	0.774563	0.760048	0.751692	0.759038	0.768632	0.766359	0.768545	0.756705	0.748458	0.766915	0.762893	0.762832	0.763452	0.763338	0.760895	0.755609	0.757415	0.75473	0.755082	0.754044	0.759291	0.753684	0.755232	0.759396	0.771278	0.768924	0.767584	0.727271	0.727165	0.72652	0.72828	0.726202	0.729613	0.727881	0.729129	0.727293	0.725459	0.726725	0.726337	0.728261
370.37	0.722761	0.722307	0.715722	0.723276	0.723772	0.718665	0.718059	0.718907	0.718066	0.752829	0.76852	0.763969	0.758063	0.757076	0.757864	0.760834	0.767189	0.749797	0.751398	0.759741	0.762189	0.755538	0.757206	0.768207	0.76224	0.761682	0.756712	0.764083	0.760998	0.747685	0.750812	0.751071	0.769193	0.76738	0.769888	0.760988	0.723977	0.722892	0.725326	0.724116	0.724193	0.724294	0.724471	0.722338	0.722953	0.722719	0.721053	0.721725	0.723154
1111.11	0.71853	0.719505	0.717856	0.722879	0.72363	0.720738	0.716507	0.720438	0.717643	0.762807	0.76313	0.751611	0.765835	0.764054	0.765596	0.753914	0.767602	0.765966	0.756	0.761349	0.758037	0.759906	0.755402	0.756845	0.758321	0.75738	0.766085	0.759098	0.755204	0.763961	0.752072	0.766222	0.754049	0.77084	0.755836	0.765499	0.722467	0.719749	0.723177	0.721984	0.721278	0.720492	0.722446	0.727201	0.720566	0.722175	0.721375	0.718248	0.721337
3333.33	0.719047	0.716387	0.722612	0.720308	0.722012	0.722148	0.71731	0.718682	0.714963	0.752765	0.762599	0.766768	0.763908	0.769649	0.763901	0.754082	0.763262	0.760156	0.763691	0.760714	0.765538	0.758967	0.756124	0.755413	0.764908	0.759302	0.763174	0.758647	0.756535	0.767126	0.754814	0.759767	0.75581	0.766088	0.769773	0.762247	0.718626	0.719983	0.722908	0.718381	0.7195	0.716768	0.724365	0.72193	0.724612	0.720103	0.720796	0.718055	0.721328
10000	0.721606	0.71656	0.716546	0.714613	0.719021	0.722562	0.717605	0.715327	0.718491	0.761551	0.756636	0.756806	0.763512	0.756371	0.758163	0.765174	0.763095	0.761138	0.765446	0.758603	0.752873	0.75675	0.756115	0.768042	0.757529	0.769676	0.768457	0.767167	0.755733	0.76902	0.750393	0.760689	0.75109	0.763564	0.765832	0.766522	0.714708	0.72309	0.721001	0.727882	0.721386	0.709547	0.72115	0.715169	0.727622	0.718881	0.722603	0.713213	0.719017
Supplementary Figure 6g
[S1P], nM	WT									L292V									G293A									G293V								M296V									M296W
12500	0.776544	0.770901	0.776162	0.787907	0.789758	0.785017	0.772117	0.767753	0.768139	0.764636	0.758216	0.760373	0.763605	0.7629	0.758689	0.770496	0.766628	0.766673	0.763551	0.757979	0.759205	0.769353	0.768926	0.762216	0.785149	0.78271	0.785156					0.721094	0.718653	0.729438	0.719847	0.711838	0.7236	0.714103	0.715883	0.713966	0.721692	0.712334	0.722339	0.710521	0.725716	0.721254	0.715758	0.724016	0.712775
3125	0.777487	0.771838	0.773292	0.786907	0.78782	0.775624	0.769052	0.77368	0.760511	0.761037	0.75681	0.760318	0.766363	0.759582	0.754782	0.764577	0.765972	0.766667	0.759076	0.757564	0.749197	0.763671	0.765171	0.764027	0.780255	0.778515	0.780258					0.720985	0.732037	0.72947	0.717022	0.726467	0.712533	0.715668	0.719691	0.713702	0.725724	0.713081	0.713111	0.706338	0.726124	0.725647	0.723311	0.721765	0.715427
781.25	0.772088	0.769049	0.769399	0.781926	0.78285	0.78476	0.765798	0.770582	0.759584	0.751769	0.75416	0.761157	0.758481	0.75911	0.756539	0.761547	0.759739	0.755955	0.739534	0.738631	0.739588	0.756644	0.755577	0.756864	0.759158	0.76246	0.759052					0.723159	0.720748	0.72553	0.71912	0.722999	0.719865	0.725851	0.718596	0.716741	0.716494	0.71456	0.723148	0.706197	0.725179	0.718333	0.720578	0.712253	0.714974
185	0.764703	0.766122	0.761065	0.773492	0.775138	0.774765	0.764328	0.762525	0.765365	0.746699	0.747956	0.747256	0.750787	0.7521	0.755552	0.754521	0.753302	0.750126	0.721621	0.723186	0.726322	0.734553	0.728093	0.724851	0.744943	0.744804	0.745376					0.720007	0.717818	0.73052	0.723696	0.724975	0.72162	0.708953	0.721906	0.716035	0.718071	0.716872	0.717097	0.720854	0.729456	0.715081	0.721255	0.712954	0.721477
55.5	0.758883	0.757095	0.758819	0.768779	0.768164	0.765968	0.759999	0.759935	0.759556	0.746084	0.73701	0.742654	0.743208	0.742873	0.743719	0.735647	0.740589	0.740033	0.714974	0.714331	0.714525	0.723738	0.722345	0.725067	0.73696	0.734405	0.735567					0.724786	0.728061	0.730444	0.731589	0.712359	0.716361	0.719276	0.722134	0.718183	0.71305	0.716556	0.708551	0.722558	0.71693	0.717817	0.719574	0.728296	0.717964
18.5	0.741912	0.742995	0.744621	0.752411	0.753468	0.754548	0.749117	0.749736	0.749676	0.73174	0.724847	0.728977	0.739231	0.730518	0.732108	0.729634	0.7277	0.731008	0.710385	0.715786	0.71433	0.723345	0.724621	0.721885	0.732923	0.731304	0.729554					0.722232	0.722075	0.723231	0.727086	0.715651	0.714436	0.722256	0.721509	0.716223	0.714941	0.705429	0.711592	0.715221	0.718113	0.7215	0.719181	0.714466	0.713212
6.16667	0.732505	0.728565	0.729118	0.731026	0.733013	0.737419	0.737214	0.736377	0.737379	0.720399	0.724479	0.726741	0.724527	0.730608	0.730347	0.720878	0.717135	0.72077	0.714806	0.713681	0.719096	0.726907	0.72348	0.725203	0.732851	0.730983	0.72975					0.72932	0.730292	0.729362	0.724885	0.713913	0.722028	0.723237	0.720367	0.715252	0.722221	0.700091	0.710944	0.711991	0.718461	0.723472	0.714787	0.721704	0.717715
2.05556	0.726618	0.723136	0.726851	0.729106	0.734047	0.731016	0.732358	0.731458	0.733057	0.715656	0.714026	0.727483	0.725749	0.725453	0.717772	0.71737	0.700282	0.718122	0.710006	0.710433	0.714862	0.718528	0.724753	0.724002	0.729818	0.72525	0.729709					0.72183	0.71715	0.721442	0.719599	0.714993	0.71602	0.723409	0.723123	0.721984	0.713258	0.719006	0.720832	0.702177	0.715616	0.713466	0.715347	0.724046	0.709063
0.685185	0.723663	0.726447	0.724425	0.733987	0.73072	0.733161	0.731663	0.731145	0.736165	0.717585	0.722464	0.717158	0.725969	0.713903	0.725856	0.676766	0.724745	0.723942	0.717735	0.709319	0.711847	0.726461	0.723844	0.722558	0.734332	0.73284	0.72533					0.720023	0.715667	0.726557	0.722428	0.723852	0.71927	0.71849	0.716234	0.714077	0.724969	0.715797	0.715741	0.712004	0.720039	0.720383	0.722366	0.720794	0.712849
0.228395	0.723934	0.722904	0.72267	0.732248	0.729726	0.733936	0.726403	0.732089	0.7345	0.715851	0.720397	0.719862	0.727946	0.721787	0.720213	0.724899	0.724293	0.678363	0.705974	0.711891	0.706636	0.725907	0.723432	0.721905	0.731792	0.731337	0.726954					0.723096	0.717985	0.722869	0.720706	0.713914	0.723513	0.715311	0.709994	0.722476	0.721777	0.713442	0.718855	0.719837	0.715535	0.721162	0.717425	0.723628	0.71188
0	0.722244	0.722739	0.722243	0.731622	0.727276	0.735198	0.726817	0.728241	0.727741	0.712236	0.728451	0.724907	0.735006	0.732315	0.719441	0.736071	0.702762	0.732412	0.712422	0.715263	0.709435	0.718678	0.719637	0.713871	0.729375	0.731208	0.728775	0.72043	0.723878	0.707847	0.710036	0.728688	0.721155	0.735219	0.717726	0.720427	0.715923	0.71274	0.719992	0.726981	0.721758	0.710293	0.713653	0.711993	0.713366	0.710662	0.724615	0.709297	0.720971
1000																												0.706741	0.71415	0.70919	0.716137
200																												0.709308	0.716476	0.717892	0.716848
40																												0.709317	0.703422	0.719395	0.706776
8																												0.718062	0.715246	0.714321	0.713475
1.6																												0.717375	0.712832	0.714082	0.711864
0.32																												0.720813	0.715669	0.712206	0.716625
0.064																												0.714329	0.719268	0.710671	0.711311
0.0128																												0.709994	0.690442	0.70931	0.689193
0.00256																												0.713236	0.716247	0.706845	0.709776
0.000512																												0.732351	0.71114	0.714031	0.704503
Supplementary Figure 6h
[ONO], nM	WT									L292V									G293A									G293V									M296V									M296W
0	0.777625	0.785302	0.776926	0.770768	0.770666	0.788485	0.775789	0.775948	0.77323	0.810574	0.814509	0.812104	0.780986	0.776629	0.778186	0.782646	0.781724	0.783517	0.769179	0.775533	0.772403	0.770391	0.771612	0.774053	0.775664	0.76869	0.776077	0.781596	0.785692	0.775263	0.775416	0.777229	0.777531	0.789698	0.788205	0.792391	0.769251	0.770703	0.765737	0.759933	0.756904	0.759385	0.760882	0.762111	0.762315	0.771193	0.759336	0.754481	0.755173
0.169351	0.760942	0.759535	0.758717	0.765354	0.761484	0.760382	0.762797	0.760381	0.756538	0.798524	0.79923	0.797307	0.778304	0.773944	0.775003	0.77573	0.778299	0.776961	0.761491	0.764845	0.763129	0.768403	0.764988	0.765737	0.758721	0.762619	0.758783	0.778687	0.779289	0.781302	0.781737	0.777994	0.776428	0.788266	0.785945	0.787185	0.754542	0.760327	0.764296	0.762092	0.761051	0.770136	0.756666	0.761254	0.767609	0.752066	0.76591	0.755446	0.760696
0.508053	0.753032	0.759226	0.758026	0.762565	0.761984	0.758967	0.760981	0.756122	0.756035	0.795829	0.796173	0.798217	0.778508	0.77477	0.770916	0.775011	0.775487	0.774795	0.761866	0.762662	0.762949	0.763059	0.764952	0.76813	0.760478	0.758934	0.757224	0.776371	0.775598	0.776726	0.780233	0.778158	0.782413	0.793535	0.791867	0.792525	0.753296	0.763154	0.762231	0.756591	0.769815	0.762458	0.753874	0.753237	0.768251	0.759699	0.765866	0.763552	0.762696
1.52416	0.748012	0.747394	0.747796	0.750388	0.75249	0.748803	0.744605	0.74816	0.747771	0.793344	0.79939	0.793543	0.774087	0.776059	0.773013	0.775331	0.772949	0.773332	0.762343	0.759434	0.75789	0.757463	0.764213	0.759002	0.756311	0.756283	0.755668	0.785973	0.779861	0.780417	0.788978	0.781434	0.779888	0.79323	0.789289	0.794707	0.751331	0.756341	0.769698	0.753863	0.769532	0.767808	0.759191	0.758424	0.756946	0.759504	0.758936	0.75663	0.752814
4.57247	0.734134	0.735417	0.735861	0.738631	0.738693	0.734707	0.736058	0.736186	0.732418	0.792927	0.793576	0.791655	0.77055	0.769794	0.771892	0.769674	0.769082	0.769953	0.747338	0.746944	0.744216	0.746203	0.743807	0.743338	0.744924	0.743813	0.744041	0.790769	0.778772	0.78176	0.77647	0.781411	0.776767	0.792366	0.788515	0.793827	0.754838	0.765378	0.765682	0.758821	0.767152	0.762138	0.760995	0.759742	0.759547	0.759491	0.769869	0.764076	0.757416
13.7174	0.730212	0.728457	0.722173	0.732452	0.729337	0.73324	0.726253	0.727604	0.724222	0.781092	0.785104	0.78392	0.759642	0.760257	0.758657	0.760148	0.760036	0.759723	0.73241	0.731636	0.730854	0.722483	0.722492	0.726335	0.727251	0.727502	0.726282	0.784977	0.779321	0.783277	0.787537	0.78294	0.781391	0.789094	0.787835	0.787801	0.766791	0.761075	0.762092	0.761576	0.775128	0.767275	0.743941	0.761267	0.764675	0.7542	0.765272	0.752736	0.764922
41.1523	0.721423	0.727329	0.721856	0.725567	0.726678	0.726593	0.721111	0.723034	0.723934	0.76418	0.766679	0.763245	0.747911	0.749328	0.745061	0.74854	0.749393	0.748521	0.722566	0.720771	0.725433	0.718314	0.714008	0.720846	0.722627	0.721244	0.720726	0.786687	0.78141	0.775995	0.778899	0.791568	0.786587	0.788262	0.80038	0.790757	0.765425	0.753099	0.758904	0.765474	0.752696	0.76883	0.763731	0.761338	0.761134	0.743074	0.767716	0.762116	0.752046
123.457	0.720623	0.724802	0.724202	0.722744	0.725236	0.724726	0.719624	0.722258	0.722763	0.754867	0.751628	0.756375	0.739363	0.738349	0.739032	0.740371	0.739148	0.740574	0.724033	0.718643	0.721566	0.717163	0.718112	0.715848	0.720807	0.721279	0.719838	0.779453	0.777589	0.784581	0.779981	0.782687	0.789487	0.789312	0.78459	0.793517	0.760816	0.75607	0.771255	0.766793	0.750711	0.779585	0.764792	0.754582	0.759751	0.741567	0.762804	0.767737	0.76623
370.37	0.722761	0.722307	0.715722	0.723276	0.723772	0.718665	0.718059	0.718907	0.718066	0.747914	0.75376	0.745913	0.735785	0.734767	0.733483	0.732959	0.738499	0.735676	0.72042	0.723772	0.721057	0.715431	0.714988	0.71556	0.720224	0.71935	0.720608	0.781683	0.794	0.782978	0.77733	0.775405	0.777466	0.787096	0.78659	0.784329	0.760508	0.76943	0.753903	0.76188	0.765714	0.753558	0.766535	0.756384	0.750666	0.757197	0.756995	0.754734	0.769364
1111.11	0.71853	0.719505	0.717856	0.722879	0.72363	0.720738	0.716507	0.720438	0.717643	0.746827	0.746332	0.746329	0.731063	0.732987	0.728875	0.728383	0.732286	0.733842	0.718905	0.721866	0.720729	0.71389	0.714844	0.718472	0.718942	0.719016	0.718505	0.779259	0.774364	0.788069	0.783032	0.78169	0.772928	0.788788	0.787117	0.788783	0.76372	0.753436	0.761814	0.754418	0.783961	0.763849	0.755595	0.762195	0.761292	0.757817	0.757292	0.766696	0.756864
3333.33	0.719047	0.716387	0.722612	0.720308	0.722012	0.722148	0.71731	0.718682	0.714963	0.74596	0.745663	0.745665	0.727822	0.730461	0.730494	0.733127	0.729285	0.73285	0.722269	0.717863	0.720228	0.714234	0.719236	0.715535	0.720028	0.715044	0.719297	0.77683	0.78166	0.784876	0.785329	0.782101	0.781562	0.79	0.786052	0.787967	0.757781	0.750964	0.756464	0.765579	0.758889	0.768992	0.757175	0.761749	0.763499	0.762863	0.759244	0.753538	0.754264
10000	0.721606	0.71656	0.716546	0.714613	0.719021	0.722562	0.717605	0.715327	0.718491	0.741036	0.745466	0.74833	0.729474	0.728611	0.72784	0.731165	0.730111	0.731109	0.718776	0.716005	0.717983	0.712607	0.714598	0.709007	0.719738	0.718333	0.716326	0.787875	0.781504	0.786275	0.781799	0.779042	0.778346	0.788391	0.788869	0.789367	0.761821	0.759903	0.777015	0.760569	0.764293	0.757672	0.758553	0.763686	0.76647	0.756342	0.754334	0.768658	0.765107
Supplementary Figure 6i
WT	Y19A	Y19F	K24A	K24R	K24Q	C43F	T79A	Y89A	Y89W	N92A	N92C	R111A	R111Q	E112A	E112Q	V115A	V115L	V115M	L292A	L292V	G293A	G293V	M296V	M296W	L318Q
101.437	81.443	126.639	98.6159	91.4754	67.3227	136.006	92.0909	85.5379	55.9667	81.7283	146.148	125.9	92.245	142.194	108.263	87.551	214.053	10.5115	169.622	158.573	99.7266	16.5353	44.6679	107.085	70.2034
86.0701	74.6291	118.092	73.6646	203.902	293.606	143.545	101.303	86.119	45.4411	87.5695	145.321	123.356	149.955	195.863	120.876	150.918	117.155	9.8596	154.906	145.352	166.869	32.0256	35.7789	142.039	109.332
91.7014	73.695	144.335	67.4661	150.267	83.1423	132.409	105.025	65.6912	36.5173	65.886	152.939	166.865	40.8901	47.9944	68.5315	122.503	58.4872	26.3843	130.732	111.381	104.8	32.5843	64.6179	103.349	70.3164
92.9176	75.2214	136.399	91.2287	106.153	66.6332	137.735	106.869	79.5579	45.3104	82.9234	130.846	153.201	94.3925	140.5	96.0488	118.447	195.32	10.5276	184.839	150.442	127.039	17.6049	42.5366	96.2522	72.6895
106.217	85.0283	155.193	39.0164	189.817	274.308	130.048	105.726	97.8491	46.9203	88.7138	118.787	123.562	163.508	192.816	141.22	179.177	124.083	8.92738	162.839	152.864	120.703	31.0076	48.429	155.337	99.2523
106.223	75.0961	154.832	67.1231	138.833	78.5912	131.701	92.2966	68.9535	40.8271	68.5472	157.498	145.773	41.2498	89.3365	84.3311	87.5721	75.7704	35.3636	128.963	118.905	108.981	38.625	62.6564	104.051	77.0776
105.645	84.418	145.744	107.656	100.608	63.6105	138.535	86.6891	98.1942	35.1072	78.5799	160.055	181.387	96.2021	132.977	98.3418	130.873	243.1	12.9725	157.85	147.78	125.398	20.1303	54.1338	99.8713	112.931
107.713	123.901	213.368	48.1534	215.75	310.398	142.051	89.7601	95.5637	54.954	79.5428	121.815	130.318	191.005	191.327	137.925	132.151	118.709	12.4004	147.715	135.693	118.106	29.4832	50.2561	152.357	105.664
102.076	102.742	148.97	62.6236	130.354	87.7239	123.442	99.3453	71.3423	34.0168	69.2276	170.847	131.734	57.1216	66.6908	75.3151	99.6039	71.2223	30.051	126.987	116.895	107.275	34.1694	61.4173	110.968	74.061
[truncated: 16 more columns]

## Sheet: Figure 2c
	S1P							ONO-5430608
	#1	#2	#3	t-statistics	degrees of freedom	p value		#1	#2	#3	t	df	p value
WT	7.548	7.505	7.736	0	4	0.5		8.8689	8.6992	8.7439	0	4	0.5
Y19A	N/R							N/R
Y19F	N/R							N/R
K24A	N/R							N/R
K24Q	N/R							N/R
K24R	7.718	7.111	7.201	1.25254	2.55168	0.168489		8.3324	8.3122	8.3873	7.6856	2.75219	0.00825568
C43F	7.425	7.288	7.321	3.06662	3.21548	0.0273537		8.4077	8.3474	8.3049	7.08627	3.23291	0.00288999
T79A	6.828	6.612	6.703	9.32257	3.93935	0.00130657		8.4192	8.2247	8.2367	5.90044	3.82919	0.00485968
Y89A	N/R							N/R
Y89W	6.888	7.16	6.93	5.4703	3.88274	0.00600454		8.5221	8.7013	8.3657	2.20164	3.0206	0.0574977
N92A	6.37	6.311	6.295	17.0594	2.40917	0.00170927		N/R
N92C	6.416	6.977	6.361	4.83591	2.51091	0.0200999		N/R
R111A	6.261	6.233	6.261	18.7962	2.06924	0.00140926		N/R
R111Q	5.601	5.565	5.577	28.1027	2.08901	0.000631903		N/R
E112A	5.816	5.813	5.851	24.5892	2.11819	0.000824905		N/R
E112Q	5.639	5.606	5.662	26.9448	2.20942	0.000687263		N/R
V115A	6.647	6.404	6.324	9.46269	3.66096	0.00125085		7.514	7.605	7.462	18.9102	3.85707	0.000161434
V115L	6.935	6.067	6.124	4.22271	2.25505	0.0258826		7.685	7.587	7.64	19.4909	3.13436	0.000147519
V115M	N/A							N/A
L292A	6.848	6.92	6.935	9.16837	2.56173	0.00584412		7.724	7.62	7.635	18.4339	3.40027	0.000174183
L292V	7.239	7.278	7.249	4.74364	2.10867	0.0208407		7.638	7.591	7.648	21.3072	2.47215	0.0010977
G293A	6.18	6.286	6.215	17.6734	2.74527	0.00159312		8.2918	8.3405	8.3856	7.49493	3.05261	0.00246027
G293V	N/R							N/R
M296V	N/R							N/R
M296W	N/R							N/R
L318Q	6.64	6.666	6.67	13.1053	2.0703	0.00288605		7.638	7.609	7.691	20.0219	2.85138	0.00124262
